# Supplementary material for: Associations between an inflammatory diet index and nonunion: a prospective study of 172,839 UK biobank participants
Source: Front Nutr. 2025 Jul 14;12:1640259. doi: 10.3389/fnut.2025.1640259 (PMC12301200; doi:10.3389/fnut.2025.1640259)
Supplement: Supplementary file 1 [file Data_Sheet_1.csv]

Disease	HR	lower_CI	upper_CI	p_value	Exposure_Level
M84	2.25389072278271	1.47491543984007	3.44428111132718	0.000172616290756953	Anti-infammatory
M84	1.01149982877558	0.913258682966684	1.12030898002461	0.82638063150147	Neutral
