# Supplementary material for: Associations between an inflammatory diet index and nonunion: a prospective study of 172,839 UK biobank participants
Source: Front Nutr. 2025 Jul 14;12:1640259. doi: 10.3389/fnut.2025.1640259 (PMC12301200; doi:10.3389/fnut.2025.1640259)
Supplement: Supplementary file 2 [file Data_Sheet_2.csv]

Disease	HR	lower_CI	upper_CI	p_value	Exposure_Level
M84	1.8676981408347	1.13428881060683	3.07531583901565	0.0140812269814133	Anti-infammatory
M84	0.926323466921249	0.81984854218534	1.04662644527216	0.219274864057836	Neutral
M84	0.508958555697486	0.446084662294524	0.580694279164977	1.02577955497745e-23	Sex1
M84	1.03903452340526	1.03063287839251	1.04750465802318	2.37480641781e-20	`Age at recruitment`
M84	1.02907201000963	1.00809155760964	1.05048910864436	0.0063954438426536	`Townsend deprivation index at recruitment`
M84	0.999843315872305	0.999671032455689	1.00001562898026	0.0747154629035421	`Ethnic background | Instance 0`
