# Supplementary material for: Associations between an inflammatory diet index and nonunion: a prospective study of 172,839 UK biobank participants
Source: Front Nutr. 2025 Jul 14;12:1640259. doi: 10.3389/fnut.2025.1640259 (PMC12301200; doi:10.3389/fnut.2025.1640259)
Supplement: Supplementary file 3 [file Data_Sheet_3.csv]

Disease	HR	lower_CI	upper_CI	p_value	Exposure_Level
M84	1.86771988051983	1.1343006454936	3.07535534423593	0.014079667636957	Anti-infammatory
M84	0.926372393670967	0.819884417928472	1.04669120791919	0.2196273110907	Neutral
M84	1.72047198142447e-06	0	Inf	0.974797781367898	Sex1
M84	1.03888263087416	1.03036320561451	1.04747249790266	1.09041861056812e-19	`Age at recruitment`
M84	1.02911639449783	1.00812527842338	1.05054458616545	0.00634097897731334	`Townsend deprivation index at recruitment`
M84	0.999843386421939	0.999671032040596	1.00001577051909	0.074966184627861	`Ethnic background | Instance 0`
M84	3.38370548551781e-06	0	Inf	0.976081663377298	MedicationUnknown
M84	1.01780145096835	0.808817550865962	1.28078303009643	0.880389502420076	MedicationYes
