# Supplementary material for: Associations between an inflammatory diet index and nonunion: a prospective study of 172,839 UK biobank participants
Source: Front Nutr. 2025 Jul 14;12:1640259. doi: 10.3389/fnut.2025.1640259 (PMC12301200; doi:10.3389/fnut.2025.1640259)
Supplement: Supplementary file 4 [file Data_Sheet_4.csv]

Disease	HR	lower_CI	upper_CI	p_value	Exposure_Level
M84	1.8916681597085	1.14784037850703	3.11751397969579	0.0123874552602378	Anti-infammatory
M84	0.943749636249559	0.834546952022882	1.06724178161848	0.356143699263467	Neutral
M84	1.64926156359755e-06	0	Inf	0.974992603204056	Sex1
M84	1.03869637139222	1.02985797172502	1.04761062356611	3.09820752146549e-18	`Age at recruitment`
M84	1.02155903252543	1.00021036165323	1.04336337329018	0.0477615217603349	`Townsend deprivation index at recruitment`
M84	0.999863096319061	0.999691844082878	1.00003437789161	0.117206600056142	`Ethnic background | Instance 0`
M84	0.567394085093831	0.211874244945831	1.5194675873973	0.259506509393366	`Smoking status | Instance 0`0
M84	0.655433194799039	0.244553461287331	1.75664114743295	0.400976768726115	`Smoking status | Instance 0`1
M84	0.835397065973216	0.307008702744981	2.27318721455386	0.72473866308516	`Smoking status | Instance 0`2
M84	0.962771483753473	0.91433764237225	1.01377093862607	0.149691197668796	`Sleep duration | Instance 0`
M84	0.975074091407999	0.931432025145911	1.02076099819114	0.279951689584698	`Morning/evening person (chronotype) | Instance 0`
M84	0.846320594678144	0.674133742691532	1.06248731315043	0.150518482320132	Qualifications_groupSecondary
M84	0.978517420914221	0.80128925771916	1.19494468921011	0.83131527418076	Qualifications_groupTertiary
M84	0.978442524591321	0.832584231336027	1.14985335765056	0.791316696198486	Alcohol_gradeLow
M84	1.06802991274287	0.918576930824287	1.2417989786549	0.392150219271197	Alcohol_gradeMedium
M84	1.14674088976525	0.902588490844786	1.45693711098487	0.262315292205912	Alcohol_gradeNone
M84	3.31653460248125e-06	0	Inf	0.976304242032496	MedicationUnknown
M84	1.00360116641671	0.796494557374992	1.26456018048944	0.975682016543621	MedicationYes
