# Supplementary material for: Associations between an inflammatory diet index and nonunion: a prospective study of 172,839 UK biobank participants
Source: Front Nutr. 2025 Jul 14;12:1640259. doi: 10.3389/fnut.2025.1640259 (PMC12301200; doi:10.3389/fnut.2025.1640259)
Supplement: Supplementary file 5 [file Data_Sheet_5.csv]

gene_symbol	ID	adj.P.Val	P.Value	t	B	logFC	Gene.title	Description	Category	Uniprot.ID	Gifts	GC.Id	Relevance.score	GeneCards.Link
ADGRG1	7996081	0.003226	5.2e-05	-5.8343501	2.194855	-1.5453712	adhesion G protein-coupled receptor G1	Adhesion G Protein-Coupled Receptor G1	Protein Coding	Q9Y653	55	GC16P057610	0.26519986987114	https://www.genecards.org/cgi-bin/carddisp.pl?gene=ADGRG1
BTN3A2	8117435	0.020549	0.00131	-4.0452207	-0.967741	-1.2079475	butyrophilin subfamily 3 member A2	Butyrophilin Subfamily 3 Member A2	Protein Coding	P78410	46	GC06P026365	0.821911931037903	https://www.genecards.org/cgi-bin/carddisp.pl?gene=BTN3A2
CCDC88C	7980828	0.001306	7.75e-06	-7.0205909	4.038906	-1.3525325	coiled-coil domain containing 88C	Coiled-Coil Domain Containing 88C	Protein Coding	Q9P219	51	GC14M091271	0.224289774894714	https://www.genecards.org/cgi-bin/carddisp.pl?gene=CCDC88C
CD3E	7944179	0.002134	2.34e-05	-6.3177669	2.97224	-1.4011312	CD3e molecule	CD3 Epsilon Subunit Of T-Cell Receptor Complex	Protein Coding	P07766	59	GC11P118304	2.3350031375885	https://www.genecards.org/cgi-bin/carddisp.pl?gene=CD3E
CDC25B	8060675	0.00077	9.34e-07	-8.4984529	6.046139	-1.42235	cell division cycle 25B	Cell Division Cycle 25B	Protein Coding	P30305	59	GC20P009560	0.224289774894714	https://www.genecards.org/cgi-bin/carddisp.pl?gene=CDC25B
CTSW	7941444	0.001306	8.18e-06	-6.9851817	3.986951	-1.8444463	cathepsin W	Cathepsin W	Protein Coding	P56202	45	GC11P065879	0.0932650491595268	https://www.genecards.org/cgi-bin/carddisp.pl?gene=CTSW
CX3CR1	8086344	0.001098	4.12e-06	-7.442575	4.64378	-1.2936813	C-X3-C motif chemokine receptor 1	C-X3-C Motif Chemokine Receptor 1	Protein Coding	P49238	57	GC03M039279	7.91998195648193	https://www.genecards.org/cgi-bin/carddisp.pl?gene=CX3CR1
DTHD1	8094533	0.012005	0.000554	-4.502678	-0.122355	-1.4623813	death domain containing 1	Death Domain Containing 1	Protein Coding	Q6ZMT9	40	GC04P036283	0.636523365974426	https://www.genecards.org/cgi-bin/carddisp.pl?gene=DTHD1
ESYT1	7956166	0.000899	1.94e-06	-7.9651007	5.357083	-1.491335	extended synaptotagmin 1	Extended Synaptotagmin 1	Protein Coding	Q9BSJ8	49	GC12P065367	0.224289774894714	https://www.genecards.org/cgi-bin/carddisp.pl?gene=ESYT1
ETS1	7952601	0.000669	6.22e-07	-8.8046507	6.424688	-1.5285263	ETS proto-oncogene 1, transcription factor	ETS Proto-Oncogene 1, Transcription Factor	Protein Coding	P14921	61	GC11M128458	7.45906734466553	https://www.genecards.org/cgi-bin/carddisp.pl?gene=ETS1
FCRL3	7921275	0.003362	5.58e-05	-5.7924464	2.125795	-1.30638	Fc receptor like 3	Fc Receptor Like 3	Protein Coding	Q96P31	49	GC01M157674	1.20610821247101	https://www.genecards.org/cgi-bin/carddisp.pl?gene=FCRL3
FCRL6	7906475	0.001098	4.05e-06	-7.454975	4.661159	-1.5683025	Fc receptor like 6	Fc Receptor Like 6	Protein Coding	Q6DN72	45	GC01P159800	1.78364861011505	https://www.genecards.org/cgi-bin/carddisp.pl?gene=FCRL6
FGFBP2	8099471	0.025781	0.00182	-3.875796	-1.284988	-1.2401325	fibroblast growth factor binding protein 2	Fibroblast Growth Factor Binding Protein 2	Protein Coding	Q9BYJ0	44	GC04M015961	0.597983300685883	https://www.genecards.org/cgi-bin/carddisp.pl?gene=FGFBP2
GBP4	7917561	0.000589	4.93e-07	-8.9846037	6.641569	-1.67235	guanylate binding protein 4	Guanylate Binding Protein 4	Protein Coding	Q96PP9	45	GC01M089181	0.2807896733284	https://www.genecards.org/cgi-bin/carddisp.pl?gene=GBP4
GBP5	7917576	0.00311	4.81e-05	-5.8814839	2.272217	-1.4367725	guanylate binding protein 5	Guanylate Binding Protein 5	Protein Coding	Q96PP8	47	GC01M089259	3.61914348602295	https://www.genecards.org/cgi-bin/carddisp.pl?gene=GBP5
GNLY	8043236	0.011619	0.000522	-4.5352621	-0.062916	-1.393935	granulysin	Granulysin	Protein Coding	P22749	49	GC02P085685	1.53666365146637	https://www.genecards.org/cgi-bin/carddisp.pl?gene=GNLY
GSTM4	7903742	0.005884	0.00016	-5.1844189	1.094429	-1.24632	glutathione S-transferase mu 4	Glutathione S-Transferase Mu 4	Protein Coding	Q03013	50	GC01P109933	0.397096574306488	https://www.genecards.org/cgi-bin/carddisp.pl?gene=GSTM4
GZMH	7978360	0.003845	7.38e-05	-5.6283369	1.852789	-1.28557	granzyme H	Granzyme H	Protein Coding	P20718	49	GC14M024606	0.411814391613007	https://www.genecards.org/cgi-bin/carddisp.pl?gene=GZMH
GZMK	8105331	0.012077	0.00056	-4.4975702	-0.131683	-1.2877313	granzyme K	Granzyme K	Protein Coding	P49863	46	GC05P055024	1.43876266479492	https://www.genecards.org/cgi-bin/carddisp.pl?gene=GZMK
HBZ	7991750	0.042974	0.0039	-3.4812515	-2.028221	-1.4072075	hemoglobin subunit zeta	Hemoglobin Subunit Zeta	Protein Coding	P02008	49	GC16P000142	0.782316863536835	https://www.genecards.org/cgi-bin/carddisp.pl?gene=HBZ
HDC	7988672	0.022597	0.00152	-3.9690708	-1.110117	-1.2687263	histidine decarboxylase	Histidine Decarboxylase	Protein Coding	P19113	57	GC15M050241	1.22043406963348	https://www.genecards.org/cgi-bin/carddisp.pl?gene=HDC
HEG1	8090193	0.000475	1.71e-07	-9.8312904	7.609086	-1.3507075	heart development protein with EGF like domains 1	Heart Development Protein With EGF Like Domains 1	Protein Coding	Q9ULI3	45	GC03M124965	0.0932650491595268	https://www.genecards.org/cgi-bin/carddisp.pl?gene=HEG1
IKZF3	8014891	0.000938	2.08e-06	-7.9170727	5.293127	-1.3108325	IKAROS family zinc finger 3	IKAROS Family Zinc Finger 3	Protein Coding	Q9UKT9	54	GC17M089263	0.939888298511505	https://www.genecards.org/cgi-bin/carddisp.pl?gene=IKZF3
IL2RB	8075886	0.001098	4.04e-06	-7.4569867	4.663977	-1.5984238	interleukin 2 receptor subunit beta	Interleukin 2 Receptor Subunit Beta	Protein Coding	P14784	63	GC22M081565	8.08920860290527	https://www.genecards.org/cgi-bin/carddisp.pl?gene=IL2RB
IL3RA	8176323	0.006531	0.000192	-5.0842716	0.919465	-1.6224225	interleukin 3 receptor subunit alpha	Interleukin 3 Receptor Subunit Alpha	Protein Coding	P26951	56	GC0XP001336	1.42549014091492	https://www.genecards.org/cgi-bin/carddisp.pl?gene=IL3RA
ITGB7	7963614	0.000899	1.78e-06	-8.0302235	5.443292	-1.3111413	integrin subunit beta 7	Integrin Subunit Beta 7	Protein Coding	P26010	56	GC12M053191	1.70947754383087	https://www.genecards.org/cgi-bin/carddisp.pl?gene=ITGB7
KLRD1	7953949	0.01796	0.00107	-4.1544854	-0.764165	-1.384175	killer cell lectin like receptor D1	Killer Cell Lectin Like Receptor D1	Protein Coding	Q13241	53	GC12P010226	1.96143746376038	https://www.genecards.org/cgi-bin/carddisp.pl?gene=KLRD1
KLRG1	7953835	0.002618	3.46e-05	-6.078694	2.592242	-1.4472413	killer cell lectin like receptor G1	Killer Cell Lectin Like Receptor G1	Protein Coding	Q96E93	50	GC12P008950	1.45915758609772	https://www.genecards.org/cgi-bin/carddisp.pl?gene=KLRG1
LEF1	8102232	0.012607	0.000597	-4.4629899	-0.194908	-1.2227125	lymphoid enhancer binding factor 1	Lymphoid Enhancer Binding Factor 1	Protein Coding	Q9UJU2	61	GC04M108047	0.945467114448547	https://www.genecards.org/cgi-bin/carddisp.pl?gene=LEF1
NELL2	7962455	0.014923	0.000796	-4.3091913	-0.477587	-1.3893063	neural EGFL like 2	Neural EGFL Like 2	Protein Coding	Q99435	51	GC12M044509	0.0932650491595268	https://www.genecards.org/cgi-bin/carddisp.pl?gene=NELL2
NKG7	8038809	0.000963	2.57e-06	-7.767463	5.091836	-1.4225088	natural killer cell granule protein 7	Natural Killer Cell Granule Protein 7	Protein Coding	Q16617	38	GC19M051371	2.11100888252258	https://www.genecards.org/cgi-bin/carddisp.pl?gene=NKG7
PARP15	8082086	0.005793	0.000156	-5.1984425	1.118818	-1.3199463	poly(ADP-ribose) polymerase family member 15	Poly(ADP-Ribose) Polymerase Family Member 15	Protein Coding	Q460N3	47	GC03P122577	0.26519986987114	https://www.genecards.org/cgi-bin/carddisp.pl?gene=PARP15
PLCG1	8062623	0.00077	1.05e-06	-8.4148439	5.940647	-1.3940275	phospholipase C gamma 1	Phospholipase C Gamma 1	Protein Coding	P19174	62	GC20P041136	4.63197469711304	https://www.genecards.org/cgi-bin/carddisp.pl?gene=PLCG1
PRF1	7934161	0.00077	9.92e-07	-8.4541816	5.990396	-1.8178338	perforin 1	Perforin 1	Protein Coding	P14222	59	GC10M070597	8.40831184387207	https://www.genecards.org/cgi-bin/carddisp.pl?gene=PRF1
PRKCH	7974835	0.000448	1.33e-07	-10.0410824	7.835947	-1.2680575	protein kinase C eta	Protein Kinase C Eta	Protein Coding	P24723	61	GC14P061187	1.22325956821442	https://www.genecards.org/cgi-bin/carddisp.pl?gene=PRKCH
PRKCQ	7931930	0.000938	2.09e-06	-7.9155819	5.291137	-1.243695	protein kinase C theta	Protein Kinase C Theta	Protein Coding	Q04759	61	GC10M007057	5.09161949157715	https://www.genecards.org/cgi-bin/carddisp.pl?gene=PRKCQ
PTCH1	8162533	0.002086	2.26e-05	-6.3386816	3.005067	-1.4494613	patched 1	Patched 1	Protein Coding	Q13635	63	GC09M095442	2.26129293441772	https://www.genecards.org/cgi-bin/carddisp.pl?gene=PTCH1
PTGDR	7974363	0.004357	9.42e-05	-5.4871388	1.614685	-1.3979625	prostaglandin D2 receptor	Prostaglandin D2 Receptor	Protein Coding	Q13258	58	GC14P052267	4.60577726364136	https://www.genecards.org/cgi-bin/carddisp.pl?gene=PTGDR
PYHIN1	7906386	0.002344	2.77e-05	-6.213111	2.806969	-1.3503437	pyrin and HIN domain family member 1	Pyrin And HIN Domain Family Member 1	Protein Coding	Q6K0P9	48	GC01P170694	0.131896689534187	https://www.genecards.org/cgi-bin/carddisp.pl?gene=PYHIN1
RASA3	7972946	0.001152	5.76e-06	-7.2167203	4.323303	-1.2449288	RAS p21 protein activator 3	RAS P21 Protein Activator 3	Protein Coding	Q14644	47	GC13M113977	0.0932650491595268	https://www.genecards.org/cgi-bin/carddisp.pl?gene=RASA3
SLAMF6	7921625	0.001113	4.94e-06	-7.3204054	4.471354	-1.3531325	SLAM family member 6	SLAM Family Member 6	Protein Coding	Q96DU3	50	GC01M165314	0.963628888130188	https://www.genecards.org/cgi-bin/carddisp.pl?gene=SLAMF6
SLAMF7	7906613	0.001098	3.78e-06	-7.501649	4.726377	-1.25683	SLAM family member 7	SLAM Family Member 7	Protein Coding	Q9NQ25	54	GC01P170748	1.53541731834412	https://www.genecards.org/cgi-bin/carddisp.pl?gene=SLAMF7
ST6GAL1	8084717	0.001306	7.93e-06	-7.0060968	4.017662	-1.2599025	ST6 beta-galactoside alpha-2,6-sialyltransferase 1	ST6 Beta-Galactoside Alpha-2,6-Sialyltransferase 1	Protein Coding	P15907	56	GC03P186930	1.37141728401184	https://www.genecards.org/cgi-bin/carddisp.pl?gene=ST6GAL1
TGFBR3	7917649	0.000899	1.78e-06	-8.0279516	5.440294	-1.77263	transforming growth factor beta receptor 3	Transforming Growth Factor Beta Receptor 3	Protein Coding	Q03167	59	GC01M091680	1.50183987617493	https://www.genecards.org/cgi-bin/carddisp.pl?gene=TGFBR3
