# Supplementary material for: Associations between an inflammatory diet index and nonunion: a prospective study of 172,839 UK biobank participants
Source: Front Nutr. 2025 Jul 14;12:1640259. doi: 10.3389/fnut.2025.1640259 (PMC12301200; doi:10.3389/fnut.2025.1640259)
Supplement: Supplementary file 6 [file Data_Sheet_6.csv]

gene_symbol	Description	Category	Uniprot ID	Gifts	GC Id	Relevance score	GeneCards Link
NLRP3	NLR Family Pyrin Domain Containing 3	Protein Coding	Q96P20	61	GC01P247539	57.2675285339355	https://www.genecards.org/cgi-bin/carddisp.pl?gene=NLRP3
IL6	Interleukin 6	Protein Coding	P05231	63	GC07P022725	42.2254791259766	https://www.genecards.org/cgi-bin/carddisp.pl?gene=IL6
TNF	Tumor Necrosis Factor	Protein Coding	P01375	65	GC06P156244	37.8206176757813	https://www.genecards.org/cgi-bin/carddisp.pl?gene=TNF
CRP	C-Reactive Protein	Protein Coding	P02741	58	GC01M165279	35.4236183166504	https://www.genecards.org/cgi-bin/carddisp.pl?gene=CRP
IL10	Interleukin 10	Protein Coding	P22301	60	GC01M206767	34.0737342834473	https://www.genecards.org/cgi-bin/carddisp.pl?gene=IL10
TLR4	Toll Like Receptor 4	Protein Coding	O00206	64	GC09P117704	31.3680744171143	https://www.genecards.org/cgi-bin/carddisp.pl?gene=TLR4
IL1B	Interleukin 1 Beta	Protein Coding	P01584	60	GC02M112829	28.7726154327393	https://www.genecards.org/cgi-bin/carddisp.pl?gene=IL1B
CXCL8	C-X-C Motif Chemokine Ligand 8	Protein Coding	P10145	56	GC04P073740	28.4360637664795	https://www.genecards.org/cgi-bin/carddisp.pl?gene=CXCL8
NOD2	Nucleotide Binding Oligomerization Domain Containing 2	Protein Coding	Q9HC29	59	GC16P050693	26.9198741912842	https://www.genecards.org/cgi-bin/carddisp.pl?gene=NOD2
SYK	Spleen Associated Tyrosine Kinase	Protein Coding	P43405	63	GC09P103553	24.3688335418701	https://www.genecards.org/cgi-bin/carddisp.pl?gene=SYK
MEFV	MEFV Innate Immunity Regulator, Pyrin	Protein Coding	O15553	56	GC16M027034	22.8505764007568	https://www.genecards.org/cgi-bin/carddisp.pl?gene=MEFV
TGFB1	Transforming Growth Factor Beta 1	Protein Coding	P01137	65	GC19M041301	22.7460327148438	https://www.genecards.org/cgi-bin/carddisp.pl?gene=TGFB1
CCL2	C-C Motif Chemokine Ligand 2	Protein Coding	P13500	61	GC17P034255	21.9501094818115	https://www.genecards.org/cgi-bin/carddisp.pl?gene=CCL2
NFKB1	Nuclear Factor Kappa B Subunit 1	Protein Coding	P19838	66	GC04P102501	21.8462562561035	https://www.genecards.org/cgi-bin/carddisp.pl?gene=NFKB1
IFNG	Interferon Gamma	Protein Coding	P01579	63	GC12M068154	21.8163528442383	https://www.genecards.org/cgi-bin/carddisp.pl?gene=IFNG
PTGS2	Prostaglandin-Endoperoxide Synthase 2	Protein Coding	P35354	62	GC01M186671	21.583288192749	https://www.genecards.org/cgi-bin/carddisp.pl?gene=PTGS2
IL17A	Interleukin 17A	Protein Coding	Q16552	55	GC06P052186	21.0986881256104	https://www.genecards.org/cgi-bin/carddisp.pl?gene=IL17A
IL1RN	Interleukin 1 Receptor Antagonist	Protein Coding	P18510	62	GC02P148590	20.3673610687256	https://www.genecards.org/cgi-bin/carddisp.pl?gene=IL1RN
IL4	Interleukin 4	Protein Coding	P05112	59	GC05P132673	19.894115447998	https://www.genecards.org/cgi-bin/carddisp.pl?gene=IL4
STAT3	Signal Transducer And Activator Of Transcription 3	Protein Coding	P40763	66	GC17M042313	19.8868961334229	https://www.genecards.org/cgi-bin/carddisp.pl?gene=STAT3
ELANE	Elastase, Neutrophil Expressed	Protein Coding	P08246	63	GC19P131807	19.716968536377	https://www.genecards.org/cgi-bin/carddisp.pl?gene=ELANE
HLA-DRB1	Major Histocompatibility Complex, Class II, DR Beta 1	Protein Coding	P01911	59	GC06M100352	19.664924621582	https://www.genecards.org/cgi-bin/carddisp.pl?gene=HLA-DRB1
TLR2	Toll Like Receptor 2	Protein Coding	O60603	65	GC04P153684	19.617654800415	https://www.genecards.org/cgi-bin/carddisp.pl?gene=TLR2
TNFRSF1A	TNF Receptor Superfamily Member 1A	Protein Coding	P19438	62	GC12M006328	19.6139755249023	https://www.genecards.org/cgi-bin/carddisp.pl?gene=TNFRSF1A
IL13	Interleukin 13	Protein Coding	P35225	56	GC05P132656	19.4808921813965	https://www.genecards.org/cgi-bin/carddisp.pl?gene=IL13
CTLA4	Cytotoxic T-Lymphocyte Associated Protein 4	Protein Coding	P16410	61	GC02P204352	19.3179759979248	https://www.genecards.org/cgi-bin/carddisp.pl?gene=CTLA4
LINC02605	Long Intergenic Non-Protein Coding RNA 2605	RNA Gene		22	GC08P078838	19.013355255127	https://www.genecards.org/cgi-bin/carddisp.pl?gene=LINC02605
IL1A	Interleukin 1 Alpha	Protein Coding	P01583	58	GC02M112773	18.4607067108154	https://www.genecards.org/cgi-bin/carddisp.pl?gene=IL1A
HLA-B	Major Histocompatibility Complex, Class I, B	Protein Coding	P01889	59	GC06M100255	18.3777351379395	https://www.genecards.org/cgi-bin/carddisp.pl?gene=HLA-B
HMGB1	High Mobility Group Box 1	Protein Coding	P09429	62	GC13M030456	18.0420169830322	https://www.genecards.org/cgi-bin/carddisp.pl?gene=HMGB1
IL18	Interleukin 18	Protein Coding	Q14116	56	GC11M112143	17.4394302368164	https://www.genecards.org/cgi-bin/carddisp.pl?gene=IL18
PRTN3	Proteinase 3	Protein Coding	P24158	59	GC19P000840	17.1575565338135	https://www.genecards.org/cgi-bin/carddisp.pl?gene=PRTN3
BDNF-AS	BDNF Antisense RNA	RNA Gene		31	GC11P027466	17.1482677459717	https://www.genecards.org/cgi-bin/carddisp.pl?gene=BDNF-AS
ICAM1	Intercellular Adhesion Molecule 1	Protein Coding	P05362	63	GC19P132284	16.8178462982178	https://www.genecards.org/cgi-bin/carddisp.pl?gene=ICAM1
ALB	Albumin	Protein Coding	P02768	61	GC04P073397	16.7434272766113	https://www.genecards.org/cgi-bin/carddisp.pl?gene=ALB
SOD2-OT1	SOD2 Overlapping Transcript 1	RNA Gene		20	GC06M159772	16.5736236572266	https://www.genecards.org/cgi-bin/carddisp.pl?gene=SOD2-OT1
FASLG	Fas Ligand	Protein Coding	P48023	61	GC01P172659	16.3978385925293	https://www.genecards.org/cgi-bin/carddisp.pl?gene=FASLG
MIR146A	MicroRNA 146a	RNA Gene		31	GC05P160485	16.366117477417	https://www.genecards.org/cgi-bin/carddisp.pl?gene=MIR146A
H19	H19 Imprinted Maternally Expressed Transcript	RNA Gene		36	GC11M001995	16.2081260681152	https://www.genecards.org/cgi-bin/carddisp.pl?gene=H19
NFKBIA	NFKB Inhibitor Alpha	Protein Coding	P25963	63	GC14M035401	16.2060737609863	https://www.genecards.org/cgi-bin/carddisp.pl?gene=NFKBIA
CFTR	CF Transmembrane Conductance Regulator	Protein Coding	P13569	66	GC07P117287	16.1800136566162	https://www.genecards.org/cgi-bin/carddisp.pl?gene=CFTR
FOXP3	Forkhead Box P3	Protein Coding	Q9BZS1	60	GC0XM049250	15.9645738601685	https://www.genecards.org/cgi-bin/carddisp.pl?gene=FOXP3
MPO	Myeloperoxidase	Protein Coding	P05164	65	GC17M058269	15.8179874420166	https://www.genecards.org/cgi-bin/carddisp.pl?gene=MPO
FAS	Fas Cell Surface Death Receptor	Protein Coding	P25445	64	GC10P116129	15.4973783493042	https://www.genecards.org/cgi-bin/carddisp.pl?gene=FAS
ADIPOQ	Adiponectin, C1Q And Collagen Domain Containing	Protein Coding	Q15848	59	GC03P186842	15.3436365127563	https://www.genecards.org/cgi-bin/carddisp.pl?gene=ADIPOQ
MIR155	MicroRNA 155	RNA Gene		30	GC21P025573	15.2984666824341	https://www.genecards.org/cgi-bin/carddisp.pl?gene=MIR155
MMP9	Matrix Metallopeptidase 9	Protein Coding	P14780	66	GC20P046008	15.2947797775269	https://www.genecards.org/cgi-bin/carddisp.pl?gene=MMP9
TNFAIP3	TNF Alpha Induced Protein 3	Protein Coding	P21580	62	GC06P137866	15.1792964935303	https://www.genecards.org/cgi-bin/carddisp.pl?gene=TNFAIP3
MIR21	MicroRNA 21	RNA Gene		33	GC17P134223	15.128041267395	https://www.genecards.org/cgi-bin/carddisp.pl?gene=MIR21
LINC01672	Long Intergenic Non-Protein Coding RNA 1672	RNA Gene		19	GC01P060062	14.9382591247559	https://www.genecards.org/cgi-bin/carddisp.pl?gene=LINC01672
PPARG	Peroxisome Proliferator Activated Receptor Gamma	Protein Coding	P37231	65	GC03P012287	14.84033203	https://www.genecards.org/cgi-bin/carddisp.pl?gene=PPARG
MROCKI	MARCKS Cis Regulating LncRNA Promoter Of Cytokines And Inflammation	RNA Gene		21	GC06M113869	14.5432186126709	https://www.genecards.org/cgi-bin/carddisp.pl?gene=MROCKI
CERNA3	Competing Endogenous LncRNA 3 For MiR-645	RNA Gene		21	GC08P056381	14.5021114349365	https://www.genecards.org/cgi-bin/carddisp.pl?gene=CERNA3
IL5	Interleukin 5	Protein Coding	P05113	58	GC05M132541	14.3693037033081	https://www.genecards.org/cgi-bin/carddisp.pl?gene=IL5
TLR3	Toll Like Receptor 3	Protein Coding	O15455	63	GC04P186059	14.1112470626831	https://www.genecards.org/cgi-bin/carddisp.pl?gene=TLR3
VCAM1	Vascular Cell Adhesion Molecule 1	Protein Coding	P19320	58	GC01P100719	14.0473470687866	https://www.genecards.org/cgi-bin/carddisp.pl?gene=VCAM1
MIF	Macrophage Migration Inhibitory Factor	Protein Coding	P14174	61	GC22P023894	14.0102586746216	https://www.genecards.org/cgi-bin/carddisp.pl?gene=MIF
APOE	Apolipoprotein E	Protein Coding	P02649	62	GC19P133238	13.9369249343872	https://www.genecards.org/cgi-bin/carddisp.pl?gene=APOE
CD40LG	CD40 Ligand	Protein Coding	P29965	62	GC0XP136649	13.8467874526978	https://www.genecards.org/cgi-bin/carddisp.pl?gene=CD40LG
ILRUN	Inflammation And Lipid Regulator With UBA-Like And NBR1-Like Domains	Protein Coding	Q9H6K1	43	GC06M101778	13.7880544662476	https://www.genecards.org/cgi-bin/carddisp.pl?gene=ILRUN
IL2	Interleukin 2	Protein Coding	P60568	58	GC04M122451	13.7698249816895	https://www.genecards.org/cgi-bin/carddisp.pl?gene=IL2
RNASE3	Ribonuclease A Family Member 3	Protein Coding	P12724	52	GC14P020891	13.75306225	https://www.genecards.org/cgi-bin/carddisp.pl?gene=RNASE3
IL10RA	Interleukin 10 Receptor Subunit Alpha	Protein Coding	Q13651	57	GC11P118000	13.7115793228149	https://www.genecards.org/cgi-bin/carddisp.pl?gene=IL10RA
IRAK1	Interleukin 1 Receptor Associated Kinase 1	Protein Coding	P51617	61	GC0XM154010	13.7075071334839	https://www.genecards.org/cgi-bin/carddisp.pl?gene=IRAK1
STAT1	Signal Transducer And Activator Of Transcription 1	Protein Coding	P42224	66	GC02M190908	13.7019090652466	https://www.genecards.org/cgi-bin/carddisp.pl?gene=STAT1
CCR1	C-C Motif Chemokine Receptor 1	Protein Coding	P32246	57	GC03M046218	13.4781761169434	https://www.genecards.org/cgi-bin/carddisp.pl?gene=CCR1
MVK	Mevalonate Kinase	Protein Coding	Q03426	60	GC12P109573	13.4564638137817	https://www.genecards.org/cgi-bin/carddisp.pl?gene=MVK
PTPN22	Protein Tyrosine Phosphatase Non-Receptor Type 22	Protein Coding	Q9Y2R2	59	GC01M113813	13.4252052307129	https://www.genecards.org/cgi-bin/carddisp.pl?gene=PTPN22
SELE	Selectin E	Protein Coding	P16581	56	GC01M169722	13.4174184799194	https://www.genecards.org/cgi-bin/carddisp.pl?gene=SELE
MMP1	Matrix Metallopeptidase 1	Protein Coding	P03956	62	GC11M133503	13.3458185195923	https://www.genecards.org/cgi-bin/carddisp.pl?gene=MMP1
SAA1	Serum Amyloid A1	Protein Coding	P0DJI8	51	GC11P019454	13.3397493362427	https://www.genecards.org/cgi-bin/carddisp.pl?gene=SAA1
JAK1	Janus Kinase 1	Protein Coding	P23458	66	GC01M064833	13.3254384994507	https://www.genecards.org/cgi-bin/carddisp.pl?gene=JAK1
MIR146B	MicroRNA 146b	RNA Gene		30	GC10P102436	13.2824287414551	https://www.genecards.org/cgi-bin/carddisp.pl?gene=MIR146B
ITGAM	Integrin Subunit Alpha M	Protein Coding	P11215	61	GC16P105014	13.2016525268555	https://www.genecards.org/cgi-bin/carddisp.pl?gene=ITGAM
CCL5	C-C Motif Chemokine Ligand 5	Protein Coding	P13501	56	GC17M035871	13.1788368225098	https://www.genecards.org/cgi-bin/carddisp.pl?gene=CCL5
TLR7	Toll Like Receptor 7	Protein Coding	Q9NYK1	61	GC0XP012867	13.1669902801514	https://www.genecards.org/cgi-bin/carddisp.pl?gene=TLR7
RIPK1	Receptor Interacting Serine/Threonine Kinase 1	Protein Coding	Q13546	63	GC06P008041	13.0513229370117	https://www.genecards.org/cgi-bin/carddisp.pl?gene=RIPK1
INS	Insulin	Protein Coding	P01308	61	GC11M002159	13.0461235046387	https://www.genecards.org/cgi-bin/carddisp.pl?gene=INS
STING1	Stimulator Of Interferon Response CGAMP Interactor 1	Protein Coding	Q86WV6	54	GC05M139497	13.0196809768677	https://www.genecards.org/cgi-bin/carddisp.pl?gene=STING1
CCL11	C-C Motif Chemokine Ligand 11	Protein Coding	P51671	58	GC17P034285	13.0006151199341	https://www.genecards.org/cgi-bin/carddisp.pl?gene=CCL11
RELA	RELA Proto-Oncogene, NF-KB Subunit	Protein Coding	Q04206	64	GC11M065653	12.8855085372925	https://www.genecards.org/cgi-bin/carddisp.pl?gene=RELA
IL37	Interleukin 37	Protein Coding	Q9NZH6	50	GC02P148587	12.8282155990601	https://www.genecards.org/cgi-bin/carddisp.pl?gene=IL37
CSF2	Colony Stimulating Factor 2	Protein Coding	P04141	58	GC05P132073	12.7986240386963	https://www.genecards.org/cgi-bin/carddisp.pl?gene=CSF2
IL2RA	Interleukin 2 Receptor Subunit Alpha	Protein Coding	P01589	63	GC10M006010	12.779390335083	https://www.genecards.org/cgi-bin/carddisp.pl?gene=IL2RA
IL10RB	Interleukin 10 Receptor Subunit Beta	Protein Coding	Q08334	56	GC21P033266	12.6636543273926	https://www.genecards.org/cgi-bin/carddisp.pl?gene=IL10RB
MIR223	MicroRNA 223	RNA Gene		30	GC0XP066018	12.6546182632446	https://www.genecards.org/cgi-bin/carddisp.pl?gene=MIR223
OTULIN	OTU Deubiquitinase With Linear Linkage Specificity	Protein Coding	Q96BN8	51	GC05P015639	12.6305322647095	https://www.genecards.org/cgi-bin/carddisp.pl?gene=OTULIN
IKBKG	Inhibitor Of Nuclear Factor Kappa B Kinase Regulatory Subunit Gamma	Protein Coding	Q9Y6K9	60	GC0XP154541	12.5792512893677	https://www.genecards.org/cgi-bin/carddisp.pl?gene=IKBKG
IL23R	Interleukin 23 Receptor	Protein Coding	Q5VWK5	56	GC01P067138	12.543004989624	https://www.genecards.org/cgi-bin/carddisp.pl?gene=IL23R
CXCL10	C-X-C Motif Chemokine Ligand 10	Protein Coding	P02778	56	GC04M076021	12.4595994949341	https://www.genecards.org/cgi-bin/carddisp.pl?gene=CXCL10
PSTPIP1	Proline-Serine-Threonine Phosphatase Interacting Protein 1	Protein Coding	O43586	55	GC15P076993	12.4224805831909	https://www.genecards.org/cgi-bin/carddisp.pl?gene=PSTPIP1
AMANZI	A Master Non-Coding RNA Antagonizing Inflammation	RNA Gene		2	GC02U913921	12.4137897491455	https://www.genecards.org/cgi-bin/carddisp.pl?gene=AMANZI
AKT1	AKT Serine/Threonine Kinase 1	Protein Coding	P31749	66	GC14M104769	12.3760595321655	https://www.genecards.org/cgi-bin/carddisp.pl?gene=AKT1
IL1R1	Interleukin 1 Receptor Type 1	Protein Coding	P14778	59	GC02P102136	12.3156366348267	https://www.genecards.org/cgi-bin/carddisp.pl?gene=IL1R1
PIK3CD	Phosphatidylinositol-4,5-Bisphosphate 3-Kinase Catalytic Subunit Delta	Protein Coding	O00329	66	GC01P060209	12.2745876312256	https://www.genecards.org/cgi-bin/carddisp.pl?gene=PIK3CD
CCR5	C-C Motif Chemokine Receptor 5	Protein Coding	P51681	59	GC03P061355	12.2572069168091	https://www.genecards.org/cgi-bin/carddisp.pl?gene=CCR5
NOS2	Nitric Oxide Synthase 2	Protein Coding	P35228	62	GC17M027756	12.2400846481323	https://www.genecards.org/cgi-bin/carddisp.pl?gene=NOS2
SMAD5-AS1	SMAD5 Antisense RNA 1	RNA Gene	Q9Y6J3	30	GC05M136129	12.2318754196167	https://www.genecards.org/cgi-bin/carddisp.pl?gene=SMAD5-AS1
MIR125A	MicroRNA 125a	RNA Gene		30	GC19P133539	12.2150611877441	https://www.genecards.org/cgi-bin/carddisp.pl?gene=MIR125A
PTX3	Pentraxin 3	Protein Coding	P26022	55	GC03P157436	12.1136503219604	https://www.genecards.org/cgi-bin/carddisp.pl?gene=PTX3
PGR-AS1	PGR Antisense RNA 1	RNA Gene		19	GC11P101136	12.0581617355347	https://www.genecards.org/cgi-bin/carddisp.pl?gene=PGR-AS1
THBD	Thrombomodulin	Protein Coding	P07204	58	GC20M023026	12.0474586486816	https://www.genecards.org/cgi-bin/carddisp.pl?gene=THBD
ITGB2	Integrin Subunit Beta 2	Protein Coding	P05107	63	GC21M044885	12.0243520736694	https://www.genecards.org/cgi-bin/carddisp.pl?gene=ITGB2
PLG	Plasminogen	Protein Coding	P00747	61	GC06P160702	11.9944171905518	https://www.genecards.org/cgi-bin/carddisp.pl?gene=PLG
IRF5	Interferon Regulatory Factor 5	Protein Coding	Q13568	59	GC07P128937	11.9447927474976	https://www.genecards.org/cgi-bin/carddisp.pl?gene=IRF5
HMOX1	Heme Oxygenase 1	Protein Coding	P09601	65	GC22P035380	11.94313622	https://www.genecards.org/cgi-bin/carddisp.pl?gene=HMOX1
NLRP1	NLR Family Pyrin Domain Containing 1	Protein Coding	Q9C000	55	GC17M005499	11.9169082641602	https://www.genecards.org/cgi-bin/carddisp.pl?gene=NLRP1
STAT4	Signal Transducer And Activator Of Transcription 4	Protein Coding	Q14765	58	GC02M191029	11.8850374221802	https://www.genecards.org/cgi-bin/carddisp.pl?gene=STAT4
RETN	Resistin	Protein Coding	Q9HD89	54	GC19P007669	11.8683490753174	https://www.genecards.org/cgi-bin/carddisp.pl?gene=RETN
CYBB	Cytochrome B-245 Beta Chain	Protein Coding	P04839	62	GC0XP037780	11.83167553	https://www.genecards.org/cgi-bin/carddisp.pl?gene=CYBB
CASP1	Caspase 1	Protein Coding	P29466	61	GC11M105025	11.7683706283569	https://www.genecards.org/cgi-bin/carddisp.pl?gene=CASP1
SPP1	Secreted Phosphoprotein 1	Protein Coding	P10451	56	GC04P087975	11.7353544235229	https://www.genecards.org/cgi-bin/carddisp.pl?gene=SPP1
NFE2L2	NFE2 Like BZIP Transcription Factor 2	Protein Coding	Q16236	63	GC02M177227	11.7296934127808	https://www.genecards.org/cgi-bin/carddisp.pl?gene=NFE2L2
LTA	Lymphotoxin Alpha	Protein Coding	P01374	55	GC06P156242	11.6521997451782	https://www.genecards.org/cgi-bin/carddisp.pl?gene=LTA
LEP	Leptin	Protein Coding	P41159	59	GC07P128241	11.5936651229858	https://www.genecards.org/cgi-bin/carddisp.pl?gene=LEP
PIK3CG	Phosphatidylinositol-4,5-Bisphosphate 3-Kinase Catalytic Subunit Gamma	Protein Coding	P48736	62	GC07P106865	11.5364093780518	https://www.genecards.org/cgi-bin/carddisp.pl?gene=PIK3CG
NLRP12	NLR Family Pyrin Domain Containing 12	Protein Coding	P59046	55	GC19M053793	11.469841003418	https://www.genecards.org/cgi-bin/carddisp.pl?gene=NLRP12
IL33	Interleukin 33	Protein Coding	O95760	52	GC09P009892	11.427848815918	https://www.genecards.org/cgi-bin/carddisp.pl?gene=IL33
PDCD1	Programmed Cell Death 1	Protein Coding	Q15116	59	GC02M241849	11.3603658676147	https://www.genecards.org/cgi-bin/carddisp.pl?gene=PDCD1
SELP	Selectin P	Protein Coding	P16109	58	GC01M169558	11.3489141464233	https://www.genecards.org/cgi-bin/carddisp.pl?gene=SELP
EGFR	Epidermal Growth Factor Receptor	Protein Coding	P00533	68	GC07P055019	11.3191061019897	https://www.genecards.org/cgi-bin/carddisp.pl?gene=EGFR
TBK1	TANK Binding Kinase 1	Protein Coding	Q9UHD2	62	GC12P067025	11.3183679580688	https://www.genecards.org/cgi-bin/carddisp.pl?gene=TBK1
CCL3	C-C Motif Chemokine Ligand 3	Protein Coding	P10147	54	GC17M036088	11.2933521270752	https://www.genecards.org/cgi-bin/carddisp.pl?gene=CCL3
CD4	CD4 Molecule	Protein Coding	P01730	63	GC12P006786	11.271369934082	https://www.genecards.org/cgi-bin/carddisp.pl?gene=CD4
TP53	Tumor Protein P53	Protein Coding	P04637	66	GC17M007661	11.2672414779663	https://www.genecards.org/cgi-bin/carddisp.pl?gene=TP53
MYD88	MYD88 Innate Immune Signal Transduction Adaptor	Protein Coding	Q99836	62	GC03P038397	11.2523403167725	https://www.genecards.org/cgi-bin/carddisp.pl?gene=MYD88
S100A9	S100 Calcium Binding Protein A9	Protein Coding	P06702	56	GC01P153357	11.2252321243286	https://www.genecards.org/cgi-bin/carddisp.pl?gene=S100A9
NLRC4	NLR Family CARD Domain Containing 4	Protein Coding	Q9NPP4	55	GC02M032224	11.2168159484863	https://www.genecards.org/cgi-bin/carddisp.pl?gene=NLRC4
TMX2-CTNND1	TMX2-CTNND1 Readthrough (NMD Candidate)	RNA Gene		26	GC11P057712	11.1827621459961	https://www.genecards.org/cgi-bin/carddisp.pl?gene=TMX2-CTNND1
IKBKB	Inhibitor Of Nuclear Factor Kappa B Kinase Subunit Beta	Protein Coding	O14920	66	GC08P042271	11.1758289337158	https://www.genecards.org/cgi-bin/carddisp.pl?gene=IKBKB
AGER	Advanced Glycosylation End-Product Specific Receptor	Protein Coding	Q15109	59	GC06M032180	11.1286611557007	https://www.genecards.org/cgi-bin/carddisp.pl?gene=AGER
IL22	Interleukin 22	Protein Coding	Q9GZX6	54	GC12M068248	11.0872459411621	https://www.genecards.org/cgi-bin/carddisp.pl?gene=IL22
MAD1L1	Mitotic Arrest Deficient 1 Like 1	Protein Coding	Q9Y6D9	59	GC07M001815	11.0864639282227	https://www.genecards.org/cgi-bin/carddisp.pl?gene=MAD1L1
SERPINE1	Serpin Family E Member 1	Protein Coding	P05121	63	GC07P101127	11.014121055603	https://www.genecards.org/cgi-bin/carddisp.pl?gene=SERPINE1
TLR9	Toll Like Receptor 9	Protein Coding	Q9NR96	58	GC03M054385	10.9307346343994	https://www.genecards.org/cgi-bin/carddisp.pl?gene=TLR9
CARD8	Caspase Recruitment Domain Family Member 8	Protein Coding	Q9Y2G2	50	GC19M101228	10.9144458770752	https://www.genecards.org/cgi-bin/carddisp.pl?gene=CARD8
IL12B	Interleukin 12B	Protein Coding	P29460	57	GC05M159314	10.9007759094238	https://www.genecards.org/cgi-bin/carddisp.pl?gene=IL12B
CYBA	Cytochrome B-245 Alpha Chain	Protein Coding	P13498	58	GC16M088643	10.8943567276001	https://www.genecards.org/cgi-bin/carddisp.pl?gene=CYBA
CHI3L1	Chitinase 3 Like 1	Protein Coding	P36222	58	GC01M203148	10.8657426834106	https://www.genecards.org/cgi-bin/carddisp.pl?gene=CHI3L1
KNG1	Kininogen 1	Protein Coding	P01042	61	GC03P186717	10.8388814926147	https://www.genecards.org/cgi-bin/carddisp.pl?gene=KNG1
C3	Complement C3	Protein Coding	P01024	62	GC19M006677	10.8046283721924	https://www.genecards.org/cgi-bin/carddisp.pl?gene=C3
IFIH1	Interferon Induced With Helicase C Domain 1	Protein Coding	Q9BYX4	61	GC02M162267	10.797324180603	https://www.genecards.org/cgi-bin/carddisp.pl?gene=IFIH1
ALOX5	Arachidonate 5-Lipoxygenase	Protein Coding	P09917	62	GC10P045374	10.7946939468384	https://www.genecards.org/cgi-bin/carddisp.pl?gene=ALOX5
MAPK14	Mitogen-Activated Protein Kinase 14	Protein Coding	Q16539	63	GC06P156437	10.7418117523193	https://www.genecards.org/cgi-bin/carddisp.pl?gene=MAPK14
ADA2	Adenosine Deaminase 2	Protein Coding	Q9NZK5	54	GC22M017342	10.7418069839478	https://www.genecards.org/cgi-bin/carddisp.pl?gene=ADA2
IL12A	Interleukin 12A	Protein Coding	P29459	56	GC03P159988	10.7098503112793	https://www.genecards.org/cgi-bin/carddisp.pl?gene=IL12A
S100A8	S100 Calcium Binding Protein A8	Protein Coding	P05109	54	GC01M165010	10.5771856307983	https://www.genecards.org/cgi-bin/carddisp.pl?gene=S100A8
F2	Coagulation Factor II, Thrombin	Protein Coding	P00734	63	GC11P048362	10.5718851089478	https://www.genecards.org/cgi-bin/carddisp.pl?gene=F2
HLA-DQB1	Major Histocompatibility Complex, Class II, DQ Beta 1	Protein Coding	P01920	55	GC06M100361	10.5626945495605	https://www.genecards.org/cgi-bin/carddisp.pl?gene=HLA-DQB1
PSMB8	Proteasome 20S Subunit Beta 8	Protein Coding	P28062	62	GC06M032840	10.5422763824463	https://www.genecards.org/cgi-bin/carddisp.pl?gene=PSMB8
C4A	Complement C4A (Chido/Rodgers Blood Group)	Protein Coding	P0C0L4	56	GC06P156266	10.5359697341919	https://www.genecards.org/cgi-bin/carddisp.pl?gene=C4A
SERPINA1	Serpin Family A Member 1	Protein Coding	P01009	62	GC14M094376	10.4268646240234	https://www.genecards.org/cgi-bin/carddisp.pl?gene=SERPINA1
TEK	TEK Receptor Tyrosine Kinase	Protein Coding	Q02763	64	GC09P027109	10.410569190979	https://www.genecards.org/cgi-bin/carddisp.pl?gene=TEK
IFNGR1	Interferon Gamma Receptor 1	Protein Coding	P15260	63	GC06M137197	10.3915739059448	https://www.genecards.org/cgi-bin/carddisp.pl?gene=IFNGR1
TSLP	Thymic Stromal Lymphopoietin	Protein Coding	Q969D9	52	GC05P111070	10.3520421981812	https://www.genecards.org/cgi-bin/carddisp.pl?gene=TSLP
CASP8	Caspase 8	Protein Coding	Q14790	65	GC02P201233	10.3057765960693	https://www.genecards.org/cgi-bin/carddisp.pl?gene=CASP8
HLA-DPB1	Major Histocompatibility Complex, Class II, DP Beta 1	Protein Coding	P04440	56	GC06P156281	10.2929773330688	https://www.genecards.org/cgi-bin/carddisp.pl?gene=HLA-DPB1
SPINK1	Serine Peptidase Inhibitor Kazal Type 1	Protein Coding	P00995	54	GC05M147825	10.2606210708618	https://www.genecards.org/cgi-bin/carddisp.pl?gene=SPINK1
LTF	Lactotransferrin	Protein Coding	P02788	58	GC03M046435	10.2202453613281	https://www.genecards.org/cgi-bin/carddisp.pl?gene=LTF
ADAM17	ADAM Metallopeptidase Domain 17	Protein Coding	P78536	63	GC02M009488	10.1998310089111	https://www.genecards.org/cgi-bin/carddisp.pl?gene=ADAM17
NFKB2	Nuclear Factor Kappa B Subunit 2	Protein Coding	Q00653	65	GC10P102394	10.1877136230469	https://www.genecards.org/cgi-bin/carddisp.pl?gene=NFKB2
FLG	Filaggrin	Protein Coding	P20930	54	GC01M164987	10.1544094085693	https://www.genecards.org/cgi-bin/carddisp.pl?gene=FLG
VEGFA	Vascular Endothelial Growth Factor A	Protein Coding	P15692	61	GC06P043770	10.1295795440674	https://www.genecards.org/cgi-bin/carddisp.pl?gene=VEGFA
IL36RN	Interleukin 36 Receptor Antagonist	Protein Coding	Q9UBH0	54	GC02P148589	10.1256170272827	https://www.genecards.org/cgi-bin/carddisp.pl?gene=IL36RN
XIAP	X-Linked Inhibitor Of Apoptosis	Protein Coding	P98170	64	GC0XP123859	10.1250352859497	https://www.genecards.org/cgi-bin/carddisp.pl?gene=XIAP
MTOR	Mechanistic Target Of Rapamycin Kinase	Protein Coding	P42345	68	GC01M011106	10.119683265686	https://www.genecards.org/cgi-bin/carddisp.pl?gene=MTOR
CP	Ceruloplasmin	Protein Coding	P00450	61	GC03M149162	10.1088552474976	https://www.genecards.org/cgi-bin/carddisp.pl?gene=CP
TREX1	Three Prime Repair Exonuclease 1	Protein Coding	Q9NSU2	55	GC03P061485	10.0629196166992	https://www.genecards.org/cgi-bin/carddisp.pl?gene=TREX1
CXCL2	C-X-C Motif Chemokine Ligand 2	Protein Coding	P19875	52	GC04M074097	10.0496654510498	https://www.genecards.org/cgi-bin/carddisp.pl?gene=CXCL2
LCN2	Lipocalin 2	Protein Coding	P80188	58	GC09P128149	10.0182752609253	https://www.genecards.org/cgi-bin/carddisp.pl?gene=LCN2
CD14	CD14 Molecule	Protein Coding	P08571	59	GC05M140631	9.96826839447021	https://www.genecards.org/cgi-bin/carddisp.pl?gene=CD14
NCF2	Neutrophil Cytosolic Factor 2	Protein Coding	P19878	60	GC01M186360	9.96184062957764	https://www.genecards.org/cgi-bin/carddisp.pl?gene=NCF2
CD40	CD40 Molecule	Protein Coding	P25942	63	GC20P046118	9.95926570892334	https://www.genecards.org/cgi-bin/carddisp.pl?gene=CD40
MIR34A	MicroRNA 34a	RNA Gene		31	GC01M019769	9.93285369873047	https://www.genecards.org/cgi-bin/carddisp.pl?gene=MIR34A
CXCL1	C-X-C Motif Chemokine Ligand 1	Protein Coding	P09341	56	GC04P073869	9.91544723510742	https://www.genecards.org/cgi-bin/carddisp.pl?gene=CXCL1
MALAT1	Metastasis Associated Lung Adenocarcinoma Transcript 1	RNA Gene		33	GC11P098972	9.89513778686523	https://www.genecards.org/cgi-bin/carddisp.pl?gene=MALAT1
MIR126	MicroRNA 126	RNA Gene		31	GC09P136670	9.88680934906006	https://www.genecards.org/cgi-bin/carddisp.pl?gene=MIR126
HP	Haptoglobin	Protein Coding	P00738	58	GC16P106129	9.83784198760986	https://www.genecards.org/cgi-bin/carddisp.pl?gene=HP
CTNNB1	Catenin Beta 1	Protein Coding	P35222	66	GC03P041194	9.83731460571289	https://www.genecards.org/cgi-bin/carddisp.pl?gene=CTNNB1
PIK3CA	Phosphatidylinositol-4,5-Bisphosphate 3-Kinase Catalytic Subunit Alpha	Protein Coding	P42336	65	GC03P179148	9.83322048187256	https://www.genecards.org/cgi-bin/carddisp.pl?gene=PIK3CA
DEFB4A	Defensin Beta 4A	Protein Coding	O15263	48	GC08P010295	9.83265209197998	https://www.genecards.org/cgi-bin/carddisp.pl?gene=DEFB4A
MIR452	MicroRNA 452	RNA Gene		26	GC0XM151959	9.65519046783447	https://www.genecards.org/cgi-bin/carddisp.pl?gene=MIR452
TLR8	Toll Like Receptor 8	Protein Coding	Q9NR97	62	GC0XP012924	9.63425922393799	https://www.genecards.org/cgi-bin/carddisp.pl?gene=TLR8
MMP3	Matrix Metallopeptidase 3	Protein Coding	P08254	62	GC11M102835	9.62980175018311	https://www.genecards.org/cgi-bin/carddisp.pl?gene=MMP3
CXCR3	C-X-C Motif Chemokine Receptor 3	Protein Coding	P49682	57	GC0XM071615	9.54111289978027	https://www.genecards.org/cgi-bin/carddisp.pl?gene=CXCR3
SELL	Selectin L	Protein Coding	P14151	55	GC01M169690	9.53155994415283	https://www.genecards.org/cgi-bin/carddisp.pl?gene=SELL
MIR122	MicroRNA 122	RNA Gene		30	GC18P058451	9.53066158294678	https://www.genecards.org/cgi-bin/carddisp.pl?gene=MIR122
CIITA	Class II Major Histocompatibility Complex Transactivator	Protein Coding	P33076	56	GC16P104250	9.51207637786865	https://www.genecards.org/cgi-bin/carddisp.pl?gene=CIITA
TNIP1	TNFAIP3 Interacting Protein 1	Protein Coding	Q15025	51	GC05M151029	9.49917888641357	https://www.genecards.org/cgi-bin/carddisp.pl?gene=TNIP1
NCF4	Neutrophil Cytosolic Factor 4	Protein Coding	Q15080	60	GC22P036860	9.46809959411621	https://www.genecards.org/cgi-bin/carddisp.pl?gene=NCF4
ABCB1	ATP Binding Cassette Subfamily B Member 1	Protein Coding	P08183	64	GC07M087504	9.46719551086426	https://www.genecards.org/cgi-bin/carddisp.pl?gene=ABCB1
CSF3	Colony Stimulating Factor 3	Protein Coding	P09919	54	GC17P040015	9.44881248474121	https://www.genecards.org/cgi-bin/carddisp.pl?gene=CSF3
IRGM	Immunity Related GTPase M	Protein Coding	A1A4Y4	45	GC05P150846	9.4135217666626	https://www.genecards.org/cgi-bin/carddisp.pl?gene=IRGM
TRAF6	TNF Receptor Associated Factor 6	Protein Coding	Q9Y4K3	59	GC11M036467	9.40703010559082	https://www.genecards.org/cgi-bin/carddisp.pl?gene=TRAF6
ACE	Angiotensin I Converting Enzyme	Protein Coding	P12821	64	GC17P063477	9.37333202362061	https://www.genecards.org/cgi-bin/carddisp.pl?gene=ACE
PPARA	Peroxisome Proliferator Activated Receptor Alpha	Protein Coding	Q07869	56	GC22P046150	9.37277793884277	https://www.genecards.org/cgi-bin/carddisp.pl?gene=PPARA
PTGS1	Prostaglandin-Endoperoxide Synthase 1	Protein Coding	P23219	59	GC09P122370	9.34874725341797	https://www.genecards.org/cgi-bin/carddisp.pl?gene=PTGS1
MMP2	Matrix Metallopeptidase 2	Protein Coding	P08253	66	GC16P105536	9.25009346008301	https://www.genecards.org/cgi-bin/carddisp.pl?gene=MMP2
NOD1	Nucleotide Binding Oligomerization Domain Containing 1	Protein Coding	Q9Y239	55	GC07M030424	9.24729156494141	https://www.genecards.org/cgi-bin/carddisp.pl?gene=NOD1
ADA	Adenosine Deaminase	Protein Coding	P00813	63	GC20M044620	9.20437431335449	https://www.genecards.org/cgi-bin/carddisp.pl?gene=ADA
MIR17	MicroRNA 17	RNA Gene		28	GC13P091350	9.20333385467529	https://www.genecards.org/cgi-bin/carddisp.pl?gene=MIR17
IL12RB1	Interleukin 12 Receptor Subunit Beta 1	Protein Coding	P42701	58	GC19M018058	9.19405460357666	https://www.genecards.org/cgi-bin/carddisp.pl?gene=IL12RB1
EDN1	Endothelin 1	Protein Coding	P05305	61	GC06P012497	9.17819213867188	https://www.genecards.org/cgi-bin/carddisp.pl?gene=EDN1
SOCS1	Suppressor Of Cytokine Signaling 1	Protein Coding	O15524	58	GC16M027316	9.15512657165527	https://www.genecards.org/cgi-bin/carddisp.pl?gene=SOCS1
MEG3	Maternally Expressed 3	RNA Gene		36	GC14P119042	9.12289142608643	https://www.genecards.org/cgi-bin/carddisp.pl?gene=MEG3
LMNA	Lamin A/C	Protein Coding	P02545	62	GC01P156082	9.1195707321167	https://www.genecards.org/cgi-bin/carddisp.pl?gene=LMNA
CBS	Cystathionine Beta-Synthase	Protein Coding	P35520	63	GC21M043053	9.10121726989746	https://www.genecards.org/cgi-bin/carddisp.pl?gene=CBS
RBCK1	RANBP2-Type And C3HC4-Type Zinc Finger Containing 1	Protein Coding	Q9BYM8	54	GC20P000407	9.08325862884521	https://www.genecards.org/cgi-bin/carddisp.pl?gene=RBCK1
HLA-DQA1	Major Histocompatibility Complex, Class II, DQ Alpha 1	Protein Coding	P01909	55	GC06P156274	9.08138847351074	https://www.genecards.org/cgi-bin/carddisp.pl?gene=HLA-DQA1
PRSS1	Serine Protease 1	Protein Coding	P07477	56	GC07P161556	9.08102035522461	https://www.genecards.org/cgi-bin/carddisp.pl?gene=PRSS1
FCGR2A	Fc Gamma Receptor IIa	Protein Coding	P12318	60	GC01P161505	9.07856178283691	https://www.genecards.org/cgi-bin/carddisp.pl?gene=FCGR2A
UBA1	Ubiquitin Like Modifier Activating Enzyme 1	Protein Coding	P22314	61	GC0XP047190	9.06383991241455	https://www.genecards.org/cgi-bin/carddisp.pl?gene=UBA1
TTR	Transthyretin	Protein Coding	P02766	61	GC18P031557	9.04212474822998	https://www.genecards.org/cgi-bin/carddisp.pl?gene=TTR
SLPI	Secretory Leukocyte Peptidase Inhibitor	Protein Coding	P03973	52	GC20M045252	9.03348064422607	https://www.genecards.org/cgi-bin/carddisp.pl?gene=SLPI
CXCR2	C-X-C Motif Chemokine Receptor 2	Protein Coding	P25025	62	GC02P218125	9.02643966674805	https://www.genecards.org/cgi-bin/carddisp.pl?gene=CXCR2
MIR142	MicroRNA 142	RNA Gene		30	GC17M058331	8.98281002044678	https://www.genecards.org/cgi-bin/carddisp.pl?gene=MIR142
ERAP1	Endoplasmic Reticulum Aminopeptidase 1	Protein Coding	Q9NZ08	57	GC05M096760	8.9491081237793	https://www.genecards.org/cgi-bin/carddisp.pl?gene=ERAP1
MIR221	MicroRNA 221	RNA Gene		30	GC0XM045746	8.93060398101807	https://www.genecards.org/cgi-bin/carddisp.pl?gene=MIR221
NR1H4	Nuclear Receptor Subfamily 1 Group H Member 4	Protein Coding	Q96RI1	60	GC12P100473	8.92852973937988	https://www.genecards.org/cgi-bin/carddisp.pl?gene=NR1H4
MIR7-3HG	MIR7-3 Host Gene	RNA Gene	Q8N6C7	34	GC19P132003	8.90006446838379	https://www.genecards.org/cgi-bin/carddisp.pl?gene=MIR7-3HG
MBL2	Mannose Binding Lectin 2	Protein Coding	P11226	59	GC10M052760	8.86510276794434	https://www.genecards.org/cgi-bin/carddisp.pl?gene=MBL2
F3	Coagulation Factor III, Tissue Factor	Protein Coding	P13726	58	GC01M094956	8.85921287536621	https://www.genecards.org/cgi-bin/carddisp.pl?gene=F3
TMEM67	Transmembrane Protein 67	Protein Coding	Q5HYA8	52	GC08P093754	8.84491729736328	https://www.genecards.org/cgi-bin/carddisp.pl?gene=TMEM67
TNFRSF1B	TNF Receptor Superfamily Member 1B	Protein Coding	P20333	61	GC01P060401	8.81952667236328	https://www.genecards.org/cgi-bin/carddisp.pl?gene=TNFRSF1B
CDKN2B-AS1	CDKN2B Antisense RNA 1	RNA Gene		32	GC09P021994	8.78213119506836	https://www.genecards.org/cgi-bin/carddisp.pl?gene=CDKN2B-AS1
NCF1	Neutrophil Cytosolic Factor 1	Protein Coding	P14598	59	GC07P090617	8.71984004974365	https://www.genecards.org/cgi-bin/carddisp.pl?gene=NCF1
SCGB1A1	Secretoglobin Family 1A Member 1	Protein Coding	P11684	54	GC11P062405	8.71408939361572	https://www.genecards.org/cgi-bin/carddisp.pl?gene=SCGB1A1
WAS	WASP Actin Nucleation Promoting Factor	Protein Coding	P42768	61	GC0XP048676	8.7117919921875	https://www.genecards.org/cgi-bin/carddisp.pl?gene=WAS
CASP3	Caspase 3	Protein Coding	P42574	62	GC04M184627	8.70077133178711	https://www.genecards.org/cgi-bin/carddisp.pl?gene=CASP3
SRC	SRC Proto-Oncogene, Non-Receptor Tyrosine Kinase	Protein Coding	P12931	63	GC20P037344	8.69520950317383	https://www.genecards.org/cgi-bin/carddisp.pl?gene=SRC
IL17RA	Interleukin 17 Receptor A	Protein Coding	Q96F46	59	GC22P080745	8.69380187988281	https://www.genecards.org/cgi-bin/carddisp.pl?gene=IL17RA
CYBC1	Cytochrome B-245 Chaperone 1	Protein Coding	Q9BQA9	47	GC17M090663	8.68026351928711	https://www.genecards.org/cgi-bin/carddisp.pl?gene=CYBC1
DOCK8	Dedicator Of Cytokinesis 8	Protein Coding	Q8NF50	58	GC09P000312	8.66993522644043	https://www.genecards.org/cgi-bin/carddisp.pl?gene=DOCK8
IL21	Interleukin 21	Protein Coding	Q9HBE4	56	GC04M122612	8.63652324676514	https://www.genecards.org/cgi-bin/carddisp.pl?gene=IL21
TIMP1	TIMP Metallopeptidase Inhibitor 1	Protein Coding	P01033	58	GC0XP059202	8.63620948791504	https://www.genecards.org/cgi-bin/carddisp.pl?gene=TIMP1
CCL4	C-C Motif Chemokine Ligand 4	Protein Coding	P13236	52	GC17P036103	8.63490104675293	https://www.genecards.org/cgi-bin/carddisp.pl?gene=CCL4
IL6R	Interleukin 6 Receptor	Protein Coding	P08887	63	GC01P154405	8.62581825256348	https://www.genecards.org/cgi-bin/carddisp.pl?gene=IL6R
IL4R	Interleukin 4 Receptor	Protein Coding	P24394	60	GC16P104696	8.62496376037598	https://www.genecards.org/cgi-bin/carddisp.pl?gene=IL4R
GAS5	Growth Arrest Specific 5	RNA Gene		32	GC01M173947	8.5953426361084	https://www.genecards.org/cgi-bin/carddisp.pl?gene=GAS5
TNFRSF11B	TNF Receptor Superfamily Member 11b	Protein Coding	O00300	59	GC08M118923	8.56775951385498	https://www.genecards.org/cgi-bin/carddisp.pl?gene=TNFRSF11B
GPT	Glutamic--Pyruvic Transaminase	Protein Coding	P24298	54	GC08P144502	8.55114269256592	https://www.genecards.org/cgi-bin/carddisp.pl?gene=GPT
PTEN	Phosphatase And Tensin Homolog	Protein Coding	P60484	65	GC10P116113	8.53276538848877	https://www.genecards.org/cgi-bin/carddisp.pl?gene=PTEN
LPL	Lipoprotein Lipase	Protein Coding	P06858	63	GC08P019901	8.52772998809814	https://www.genecards.org/cgi-bin/carddisp.pl?gene=LPL
ABCD1	ATP Binding Cassette Subfamily D Member 1	Protein Coding	P33897	59	GC0XP153724	8.52248001098633	https://www.genecards.org/cgi-bin/carddisp.pl?gene=ABCD1
CD274	CD274 Molecule	Protein Coding	Q9NZQ7	58	GC09P005450	8.50431632995605	https://www.genecards.org/cgi-bin/carddisp.pl?gene=CD274
FCGR3B	Fc Gamma Receptor IIIb	Protein Coding	O75015	55	GC01M161623	8.49175262451172	https://www.genecards.org/cgi-bin/carddisp.pl?gene=FCGR3B
VWF	Von Willebrand Factor	Protein Coding	P04275	60	GC12M032666	8.48824501037598	https://www.genecards.org/cgi-bin/carddisp.pl?gene=VWF
TNFAIP6	TNF Alpha Induced Protein 6	Protein Coding	P98066	52	GC02P151357	8.43782043457031	https://www.genecards.org/cgi-bin/carddisp.pl?gene=TNFAIP6
LPIN2	Lipin 2	Protein Coding	Q92539	52	GC18M003881	8.43391132354736	https://www.genecards.org/cgi-bin/carddisp.pl?gene=LPIN2
ANGPT1	Angiopoietin 1	Protein Coding	Q15389	58	GC08M107246	8.43020057678223	https://www.genecards.org/cgi-bin/carddisp.pl?gene=ANGPT1
IL1RAPL2	Interleukin 1 Receptor Accessory Protein Like 2	Protein Coding	Q9NP60	50	GC0XP104566	8.42338752746582	https://www.genecards.org/cgi-bin/carddisp.pl?gene=IL1RAPL2
CXCL12	C-X-C Motif Chemokine Ligand 12	Protein Coding	P48061	59	GC10M044370	8.40901756286621	https://www.genecards.org/cgi-bin/carddisp.pl?gene=CXCL12
PRF1	Perforin 1	Protein Coding	P14222	59	GC10M070597	8.40831184387207	https://www.genecards.org/cgi-bin/carddisp.pl?gene=PRF1
MIR199A1	MicroRNA 199a-1	RNA Gene		29	GC19M010817	8.39992523193359	https://www.genecards.org/cgi-bin/carddisp.pl?gene=MIR199A1
CXCR4	C-X-C Motif Chemokine Receptor 4	Protein Coding	P61073	65	GC02M136114	8.39520740509033	https://www.genecards.org/cgi-bin/carddisp.pl?gene=CXCR4
BDNF	Brain Derived Neurotrophic Factor	Protein Coding	P23560	62	GC11M027654	8.3820629119873	https://www.genecards.org/cgi-bin/carddisp.pl?gene=BDNF
XIST	X Inactive Specific Transcript	RNA Gene		32	GC0XM073820	8.380934715	https://www.genecards.org/cgi-bin/carddisp.pl?gene=XIST
CD163	CD163 Molecule	Protein Coding	Q86VB7	57	GC12M032935	8.36695575714111	https://www.genecards.org/cgi-bin/carddisp.pl?gene=CD163
ADAR	Adenosine Deaminase RNA Specific	Protein Coding	P55265	59	GC01M165080	8.36613178253174	https://www.genecards.org/cgi-bin/carddisp.pl?gene=ADAR
TLR1	Toll Like Receptor 1	Protein Coding	Q15399	60	GC04M038793	8.3563175201416	https://www.genecards.org/cgi-bin/carddisp.pl?gene=TLR1
GGT1	Gamma-Glutamyltransferase 1	Protein Coding	P19440	62	GC22P024583	8.34935569763184	https://www.genecards.org/cgi-bin/carddisp.pl?gene=GGT1
IL15	Interleukin 15	Protein Coding	P40933	55	GC04P141636	8.34401416778564	https://www.genecards.org/cgi-bin/carddisp.pl?gene=IL15
PLCG2	Phospholipase C Gamma 2	Protein Coding	P16885	64	GC16P081779	8.32832813262939	https://www.genecards.org/cgi-bin/carddisp.pl?gene=PLCG2
ANXA1	Annexin A1	Protein Coding	P04083	60	GC09P073151	8.32683277130127	https://www.genecards.org/cgi-bin/carddisp.pl?gene=ANXA1
NAMPT	Nicotinamide Phosphoribosyltransferase	Protein Coding	P43490	60	GC07M106248	8.26222515106201	https://www.genecards.org/cgi-bin/carddisp.pl?gene=NAMPT
MIR30A	MicroRNA 30a	RNA Gene		28	GC06M071403	8.25721454620361	https://www.genecards.org/cgi-bin/carddisp.pl?gene=MIR30A
MIR214	MicroRNA 214	RNA Gene		31	GC01M172234	8.25274658203125	https://www.genecards.org/cgi-bin/carddisp.pl?gene=MIR214
CTRC	Chymotrypsin C	Protein Coding	Q99895	56	GC01P015438	8.25068378448486	https://www.genecards.org/cgi-bin/carddisp.pl?gene=CTRC
VDR	Vitamin D Receptor	Protein Coding	P11473	61	GC12M047841	8.24383544921875	https://www.genecards.org/cgi-bin/carddisp.pl?gene=VDR
TNFSF11	TNF Superfamily Member 11	Protein Coding	O14788	62	GC13P042562	8.22330570220947	https://www.genecards.org/cgi-bin/carddisp.pl?gene=TNFSF11
IFNA1	Interferon Alpha 1	Protein Coding	P01562	51	GC09P021872	8.18999671936035	https://www.genecards.org/cgi-bin/carddisp.pl?gene=IFNA1
GPIHBP1	Glycosylphosphatidylinositol Anchored High Density Lipoprotein Binding Protein 1	Protein Coding	Q8IV16	48	GC08P143213	8.16877365112305	https://www.genecards.org/cgi-bin/carddisp.pl?gene=GPIHBP1
FPR2	Formyl Peptide Receptor 2	Protein Coding	P25090	58	GC19P051752	8.16743183135986	https://www.genecards.org/cgi-bin/carddisp.pl?gene=FPR2
TNNT2	Troponin T2, Cardiac Type	Protein Coding	P45379	61	GC01M201359	8.15814685821533	https://www.genecards.org/cgi-bin/carddisp.pl?gene=TNNT2
RIGI	RNA Sensor RIG-I	Protein Coding	O95786	61	GC09M032545	8.15765190124512	https://www.genecards.org/cgi-bin/carddisp.pl?gene=RIGI
ATG16L1	Autophagy Related 16 Like 1	Protein Coding	Q676U5	55	GC02P233858	8.13966274261475	https://www.genecards.org/cgi-bin/carddisp.pl?gene=ATG16L1
CD8A	CD8 Subunit Alpha	Protein Coding	P01732	61	GC02M086784	8.12871551513672	https://www.genecards.org/cgi-bin/carddisp.pl?gene=CD8A
F2RL1	F2R Like Trypsin Receptor 1	Protein Coding	P55085	56	GC05P076818	8.12652397155762	https://www.genecards.org/cgi-bin/carddisp.pl?gene=F2RL1
DNASE1	Deoxyribonuclease 1	Protein Coding	P24855	56	GC16P003611	8.11395645141602	https://www.genecards.org/cgi-bin/carddisp.pl?gene=DNASE1
MIR150	MicroRNA 150	RNA Gene		30	GC19M049500	8.10034275054932	https://www.genecards.org/cgi-bin/carddisp.pl?gene=MIR150
IL2RB	Interleukin 2 Receptor Subunit Beta	Protein Coding	P14784	63	GC22M081565	8.08920860290527	https://www.genecards.org/cgi-bin/carddisp.pl?gene=IL2RB
SLC37A4	Solute Carrier Family 37 Member 4	Protein Coding	O43826	54	GC11M133861	8.087815285	https://www.genecards.org/cgi-bin/carddisp.pl?gene=SLC37A4
ENG	Endoglin	Protein Coding	P17813	60	GC09M130980	8.08200359344482	https://www.genecards.org/cgi-bin/carddisp.pl?gene=ENG
AIRE	Autoimmune Regulator	Protein Coding	O43918	56	GC21P044285	8.04518985748291	https://www.genecards.org/cgi-bin/carddisp.pl?gene=AIRE
ACE2	Angiotensin Converting Enzyme 2	Protein Coding	Q9BYF1	62	GC0XM015494	8.04206562042236	https://www.genecards.org/cgi-bin/carddisp.pl?gene=ACE2
C4B	Complement C4B (Chido/Rodgers Blood Group)	Protein Coding	P0C0L5	55	GC06P032014	8.03694629669189	https://www.genecards.org/cgi-bin/carddisp.pl?gene=C4B
CREBBP	CREB Binding Protein	Protein Coding	Q92793	67	GC16M027070	8.03602027893066	https://www.genecards.org/cgi-bin/carddisp.pl?gene=CREBBP
MIR222	MicroRNA 222	RNA Gene		29	GC0XM045747	8.01675128936768	https://www.genecards.org/cgi-bin/carddisp.pl?gene=MIR222
IFNB1	Interferon Beta 1	Protein Coding	P01574	55	GC09M021077	8.00479984283447	https://www.genecards.org/cgi-bin/carddisp.pl?gene=IFNB1
DSP	Desmoplakin	Protein Coding	P15924	63	GC06P007541	8.00255680084229	https://www.genecards.org/cgi-bin/carddisp.pl?gene=DSP
SLC22A4	Solute Carrier Family 22 Member 4	Protein Coding	Q9H015	57	GC05P132294	7.99925851821899	https://www.genecards.org/cgi-bin/carddisp.pl?gene=SLC22A4
LOC126862264	CDK7 Strongly-Dependent Group 2 Enhancer GRCh37_chr16:3293322-3294521	Functional Element		10	GC16P108035	7.99295425415039	https://www.genecards.org/cgi-bin/carddisp.pl?gene=LOC126862264
PWAR1	Prader Willi/Angelman Region RNA 1	RNA Gene		23	GC15P025135	7.97359466552734	https://www.genecards.org/cgi-bin/carddisp.pl?gene=PWAR1
LINC-ROR	Long Intergenic Non-Protein Coding RNA, Regulator Of Reprogramming	RNA Gene		25	GC18M057054	7.96217060089111	https://www.genecards.org/cgi-bin/carddisp.pl?gene=LINC-ROR
NR3C1	Nuclear Receptor Subfamily 3 Group C Member 1	Protein Coding	P04150	62	GC05M143277	7.96188163757324	https://www.genecards.org/cgi-bin/carddisp.pl?gene=NR3C1
HIF1A	Hypoxia Inducible Factor 1 Subunit Alpha	Protein Coding	Q16665	61	GC14P061695	7.95547246932983	https://www.genecards.org/cgi-bin/carddisp.pl?gene=HIF1A
MIRLET7C	MicroRNA Let-7c	RNA Gene		31	GC21P019897	7.92778825759888	https://www.genecards.org/cgi-bin/carddisp.pl?gene=MIRLET7C
JUN	Jun Proto-Oncogene, AP-1 Transcription Factor Subunit	Protein Coding	P05412	62	GC01M058780	7.92706108093262	https://www.genecards.org/cgi-bin/carddisp.pl?gene=JUN
SAMHD1	SAM And HD Domain Containing Deoxynucleoside Triphosphate Triphosphohydrolase 1	Protein Coding	Q9Y3Z3	55	GC20M036890	7.9252142906189	https://www.genecards.org/cgi-bin/carddisp.pl?gene=SAMHD1
CX3CR1	C-X3-C Motif Chemokine Receptor 1	Protein Coding	P49238	57	GC03M039279	7.91998195648193	https://www.genecards.org/cgi-bin/carddisp.pl?gene=CX3CR1
IRAK3	Interleukin 1 Receptor Associated Kinase 3	Protein Coding	Q9Y616	59	GC12P068109	7.91611289978027	https://www.genecards.org/cgi-bin/carddisp.pl?gene=IRAK3
IRAK4	Interleukin 1 Receptor Associated Kinase 4	Protein Coding	Q9NWZ3	62	GC12P043758	7.90448141098022	https://www.genecards.org/cgi-bin/carddisp.pl?gene=IRAK4
MIR132	MicroRNA 132	RNA Gene		31	GC17M002049	7.88273906707764	https://www.genecards.org/cgi-bin/carddisp.pl?gene=MIR132
MST1	Macrophage Stimulating 1	Protein Coding	P26927	58	GC03M049683	7.88036489486694	https://www.genecards.org/cgi-bin/carddisp.pl?gene=MST1
APOC2	Apolipoprotein C2	Protein Coding	P02655	56	GC19P133241	7.85285234451294	https://www.genecards.org/cgi-bin/carddisp.pl?gene=APOC2
TGFB2	Transforming Growth Factor Beta 2	Protein Coding	P61812	64	GC01P218345	7.83934450149536	https://www.genecards.org/cgi-bin/carddisp.pl?gene=TGFB2
PTPN6	Protein Tyrosine Phosphatase Non-Receptor Type 6	Protein Coding	P29350	62	GC12P046789	7.83477210998535	https://www.genecards.org/cgi-bin/carddisp.pl?gene=PTPN6
HLA-DPA1	Major Histocompatibility Complex, Class II, DP Alpha 1	Protein Coding	P20036	52	GC06M033064	7.83350276947021	https://www.genecards.org/cgi-bin/carddisp.pl?gene=HLA-DPA1
IL17F	Interleukin 17F	Protein Coding	Q96PD4	53	GC06M100650	7.82974195480347	https://www.genecards.org/cgi-bin/carddisp.pl?gene=IL17F
NOS3	Nitric Oxide Synthase 3	Protein Coding	P29474	62	GC07P161731	7.80915307998657	https://www.genecards.org/cgi-bin/carddisp.pl?gene=NOS3
MIR125B1	MicroRNA 125b-1	RNA Gene		30	GC11M134117	7.79626941680908	https://www.genecards.org/cgi-bin/carddisp.pl?gene=MIR125B1
CD44	CD44 Molecule (IN Blood Group)	Protein Coding	P16070	61	GC11P035139	7.79361343383789	https://www.genecards.org/cgi-bin/carddisp.pl?gene=CD44
PLA2G7	Phospholipase A2 Group VII	Protein Coding	Q13093	63	GC06M046704	7.79141664505005	https://www.genecards.org/cgi-bin/carddisp.pl?gene=PLA2G7
DOCK11	Dedicator Of Cytokinesis 11	Protein Coding	Q5JSL3	49	GC0XP118576	7.77639865875244	https://www.genecards.org/cgi-bin/carddisp.pl?gene=DOCK11
MIR483	MicroRNA 483	RNA Gene		29	GC11M013306	7.77431058883667	https://www.genecards.org/cgi-bin/carddisp.pl?gene=MIR483
ACVR1	Activin A Receptor Type 1	Protein Coding	Q04771	63	GC02M157736	7.74978160858154	https://www.genecards.org/cgi-bin/carddisp.pl?gene=ACVR1
BRAF	B-Raf Proto-Oncogene, Serine/Threonine Kinase	Protein Coding	P15056	66	GC07M140783	7.7368311882019	https://www.genecards.org/cgi-bin/carddisp.pl?gene=BRAF
CASR	Calcium Sensing Receptor	Protein Coding	P41180	63	GC03P122183	7.72167778015137	https://www.genecards.org/cgi-bin/carddisp.pl?gene=CASR
PAX6	Paired Box 6	Protein Coding	P26367	61	GC11M031784	7.70206499099731	https://www.genecards.org/cgi-bin/carddisp.pl?gene=PAX6
FPR1	Formyl Peptide Receptor 1	Protein Coding	P21462	58	GC19M051745	7.6990795135498	https://www.genecards.org/cgi-bin/carddisp.pl?gene=FPR1
EPX	Eosinophil Peroxidase	Protein Coding	P11678	56	GC17P058192	7.68218088150024	https://www.genecards.org/cgi-bin/carddisp.pl?gene=EPX
PLA2G2A	Phospholipase A2 Group IIA	Protein Coding	P14555	59	GC01M019975	7.67718076705933	https://www.genecards.org/cgi-bin/carddisp.pl?gene=PLA2G2A
MIR20A	MicroRNA 20a	RNA Gene		29	GC13P091717	7.66034889221191	https://www.genecards.org/cgi-bin/carddisp.pl?gene=MIR20A
OPTN	Optineurin	Protein Coding	Q96CV9	56	GC10P013099	7.63001251220703	https://www.genecards.org/cgi-bin/carddisp.pl?gene=OPTN
TLR6	Toll Like Receptor 6	Protein Coding	Q9Y2C9	57	GC04M038828	7.62881755828857	https://www.genecards.org/cgi-bin/carddisp.pl?gene=TLR6
CXCL9	C-X-C Motif Chemokine Ligand 9	Protein Coding	Q07325	51	GC04M076001	7.6264967918396	https://www.genecards.org/cgi-bin/carddisp.pl?gene=CXCL9
MAPK1	Mitogen-Activated Protein Kinase 1	Protein Coding	P28482	65	GC22M021759	7.61097097396851	https://www.genecards.org/cgi-bin/carddisp.pl?gene=MAPK1
GZMB	Granzyme B	Protein Coding	P10144	59	GC14M024630	7.59413719177246	https://www.genecards.org/cgi-bin/carddisp.pl?gene=GZMB
TNFSF4	TNF Superfamily Member 4	Protein Coding	P23510	54	GC01M173183	7.55184698104858	https://www.genecards.org/cgi-bin/carddisp.pl?gene=TNFSF4
HSPD1	Heat Shock Protein Family D (Hsp60) Member 1	Protein Coding	P10809	61	GC02M197486	7.53905200958252	https://www.genecards.org/cgi-bin/carddisp.pl?gene=HSPD1
GPR35	G Protein-Coupled Receptor 35	Protein Coding	Q9HC97	54	GC02P240605	7.53775691986084	https://www.genecards.org/cgi-bin/carddisp.pl?gene=GPR35
HFE	Homeostatic Iron Regulator	Protein Coding	Q30201	58	GC06P026087	7.53542518615723	https://www.genecards.org/cgi-bin/carddisp.pl?gene=HFE
TAC1	Tachykinin Precursor 1	Protein Coding	P20366	54	GC07P097734	7.53511905670166	https://www.genecards.org/cgi-bin/carddisp.pl?gene=TAC1
CD19	CD19 Molecule	Protein Coding	P15391	63	GC16P104821	7.52969455718994	https://www.genecards.org/cgi-bin/carddisp.pl?gene=CD19
MIR210	MicroRNA 210	RNA Gene		30	GC11M013222	7.52270221710205	https://www.genecards.org/cgi-bin/carddisp.pl?gene=MIR210
CTSG	Cathepsin G	Protein Coding	P08311	56	GC14M024573	7.51540374755859	https://www.genecards.org/cgi-bin/carddisp.pl?gene=CTSG
IGF1	Insulin Like Growth Factor 1	Protein Coding	P05019	61	GC12M102395	7.51498508453369	https://www.genecards.org/cgi-bin/carddisp.pl?gene=IGF1
CCR3	C-C Motif Chemokine Receptor 3	Protein Coding	P51677	57	GC03P061350	7.51253509521484	https://www.genecards.org/cgi-bin/carddisp.pl?gene=CCR3
TRPV1	Transient Receptor Potential Cation Channel Subfamily V Member 1	Protein Coding	Q8NER1	61	GC17M003565	7.51022672653198	https://www.genecards.org/cgi-bin/carddisp.pl?gene=TRPV1
CCR7	C-C Motif Chemokine Receptor 7	Protein Coding	P32248	57	GC17M089298	7.49795961380005	https://www.genecards.org/cgi-bin/carddisp.pl?gene=CCR7
TTC7A	Tetratricopeptide Repeat Domain 7A	Protein Coding	Q9ULT0	51	GC02P046923	7.49410724639893	https://www.genecards.org/cgi-bin/carddisp.pl?gene=TTC7A
BTK	Bruton Tyrosine Kinase	Protein Coding	Q06187	66	GC0XM101349	7.4762716293335	https://www.genecards.org/cgi-bin/carddisp.pl?gene=BTK
IGHE	Immunoglobulin Heavy Constant Epsilon	Protein Coding	P01854	42	GC14M122252	7.47614574432373	https://www.genecards.org/cgi-bin/carddisp.pl?gene=IGHE
ELN	Elastin	Protein Coding	P15502	55	GC07P074027	7.46513509750366	https://www.genecards.org/cgi-bin/carddisp.pl?gene=ELN
ETS1	ETS Proto-Oncogene 1, Transcription Factor	Protein Coding	P14921	61	GC11M128458	7.45906734466553	https://www.genecards.org/cgi-bin/carddisp.pl?gene=ETS1
CHUK	Component Of Inhibitor Of Nuclear Factor Kappa B Kinase Complex	Protein Coding	O15111	63	GC10M100501	7.45101737976074	https://www.genecards.org/cgi-bin/carddisp.pl?gene=CHUK
PLAT	Plasminogen Activator, Tissue Type	Protein Coding	P00750	62	GC08M042174	7.4381160736084	https://www.genecards.org/cgi-bin/carddisp.pl?gene=PLAT
PIK3R1	Phosphoinositide-3-Kinase Regulatory Subunit 1	Protein Coding	P27986	65	GC05P068215	7.43379402160645	https://www.genecards.org/cgi-bin/carddisp.pl?gene=PIK3R1
TLR5	Toll Like Receptor 5	Protein Coding	O60602	59	GC01M223109	7.42003202438354	https://www.genecards.org/cgi-bin/carddisp.pl?gene=TLR5
FERMT1	FERM Domain Containing Kindlin 1	Protein Coding	Q9BQL6	54	GC20M006074	7.41549587249756	https://www.genecards.org/cgi-bin/carddisp.pl?gene=FERMT1
ZEB1	Zinc Finger E-Box Binding Homeobox 1	Protein Coding	P37275	62	GC10P031318	7.41275501251221	https://www.genecards.org/cgi-bin/carddisp.pl?gene=ZEB1
IRF1	Interferon Regulatory Factor 1	Protein Coding	P10914	60	GC05M132440	7.40848016738892	https://www.genecards.org/cgi-bin/carddisp.pl?gene=IRF1
TERC	Telomerase RNA Component	RNA Gene		37	GC03M169765	7.4068603515625	https://www.genecards.org/cgi-bin/carddisp.pl?gene=TERC
APP	Amyloid Beta Precursor Protein	Protein Coding	P05067	63	GC21M025880	7.40558815002441	https://www.genecards.org/cgi-bin/carddisp.pl?gene=APP
TNFSF15	TNF Superfamily Member 15	Protein Coding	O95150	55	GC09M114784	7.40530300140381	https://www.genecards.org/cgi-bin/carddisp.pl?gene=TNFSF15
COL7A1	Collagen Type VII Alpha 1 Chain	Protein Coding	Q02388	56	GC03M048564	7.40382671356201	https://www.genecards.org/cgi-bin/carddisp.pl?gene=COL7A1
APOA5	Apolipoprotein A5	Protein Coding	Q6Q788	55	GC11M116789	7.40211534500122	https://www.genecards.org/cgi-bin/carddisp.pl?gene=APOA5
MMP8	Matrix Metallopeptidase 8	Protein Coding	P22894	60	GC11M133497	7.39646291732788	https://www.genecards.org/cgi-bin/carddisp.pl?gene=MMP8
TF	Transferrin	Protein Coding	P02787	63	GC03P140959	7.39034461975098	https://www.genecards.org/cgi-bin/carddisp.pl?gene=TF
SOD1	Superoxide Dismutase 1	Protein Coding	P00441	66	GC21P031659	7.38534069061279	https://www.genecards.org/cgi-bin/carddisp.pl?gene=SOD1
S100A12	S100 Calcium Binding Protein A12	Protein Coding	P80511	50	GC01M153373	7.37621355056763	https://www.genecards.org/cgi-bin/carddisp.pl?gene=S100A12
CR2	Complement C3d Receptor 2	Protein Coding	P20023	58	GC01P207454	7.36215257644653	https://www.genecards.org/cgi-bin/carddisp.pl?gene=CR2
CPA1	Carboxypeptidase A1	Protein Coding	P15085	55	GC07P130380	7.35910034179688	https://www.genecards.org/cgi-bin/carddisp.pl?gene=CPA1
NEAT1	Nuclear Paraspeckle Assembly Transcript 1	RNA Gene		33	GC11P098966	7.3515157699585	https://www.genecards.org/cgi-bin/carddisp.pl?gene=NEAT1
MIR27A	MicroRNA 27a	RNA Gene		31	GC19M100411	7.34636926651001	https://www.genecards.org/cgi-bin/carddisp.pl?gene=MIR27A
IL6ST	Interleukin 6 Cytokine Family Signal Transducer	Protein Coding	P40189	62	GC05M055935	7.34609317779541	https://www.genecards.org/cgi-bin/carddisp.pl?gene=IL6ST
MALT1	MALT1 Paracaspase	Protein Coding	Q9UDY8	60	GC18P058671	7.33499717712402	https://www.genecards.org/cgi-bin/carddisp.pl?gene=MALT1
BCL2	BCL2 Apoptosis Regulator	Protein Coding	P10415	63	GC18M063123	7.31990194320679	https://www.genecards.org/cgi-bin/carddisp.pl?gene=BCL2
BMP6	Bone Morphogenetic Protein 6	Protein Coding	P22004	56	GC06P007726	7.31686115264893	https://www.genecards.org/cgi-bin/carddisp.pl?gene=BMP6
ANGPT2	Angiopoietin 2	Protein Coding	O15123	61	GC08M006499	7.28477573394775	https://www.genecards.org/cgi-bin/carddisp.pl?gene=ANGPT2
ELF4	E74 Like ETS Transcription Factor 4	Protein Coding	Q99607	51	GC0XM130064	7.28255224227905	https://www.genecards.org/cgi-bin/carddisp.pl?gene=ELF4
SHARPIN	SHANK Associated RH Domain Interactor	Protein Coding	Q9H0F6	50	GC08M144098	7.27798891067505	https://www.genecards.org/cgi-bin/carddisp.pl?gene=SHARPIN
HAMP	Hepcidin Antimicrobial Peptide	Protein Coding	P81172	55	GC19P132915	7.27236175537109	https://www.genecards.org/cgi-bin/carddisp.pl?gene=HAMP
TNNI3	Troponin I3, Cardiac Type	Protein Coding	P19429	61	GC19M055151	7.26557970046997	https://www.genecards.org/cgi-bin/carddisp.pl?gene=TNNI3
PYCARD	PYD And CARD Domain Containing	Protein Coding	Q9ULZ3	54	GC16M031201	7.25129795074463	https://www.genecards.org/cgi-bin/carddisp.pl?gene=PYCARD
PADI4	Peptidyl Arginine Deiminase 4	Protein Coding	Q9UM07	58	GC01P017308	7.24228000640869	https://www.genecards.org/cgi-bin/carddisp.pl?gene=PADI4
JAK2	Janus Kinase 2	Protein Coding	O60674	66	GC09P004985	7.22579860687256	https://www.genecards.org/cgi-bin/carddisp.pl?gene=JAK2
CD79A	CD79a Molecule	Protein Coding	P11912	61	GC19P041877	7.22144222259521	https://www.genecards.org/cgi-bin/carddisp.pl?gene=CD79A
COL4A1	Collagen Type IV Alpha 1 Chain	Protein Coding	P02462	60	GC13M110148	7.2172999382019	https://www.genecards.org/cgi-bin/carddisp.pl?gene=COL4A1
NGF	Nerve Growth Factor	Protein Coding	P01138	63	GC01M115285	7.21442699432373	https://www.genecards.org/cgi-bin/carddisp.pl?gene=NGF
MIR145	MicroRNA 145	RNA Gene		32	GC05P149430	7.19678068161011	https://www.genecards.org/cgi-bin/carddisp.pl?gene=MIR145
CARD14	Caspase Recruitment Domain Family Member 14	Protein Coding	Q9BXL6	54	GC17P134788	7.1843147277832	https://www.genecards.org/cgi-bin/carddisp.pl?gene=CARD14
MIR140	MicroRNA 140	RNA Gene		33	GC16P106041	7.18419933319092	https://www.genecards.org/cgi-bin/carddisp.pl?gene=MIR140
PON1	Paraoxonase 1	Protein Coding	P27169	60	GC07M095297	7.16744565963745	https://www.genecards.org/cgi-bin/carddisp.pl?gene=PON1
COX5A	Cytochrome C Oxidase Subunit 5A	Protein Coding	P20674	56	GC15M074919	7.15862512588501	https://www.genecards.org/cgi-bin/carddisp.pl?gene=COX5A
MIRLET7B	MicroRNA Let-7b	RNA Gene		29	GC22P081742	7.15563154220581	https://www.genecards.org/cgi-bin/carddisp.pl?gene=MIRLET7B
SIRT1	Sirtuin 1	Protein Coding	Q96EB6	62	GC10P067884	7.13136339187622	https://www.genecards.org/cgi-bin/carddisp.pl?gene=SIRT1
RET	Ret Proto-Oncogene	Protein Coding	P07949	67	GC10P045251	7.13037586212158	https://www.genecards.org/cgi-bin/carddisp.pl?gene=RET
CCL20	C-C Motif Chemokine Ligand 20	Protein Coding	P78556	54	GC02P227846	7.12212944030762	https://www.genecards.org/cgi-bin/carddisp.pl?gene=CCL20
APOA1	Apolipoprotein A1	Protein Coding	P02647	63	GC11M116835	7.09758567810059	https://www.genecards.org/cgi-bin/carddisp.pl?gene=APOA1
IL7R	Interleukin 7 Receptor	Protein Coding	P16871	59	GC05P035852	7.09045076370239	https://www.genecards.org/cgi-bin/carddisp.pl?gene=IL7R
SERPINC1	Serpin Family C Member 1	Protein Coding	P01008	62	GC01M175056	7.07459259033203	https://www.genecards.org/cgi-bin/carddisp.pl?gene=SERPINC1
CGAS	Cyclic GMP-AMP Synthase	Protein Coding	Q8N884	48	GC06M100849	7.06489419937134	https://www.genecards.org/cgi-bin/carddisp.pl?gene=CGAS
RBP4	Retinol Binding Protein 4	Protein Coding	P02753	57	GC10M093591	7.05959939956665	https://www.genecards.org/cgi-bin/carddisp.pl?gene=RBP4
THBS1	Thrombospondin 1	Protein Coding	P07996	58	GC15P039581	7.03816270828247	https://www.genecards.org/cgi-bin/carddisp.pl?gene=THBS1
DNASE1L3	Deoxyribonuclease 1L3	Protein Coding	Q13609	55	GC03M058192	7.03520679473877	https://www.genecards.org/cgi-bin/carddisp.pl?gene=DNASE1L3
MTHFR	Methylenetetrahydrofolate Reductase	Protein Coding	P42898	61	GC01M011785	7.03253316879272	https://www.genecards.org/cgi-bin/carddisp.pl?gene=MTHFR
SMAD3	SMAD Family Member 3	Protein Coding	P84022	66	GC15P067063	7.030601978	https://www.genecards.org/cgi-bin/carddisp.pl?gene=SMAD3
CAT	Catalase	Protein Coding	P04040	64	GC11P034460	7.02056789398193	https://www.genecards.org/cgi-bin/carddisp.pl?gene=CAT
SPINK5	Serine Peptidase Inhibitor Kazal Type 5	Protein Coding	Q9NQ38	53	GC05P148025	7.01089763641357	https://www.genecards.org/cgi-bin/carddisp.pl?gene=SPINK5
LCK	LCK Proto-Oncogene, Src Family Tyrosine Kinase	Protein Coding	P06239	64	GC01P032251	6.99904108047485	https://www.genecards.org/cgi-bin/carddisp.pl?gene=LCK
ARPC1B	Actin Related Protein 2/3 Complex Subunit 1B	Protein Coding	O15143	55	GC07P099374	6.99582576751709	https://www.genecards.org/cgi-bin/carddisp.pl?gene=ARPC1B
GPBAR1	G Protein-Coupled Bile Acid Receptor 1	Protein Coding	Q8TDU6	52	GC02P218259	6.99390029907227	https://www.genecards.org/cgi-bin/carddisp.pl?gene=GPBAR1
RNASEH2B	Ribonuclease H2 Subunit B	Protein Coding	Q5TBB1	48	GC13P050909	6.96425724029541	https://www.genecards.org/cgi-bin/carddisp.pl?gene=RNASEH2B
IL7	Interleukin 7	Protein Coding	P13232	55	GC08M078689	6.95560026168823	https://www.genecards.org/cgi-bin/carddisp.pl?gene=IL7
KRAS	KRAS Proto-Oncogene, GTPase	Protein Coding	P01116	66	GC12M033285	6.95526790618896	https://www.genecards.org/cgi-bin/carddisp.pl?gene=KRAS
LBP	Lipopolysaccharide Binding Protein	Protein Coding	P18428	55	GC20P038346	6.95235633850098	https://www.genecards.org/cgi-bin/carddisp.pl?gene=LBP
IL9	Interleukin 9	Protein Coding	P15248	55	GC05M135891	6.93478536605835	https://www.genecards.org/cgi-bin/carddisp.pl?gene=IL9
REG3A	Regenerating Family Member 3 Alpha	Protein Coding	Q06141	49	GC02M079157	6.92452335357666	https://www.genecards.org/cgi-bin/carddisp.pl?gene=REG3A
SAA4	Serum Amyloid A4, Constitutive	Protein Coding	P35542	50	GC11M018234	6.91855525970459	https://www.genecards.org/cgi-bin/carddisp.pl?gene=SAA4
TBX21	T-Box Transcription Factor 21	Protein Coding	Q9UL17	59	GC17P047733	6.90035963058472	https://www.genecards.org/cgi-bin/carddisp.pl?gene=TBX21
CX3CL1	C-X3-C Motif Chemokine Ligand 1	Protein Coding	P78423	56	GC16P057372	6.88098382949829	https://www.genecards.org/cgi-bin/carddisp.pl?gene=CX3CL1
MIR22	MicroRNA 22	RNA Gene		31	GC17M001713	6.88046455383301	https://www.genecards.org/cgi-bin/carddisp.pl?gene=MIR22
CCL17	C-C Motif Chemokine Ligand 17	Protein Coding	Q92583	52	GC16P105611	6.86204957962036	https://www.genecards.org/cgi-bin/carddisp.pl?gene=CCL17
NR1H2	Nuclear Receptor Subfamily 1 Group H Member 2	Protein Coding	P55055	58	GC19P050329	6.85798311233521	https://www.genecards.org/cgi-bin/carddisp.pl?gene=NR1H2
C5AR1	Complement C5a Receptor 1	Protein Coding	P21730	58	GC19P047290	6.84866762161255	https://www.genecards.org/cgi-bin/carddisp.pl?gene=C5AR1
MIR494	MicroRNA 494	RNA Gene		26	GC14P119078	6.83735704421997	https://www.genecards.org/cgi-bin/carddisp.pl?gene=MIR494
MIR199B	MicroRNA 199b	RNA Gene		29	GC09M128244	6.8364896774292	https://www.genecards.org/cgi-bin/carddisp.pl?gene=MIR199B
PITX2	Paired Like Homeodomain 2	Protein Coding	Q99697	58	GC04M110617	6.83390474319458	https://www.genecards.org/cgi-bin/carddisp.pl?gene=PITX2
TREM1	Triggering Receptor Expressed On Myeloid Cells 1	Protein Coding	Q9NP99	55	GC06M041267	6.83071804046631	https://www.genecards.org/cgi-bin/carddisp.pl?gene=TREM1
GDF15	Growth Differentiation Factor 15	Protein Coding	Q99988	56	GC19P132620	6.82462072372437	https://www.genecards.org/cgi-bin/carddisp.pl?gene=GDF15
FCGR2B	Fc Gamma Receptor IIb	Protein Coding	P31994	61	GC01P170820	6.81970405578613	https://www.genecards.org/cgi-bin/carddisp.pl?gene=FCGR2B
CD55	CD55 Molecule (Cromer Blood Group)	Protein Coding	P08174	62	GC01P207321	6.81623506546021	https://www.genecards.org/cgi-bin/carddisp.pl?gene=CD55
DKC1	Dyskerin Pseudouridine Synthase 1	Protein Coding	O60832	59	GC0XP154762	6.80586528778076	https://www.genecards.org/cgi-bin/carddisp.pl?gene=DKC1
UNC13D	Unc-13 Homolog D	Protein Coding	Q70J99	56	GC17M075827	6.78359270095825	https://www.genecards.org/cgi-bin/carddisp.pl?gene=UNC13D
PTGDR2	Prostaglandin D2 Receptor 2	Protein Coding	Q9Y5Y4	54	GC11M060850	6.78177833557129	https://www.genecards.org/cgi-bin/carddisp.pl?gene=PTGDR2
CDH1	Cadherin 1	Protein Coding	P12830	62	GC16P068737	6.77875328063965	https://www.genecards.org/cgi-bin/carddisp.pl?gene=CDH1
UBE2L3	Ubiquitin Conjugating Enzyme E2 L3	Protein Coding	P68036	58	GC22P021549	6.77295875549316	https://www.genecards.org/cgi-bin/carddisp.pl?gene=UBE2L3
TNFSF12	TNF Superfamily Member 12	Protein Coding	O43508	51	GC17P132657	6.77019119262695	https://www.genecards.org/cgi-bin/carddisp.pl?gene=TNFSF12
LTB4R	Leukotriene B4 Receptor	Protein Coding	Q15722	54	GC14P024311	6.76924324035645	https://www.genecards.org/cgi-bin/carddisp.pl?gene=LTB4R
F5	Coagulation Factor V	Protein Coding	P12259	59	GC01M169511	6.75408411026001	https://www.genecards.org/cgi-bin/carddisp.pl?gene=F5
POLA1	DNA Polymerase Alpha 1, Catalytic Subunit	Protein Coding	P09884	58	GC0XP024693	6.75058507919312	https://www.genecards.org/cgi-bin/carddisp.pl?gene=POLA1
TGFBR2	Transforming Growth Factor Beta Receptor 2	Protein Coding	P37173	65	GC03P030623	6.75046443939209	https://www.genecards.org/cgi-bin/carddisp.pl?gene=TGFBR2
SOCS3	Suppressor Of Cytokine Signaling 3	Protein Coding	O14543	56	GC17M078356	6.74629020690918	https://www.genecards.org/cgi-bin/carddisp.pl?gene=SOCS3
CSF1	Colony Stimulating Factor 1	Protein Coding	P09603	57	GC01P109917	6.73985719680786	https://www.genecards.org/cgi-bin/carddisp.pl?gene=CSF1
LACC1	Laccase Domain Containing 1	Protein Coding	Q8IV20	47	GC13P043879	6.73117637634277	https://www.genecards.org/cgi-bin/carddisp.pl?gene=LACC1
GSK3B	Glycogen Synthase Kinase 3 Beta	Protein Coding	P49841	63	GC03M119821	6.72638607025146	https://www.genecards.org/cgi-bin/carddisp.pl?gene=GSK3B
COL18A1	Collagen Type XVIII Alpha 1 Chain	Protein Coding	P39060	58	GC21P045405	6.72221326828003	https://www.genecards.org/cgi-bin/carddisp.pl?gene=COL18A1
SLC10A2	Solute Carrier Family 10 Member 2	Protein Coding	Q12908	54	GC13M103043	6.70075654983521	https://www.genecards.org/cgi-bin/carddisp.pl?gene=SLC10A2
LGALS3	Galectin 3	Protein Coding	P17931	57	GC14P055124	6.6928973197937	https://www.genecards.org/cgi-bin/carddisp.pl?gene=LGALS3
MAPK8	Mitogen-Activated Protein Kinase 8	Protein Coding	P45983	62	GC10P048306	6.685387135	https://www.genecards.org/cgi-bin/carddisp.pl?gene=MAPK8
APOB	Apolipoprotein B	Protein Coding	P04114	58	GC02M020956	6.67471361160278	https://www.genecards.org/cgi-bin/carddisp.pl?gene=APOB
ADRB2	Adrenoceptor Beta 2	Protein Coding	P07550	61	GC05P155594	6.67417144775391	https://www.genecards.org/cgi-bin/carddisp.pl?gene=ADRB2
ZAP70	Zeta Chain Of T Cell Receptor Associated Protein Kinase 70	Protein Coding	P43403	64	GC02P098600	6.66543102264404	https://www.genecards.org/cgi-bin/carddisp.pl?gene=ZAP70
CD28	CD28 Molecule	Protein Coding	P10747	59	GC02P203706	6.6594820022583	https://www.genecards.org/cgi-bin/carddisp.pl?gene=CD28
IRF3	Interferon Regulatory Factor 3	Protein Coding	Q14653	58	GC19M049659	6.65764331817627	https://www.genecards.org/cgi-bin/carddisp.pl?gene=IRF3
MIR197	MicroRNA 197	RNA Gene		28	GC01P109598	6.64147663116455	https://www.genecards.org/cgi-bin/carddisp.pl?gene=MIR197
IL3	Interleukin 3	Protein Coding	P08700	57	GC05P132060	6.6375904083252	https://www.genecards.org/cgi-bin/carddisp.pl?gene=IL3
IL23A	Interleukin 23 Subunit Alpha	Protein Coding	Q9NPF7	51	GC12P065392	6.63226222991943	https://www.genecards.org/cgi-bin/carddisp.pl?gene=IL23A
STAT6	Signal Transducer And Activator Of Transcription 6	Protein Coding	P42226	63	GC12M057095	6.63159799575806	https://www.genecards.org/cgi-bin/carddisp.pl?gene=STAT6
SOD2	Superoxide Dismutase 2	Protein Coding	P04179	61	GC06M159669	6.62696981430054	https://www.genecards.org/cgi-bin/carddisp.pl?gene=SOD2
CAV1	Caveolin 1	Protein Coding	Q03135	61	GC07P116524	6.62499046325684	https://www.genecards.org/cgi-bin/carddisp.pl?gene=CAV1
HGF	Hepatocyte Growth Factor	Protein Coding	P14210	65	GC07M081699	6.62193298339844	https://www.genecards.org/cgi-bin/carddisp.pl?gene=HGF
SLC29A3	Solute Carrier Family 29 Member 3	Protein Coding	Q9BZD2	55	GC10P073147	6.60434913635254	https://www.genecards.org/cgi-bin/carddisp.pl?gene=SLC29A3
CD36	CD36 Molecule (CD36 Blood Group)	Protein Coding	P16671	63	GC07P080369	6.60194206237793	https://www.genecards.org/cgi-bin/carddisp.pl?gene=CD36
RARRES2	Retinoic Acid Receptor Responder 2	Protein Coding	Q99969	51	GC07M150333	6.59836721420288	https://www.genecards.org/cgi-bin/carddisp.pl?gene=RARRES2
RAC1	Rac Family Small GTPase 1	Protein Coding	P63000	62	GC07P015409	6.57646179199219	https://www.genecards.org/cgi-bin/carddisp.pl?gene=RAC1
RNASEH2A	Ribonuclease H2 Subunit A	Protein Coding	O75792	56	GC19P132436	6.57519483566284	https://www.genecards.org/cgi-bin/carddisp.pl?gene=RNASEH2A
STXBP2	Syntaxin Binding Protein 2	Protein Coding	Q15833	56	GC19P132125	6.57461166381836	https://www.genecards.org/cgi-bin/carddisp.pl?gene=STXBP2
REL	REL Proto-Oncogene, NF-KB Subunit	Protein Coding	Q04864	60	GC02P060881	6.57082557678223	https://www.genecards.org/cgi-bin/carddisp.pl?gene=REL
MIR451A	MicroRNA 451a	RNA Gene		26	GC17M028861	6.56993913650513	https://www.genecards.org/cgi-bin/carddisp.pl?gene=MIR451A
TCF4	Transcription Factor 4	Protein Coding	P15884	59	GC18M055222	6.5459771156311	https://www.genecards.org/cgi-bin/carddisp.pl?gene=TCF4
C5	Complement C5	Protein Coding	P01031	59	GC09M120933	6.53384351730347	https://www.genecards.org/cgi-bin/carddisp.pl?gene=C5
PVT1	Pvt1 Oncogene	RNA Gene		34	GC08P128246	6.53055238723755	https://www.genecards.org/cgi-bin/carddisp.pl?gene=PVT1
CAMP	Cathelicidin Antimicrobial Peptide	Protein Coding	P49913	53	GC03P061472	6.52934408187866	https://www.genecards.org/cgi-bin/carddisp.pl?gene=CAMP
LRBA	LPS Responsive Beige-Like Anchor Protein	Protein Coding	P50851	52	GC04M150264	6.51768255233765	https://www.genecards.org/cgi-bin/carddisp.pl?gene=LRBA
SFTPD	Surfactant Protein D	Protein Coding	P35247	56	GC10M079937	6.51066732406616	https://www.genecards.org/cgi-bin/carddisp.pl?gene=SFTPD
IL1RL1	Interleukin 1 Receptor Like 1	Protein Coding	Q01638	54	GC02P102294	6.50482559204102	https://www.genecards.org/cgi-bin/carddisp.pl?gene=IL1RL1
TTN	Titin	Protein Coding	Q8WZ42	61	GC02M178525	6.49518728256226	https://www.genecards.org/cgi-bin/carddisp.pl?gene=TTN
SFTPC	Surfactant Protein C	Protein Coding	P11686	52	GC08P022156	6.49169588088989	https://www.genecards.org/cgi-bin/carddisp.pl?gene=SFTPC
BTNL2	Butyrophilin Like 2	Protein Coding	Q9UIR0	52	GC06M032393	6.48213958740234	https://www.genecards.org/cgi-bin/carddisp.pl?gene=BTNL2
EPO	Erythropoietin	Protein Coding	P01588	55	GC07P100720	6.47779893875122	https://www.genecards.org/cgi-bin/carddisp.pl?gene=EPO
GRN	Granulin Precursor	Protein Coding	P28799	61	GC17P044345	6.47562980651855	https://www.genecards.org/cgi-bin/carddisp.pl?gene=GRN
HAVCR2	Hepatitis A Virus Cellular Receptor 2	Protein Coding	Q8TDQ0	58	GC05M157063	6.47489881515503	https://www.genecards.org/cgi-bin/carddisp.pl?gene=HAVCR2
GHRL	Ghrelin And Obestatin Prepropeptide	Protein Coding	Q9UBU3	54	GC03M010285	6.45036697387695	https://www.genecards.org/cgi-bin/carddisp.pl?gene=GHRL
COL1A1	Collagen Type I Alpha 1 Chain	Protein Coding	P02452	62	GC17M089744	6.44788265228271	https://www.genecards.org/cgi-bin/carddisp.pl?gene=COL1A1
LMX1B	LIM Homeobox Transcription Factor 1 Beta	Protein Coding	O60663	55	GC09P146469	6.4326605796814	https://www.genecards.org/cgi-bin/carddisp.pl?gene=LMX1B
TERT	Telomerase Reverse Transcriptase	Protein Coding	O14746	64	GC05M001253	6.41613388061523	https://www.genecards.org/cgi-bin/carddisp.pl?gene=TERT
FN1	Fibronectin 1	Protein Coding	P02751	63	GC02M215360	6.40986442565918	https://www.genecards.org/cgi-bin/carddisp.pl?gene=FN1
GSTM1	Glutathione S-Transferase Mu 1	Protein Coding	P09488	55	GC01P109687	6.40762567520142	https://www.genecards.org/cgi-bin/carddisp.pl?gene=GSTM1
ITK	IL2 Inducible T Cell Kinase	Protein Coding	Q08881	63	GC05P157158	6.40725660324097	https://www.genecards.org/cgi-bin/carddisp.pl?gene=ITK
BACH2	BTB Domain And CNC Homolog 2	Protein Coding	Q9BYV9	54	GC06M089926	6.40411233901978	https://www.genecards.org/cgi-bin/carddisp.pl?gene=BACH2
MECP2	Methyl-CpG Binding Protein 2	Protein Coding	P51608	59	GC0XM154021	6.3941445350647	https://www.genecards.org/cgi-bin/carddisp.pl?gene=MECP2
POMC	Proopiomelanocortin	Protein Coding	P01189	61	GC02M025160	6.38605356216431	https://www.genecards.org/cgi-bin/carddisp.pl?gene=POMC
IL21R	Interleukin 21 Receptor	Protein Coding	Q9HBE5	55	GC16P104699	6.38282489776611	https://www.genecards.org/cgi-bin/carddisp.pl?gene=IL21R
ITGAL	Integrin Subunit Alpha L	Protein Coding	P20701	60	GC16P030472	6.36687850952148	https://www.genecards.org/cgi-bin/carddisp.pl?gene=ITGAL
DPP4	Dipeptidyl Peptidase 4	Protein Coding	P27487	62	GC02M161992	6.3574423789978	https://www.genecards.org/cgi-bin/carddisp.pl?gene=DPP4
NR1H3	Nuclear Receptor Subfamily 1 Group H Member 3	Protein Coding	Q13133	59	GC11P047248	6.35359573364258	https://www.genecards.org/cgi-bin/carddisp.pl?gene=NR1H3
MIR130A	MicroRNA 130a	RNA Gene		30	GC11P057641	6.34632301330566	https://www.genecards.org/cgi-bin/carddisp.pl?gene=MIR130A
EGF	Epidermal Growth Factor	Protein Coding	P01133	64	GC04P109912	6.34361410140991	https://www.genecards.org/cgi-bin/carddisp.pl?gene=EGF
RNF31	Ring Finger Protein 31	Protein Coding	Q96EP0	53	GC14P024146	6.33671617507935	https://www.genecards.org/cgi-bin/carddisp.pl?gene=RNF31
XDH	Xanthine Dehydrogenase	Protein Coding	P47989	60	GC02M031334	6.32862901687622	https://www.genecards.org/cgi-bin/carddisp.pl?gene=XDH
MUC1	Mucin 1, Cell Surface Associated	Protein Coding	P15941	61	GC01M155185	6.31793785095215	https://www.genecards.org/cgi-bin/carddisp.pl?gene=MUC1
TGFB3	Transforming Growth Factor Beta 3	Protein Coding	P10600	61	GC14M075958	6.31527662277222	https://www.genecards.org/cgi-bin/carddisp.pl?gene=TGFB3
IL16	Interleukin 16	Protein Coding	Q14005	54	GC15P081159	6.30947732925415	https://www.genecards.org/cgi-bin/carddisp.pl?gene=IL16
GUSB	Glucuronidase Beta	Protein Coding	P08236	62	GC07M065960	6.305344582	https://www.genecards.org/cgi-bin/carddisp.pl?gene=GUSB
EPCAM	Epithelial Cell Adhesion Molecule	Protein Coding	P16422	61	GC02P047345	6.30533027648926	https://www.genecards.org/cgi-bin/carddisp.pl?gene=EPCAM
MIR23A	MicroRNA 23a	RNA Gene		30	GC19M100412	6.30103158950806	https://www.genecards.org/cgi-bin/carddisp.pl?gene=MIR23A
INAVA	Innate Immunity Activator	Protein Coding	Q3KP66	45	GC01P200892	6.29370164871216	https://www.genecards.org/cgi-bin/carddisp.pl?gene=INAVA
MIR133B	MicroRNA 133b	RNA Gene		31	GC06P052148	6.28285312652588	https://www.genecards.org/cgi-bin/carddisp.pl?gene=MIR133B
ESR1	Estrogen Receptor 1	Protein Coding	P03372	66	GC06P151656	6.27775573730469	https://www.genecards.org/cgi-bin/carddisp.pl?gene=ESR1
FLNA	Filamin A	Protein Coding	P21333	61	GC0XM154348	6.27555704116821	https://www.genecards.org/cgi-bin/carddisp.pl?gene=FLNA
CCR2	C-C Motif Chemokine Receptor 2	Protein Coding	P41597	58	GC03P061354	6.27254962921143	https://www.genecards.org/cgi-bin/carddisp.pl?gene=CCR2
SELPLG	Selectin P Ligand	Protein Coding	Q14242	56	GC12M108621	6.26857948303223	https://www.genecards.org/cgi-bin/carddisp.pl?gene=SELPLG
FADD	Fas Associated Via Death Domain	Protein Coding	Q13158	59	GC11P070203	6.2684473991394	https://www.genecards.org/cgi-bin/carddisp.pl?gene=FADD
CASP10	Caspase 10	Protein Coding	Q92851	60	GC02P201182	6.25771236419678	https://www.genecards.org/cgi-bin/carddisp.pl?gene=CASP10
PGM3	Phosphoglucomutase 3	Protein Coding	O95394	55	GC06M101016	6.24324703216553	https://www.genecards.org/cgi-bin/carddisp.pl?gene=PGM3
TRAF3	TNF Receptor Associated Factor 3	Protein Coding	Q13114	59	GC14P118105	6.24041938781738	https://www.genecards.org/cgi-bin/carddisp.pl?gene=TRAF3
CLDN2	Claudin 2	Protein Coding	P57739	52	GC0XP106900	6.22886514663696	https://www.genecards.org/cgi-bin/carddisp.pl?gene=CLDN2
FGF2	Fibroblast Growth Factor 2	Protein Coding	P09038	58	GC04P122826	6.2132773399353	https://www.genecards.org/cgi-bin/carddisp.pl?gene=FGF2
MAF	MAF BZIP Transcription Factor	Protein Coding	O75444	58	GC16M079204	6.21323347091675	https://www.genecards.org/cgi-bin/carddisp.pl?gene=MAF
IKZF1	IKAROS Family Zinc Finger 1	Protein Coding	Q13422	61	GC07P050303	6.20617008209229	https://www.genecards.org/cgi-bin/carddisp.pl?gene=IKZF1
ALOX15	Arachidonate 15-Lipoxygenase	Protein Coding	P16050	58	GC17M004630	6.20567226409912	https://www.genecards.org/cgi-bin/carddisp.pl?gene=ALOX15
SLC17A5	Solute Carrier Family 17 Member 5	Protein Coding	Q9NRA2	57	GC06M073593	6.20373964309692	https://www.genecards.org/cgi-bin/carddisp.pl?gene=SLC17A5
MIR381	MicroRNA 381	RNA Gene		27	GC14P119066	6.20304298400879	https://www.genecards.org/cgi-bin/carddisp.pl?gene=MIR381
WIPF1	WAS/WASL Interacting Protein Family Member 1	Protein Coding	O43516	54	GC02M174559	6.19967365264893	https://www.genecards.org/cgi-bin/carddisp.pl?gene=WIPF1
IL2RG	Interleukin 2 Receptor Subunit Gamma	Protein Coding	P31785	60	GC0XM071111	6.19233226776123	https://www.genecards.org/cgi-bin/carddisp.pl?gene=IL2RG
IDO1	Indoleamine 2,3-Dioxygenase 1	Protein Coding	P14902	59	GC08P040947	6.18866920471191	https://www.genecards.org/cgi-bin/carddisp.pl?gene=IDO1
PRKCD	Protein Kinase C Delta	Protein Coding	Q05655	65	GC03P053156	6.18633222579956	https://www.genecards.org/cgi-bin/carddisp.pl?gene=PRKCD
PDE4A	Phosphodiesterase 4A	Protein Coding	P27815	56	GC19P010416	6.17708587646484	https://www.genecards.org/cgi-bin/carddisp.pl?gene=PDE4A
P2RX7	Purinergic Receptor P2X 7	Protein Coding	Q99572	59	GC12P136098	6.17578411102295	https://www.genecards.org/cgi-bin/carddisp.pl?gene=P2RX7
HSPA4	Heat Shock Protein Family A (Hsp70) Member 4	Protein Coding	P34932	55	GC05P133097	6.16862916946411	https://www.genecards.org/cgi-bin/carddisp.pl?gene=HSPA4
ABCB4	ATP Binding Cassette Subfamily B Member 4	Protein Coding	P21439	59	GC07M087365	6.16673278808594	https://www.genecards.org/cgi-bin/carddisp.pl?gene=ABCB4
TGFBR1	Transforming Growth Factor Beta Receptor 1	Protein Coding	P36897	66	GC09P103929	6.16038703918457	https://www.genecards.org/cgi-bin/carddisp.pl?gene=TGFBR1
CALCA	Calcitonin Related Polypeptide Alpha	Protein Coding	P06881	56	GC11M014966	6.15694856643677	https://www.genecards.org/cgi-bin/carddisp.pl?gene=CALCA
ACKR2	Atypical Chemokine Receptor 2	Protein Coding	O00590	51	GC03P042804	6.15042543411255	https://www.genecards.org/cgi-bin/carddisp.pl?gene=ACKR2
RTEL1	Regulator Of Telomere Elongation Helicase 1	Protein Coding	Q9NZ71	54	GC20P068110	6.14855051040649	https://www.genecards.org/cgi-bin/carddisp.pl?gene=RTEL1
CYP1B1	Cytochrome P450 Family 1 Subfamily B Member 1	Protein Coding	Q16678	61	GC02M038066	6.13192272186279	https://www.genecards.org/cgi-bin/carddisp.pl?gene=CYP1B1
BPI	Bactericidal Permeability Increasing Protein	Protein Coding	P17213	54	GC20P038304	6.11362600326538	https://www.genecards.org/cgi-bin/carddisp.pl?gene=BPI
TUG1	Taurine Up-Regulated 1	Protein Coding	A0A6I8PU40	33	GC22P030969	6.111572266	https://www.genecards.org/cgi-bin/carddisp.pl?gene=TUG1
CXCL5	C-X-C Motif Chemokine Ligand 5	Protein Coding	P42830	51	GC04M073995	6.09292984008789	https://www.genecards.org/cgi-bin/carddisp.pl?gene=CXCL5
TRA-TGC7-1	TRNA-Ala (Anticodon TGC) 7-1	RNA Gene		16	GC06M100125	6.08509635925293	https://www.genecards.org/cgi-bin/carddisp.pl?gene=TRA-TGC7-1
KLRC4	Killer Cell Lectin Like Receptor C4	Protein Coding	O43908	47	GC12M033114	6.07894468307495	https://www.genecards.org/cgi-bin/carddisp.pl?gene=KLRC4
IL11	Interleukin 11	Protein Coding	P20809	52	GC19M055364	6.05731916427612	https://www.genecards.org/cgi-bin/carddisp.pl?gene=IL11
RNASEH2C	Ribonuclease H2 Subunit C	Protein Coding	Q8TDP1	51	GC11M065714	6.04355192184448	https://www.genecards.org/cgi-bin/carddisp.pl?gene=RNASEH2C
CD80	CD80 Molecule	Protein Coding	P33681	55	GC03M119524	6.03808450698853	https://www.genecards.org/cgi-bin/carddisp.pl?gene=CD80
SEMA4D	Semaphorin 4D	Protein Coding	Q92854	58	GC09M089360	6.03704023361206	https://www.genecards.org/cgi-bin/carddisp.pl?gene=SEMA4D
SLC9A3	Solute Carrier Family 9 Member A3	Protein Coding	P48764	59	GC05M000472	6.03625774383545	https://www.genecards.org/cgi-bin/carddisp.pl?gene=SLC9A3
CCL13	C-C Motif Chemokine Ligand 13	Protein Coding	Q99616	48	GC17P034356	6.01887083053589	https://www.genecards.org/cgi-bin/carddisp.pl?gene=CCL13
ALPK1	Alpha Kinase 1	Protein Coding	Q96QP1	50	GC04P112285	6.01473331451416	https://www.genecards.org/cgi-bin/carddisp.pl?gene=ALPK1
RHOA	Ras Homolog Family Member A	Protein Coding	P61586	62	GC03M049359	6.0119366645813	https://www.genecards.org/cgi-bin/carddisp.pl?gene=RHOA
MUC5B	Mucin 5B, Oligomeric Mucus/Gel-Forming	Protein Coding	Q9HC84	54	GC11P014074	5.98965501785278	https://www.genecards.org/cgi-bin/carddisp.pl?gene=MUC5B
MAP3K7	Mitogen-Activated Protein Kinase Kinase Kinase 7	Protein Coding	O43318	63	GC06M090513	5.96646213531494	https://www.genecards.org/cgi-bin/carddisp.pl?gene=MAP3K7
PSMB4	Proteasome 20S Subunit Beta 4	Protein Coding	P28070	58	GC01P151399	5.96527862548828	https://www.genecards.org/cgi-bin/carddisp.pl?gene=PSMB4
CLEC7A	C-Type Lectin Domain Containing 7A	Protein Coding	Q9BXN2	58	GC12M033111	5.96183204650879	https://www.genecards.org/cgi-bin/carddisp.pl?gene=CLEC7A
SIRT6	Sirtuin 6	Protein Coding	Q8N6T7	56	GC19M004174	5.95969820022583	https://www.genecards.org/cgi-bin/carddisp.pl?gene=SIRT6
CCDST	Cervical Cancer Associated DHX9 Suppressive Transcript	RNA Gene		25	GC01P171112	5.95872068405151	https://www.genecards.org/cgi-bin/carddisp.pl?gene=CCDST
FOS	Fos Proto-Oncogene, AP-1 Transcription Factor Subunit	Protein Coding	P01100	63	GC14P075278	5.94108152389526	https://www.genecards.org/cgi-bin/carddisp.pl?gene=FOS
SERPINF1	Serpin Family F Member 1	Protein Coding	P36955	58	GC17P132358	5.93652391433716	https://www.genecards.org/cgi-bin/carddisp.pl?gene=SERPINF1
LYST	Lysosomal Trafficking Regulator	Protein Coding	Q99698	50	GC01M235661	5.93025064468384	https://www.genecards.org/cgi-bin/carddisp.pl?gene=LYST
STAT5A	Signal Transducer And Activator Of Transcription 5A	Protein Coding	P42229	62	GC17P042287	5.92380285263062	https://www.genecards.org/cgi-bin/carddisp.pl?gene=STAT5A
CARMIL2	Capping Protein Regulator And Myosin 1 Linker 2	Protein Coding	Q6F5E8	47	GC16P067644	5.92268943786621	https://www.genecards.org/cgi-bin/carddisp.pl?gene=CARMIL2
TREM2	Triggering Receptor Expressed On Myeloid Cells 2	Protein Coding	Q9NZC2	56	GC06M100502	5.90693378448486	https://www.genecards.org/cgi-bin/carddisp.pl?gene=TREM2
SNCA	Synuclein Alpha	Protein Coding	P37840	65	GC04M089724	5.90619707107544	https://www.genecards.org/cgi-bin/carddisp.pl?gene=SNCA
AHR	Aryl Hydrocarbon Receptor	Protein Coding	P35869	60	GC07P016916	5.89378881454468	https://www.genecards.org/cgi-bin/carddisp.pl?gene=AHR
RAG1	Recombination Activating 1	Protein Coding	P15918	56	GC11P036554	5.89229297637939	https://www.genecards.org/cgi-bin/carddisp.pl?gene=RAG1
GFAP	Glial Fibrillary Acidic Protein	Protein Coding	P14136	61	GC17M089491	5.88966655731201	https://www.genecards.org/cgi-bin/carddisp.pl?gene=GFAP
AICDA	Activation Induced Cytidine Deaminase	Protein Coding	Q9GZX7	56	GC12M008602	5.88468360900879	https://www.genecards.org/cgi-bin/carddisp.pl?gene=AICDA
MUC5AC	Mucin 5AC, Oligomeric Mucus/Gel-Forming	Protein Coding	P98088	51	GC11P014072	5.8753342628479	https://www.genecards.org/cgi-bin/carddisp.pl?gene=MUC5AC
OSM	Oncostatin M	Protein Coding	P13725	55	GC22M030262	5.85781383514404	https://www.genecards.org/cgi-bin/carddisp.pl?gene=OSM
CCL7	C-C Motif Chemokine Ligand 7	Protein Coding	P80098	55	GC17P034270	5.84860277175903	https://www.genecards.org/cgi-bin/carddisp.pl?gene=CCL7
FOXC1	Forkhead Box C1	Protein Coding	Q12948	55	GC06P001711	5.84840869903564	https://www.genecards.org/cgi-bin/carddisp.pl?gene=FOXC1
TGM2	Transglutaminase 2	Protein Coding	P21980	60	GC20M038127	5.84594631195068	https://www.genecards.org/cgi-bin/carddisp.pl?gene=TGM2
ICOS	Inducible T Cell Costimulator	Protein Coding	Q9Y6W8	57	GC02P204354	5.84573030471802	https://www.genecards.org/cgi-bin/carddisp.pl?gene=ICOS
FGF10	Fibroblast Growth Factor 10	Protein Coding	O15520	60	GC05M045056	5.83937788009644	https://www.genecards.org/cgi-bin/carddisp.pl?gene=FGF10
RIPK2	Receptor Interacting Serine/Threonine Kinase 2	Protein Coding	O43353	58	GC08P089982	5.8271746635437	https://www.genecards.org/cgi-bin/carddisp.pl?gene=RIPK2
SERPINB1	Serpin Family B Member 1	Protein Coding	P30740	53	GC06M003900	5.82458543777466	https://www.genecards.org/cgi-bin/carddisp.pl?gene=SERPINB1
FBN1	Fibrillin 1	Protein Coding	P35555	60	GC15M048408	5.82107496261597	https://www.genecards.org/cgi-bin/carddisp.pl?gene=FBN1
OPA1	OPA1 Mitochondrial Dynamin Like GTPase	Protein Coding	O60313	56	GC03P193594	5.79218101501465	https://www.genecards.org/cgi-bin/carddisp.pl?gene=OPA1
PTGER4	Prostaglandin E Receptor 4	Protein Coding	P35408	58	GC05P040679	5.7887806892395	https://www.genecards.org/cgi-bin/carddisp.pl?gene=PTGER4
LOXL1	Lysyl Oxidase Like 1	Protein Coding	Q08397	55	GC15P073925	5.78447818756104	https://www.genecards.org/cgi-bin/carddisp.pl?gene=LOXL1
ACP5	Acid Phosphatase 5, Tartrate Resistant	Protein Coding	P13686	58	GC19M011574	5.78149080276489	https://www.genecards.org/cgi-bin/carddisp.pl?gene=ACP5
TACR1	Tachykinin Receptor 1	Protein Coding	P25103	58	GC02M075743	5.77834415435791	https://www.genecards.org/cgi-bin/carddisp.pl?gene=TACR1
KDR	Kinase Insert Domain Receptor	Protein Coding	P35968	66	GC04M055078	5.77800798416138	https://www.genecards.org/cgi-bin/carddisp.pl?gene=KDR
CNTNAP2	Contactin Associated Protein 2	Protein Coding	Q9UHC6	58	GC07P146116	5.77690649032593	https://www.genecards.org/cgi-bin/carddisp.pl?gene=CNTNAP2
CXCR1	C-X-C Motif Chemokine Receptor 1	Protein Coding	P25024	56	GC02M218162	5.77659749984741	https://www.genecards.org/cgi-bin/carddisp.pl?gene=CXCR1
G6PD	Glucose-6-Phosphate Dehydrogenase	Protein Coding	P11413	63	GC0XM154610	5.77640962600708	https://www.genecards.org/cgi-bin/carddisp.pl?gene=G6PD
ISG15	ISG15 Ubiquitin Like Modifier	Protein Coding	P05161	59	GC01P001001	5.76394414901733	https://www.genecards.org/cgi-bin/carddisp.pl?gene=ISG15
GATA3	GATA Binding Protein 3	Protein Coding	P23771	63	GC10P008045	5.73908281326294	https://www.genecards.org/cgi-bin/carddisp.pl?gene=GATA3
HOTAIR	HOX Transcript Antisense RNA	RNA Gene		31	GC12M053962	5.73469400405884	https://www.genecards.org/cgi-bin/carddisp.pl?gene=HOTAIR
SMAD4	SMAD Family Member 4	Protein Coding	Q13485	66	GC18P051028	5.72871208190918	https://www.genecards.org/cgi-bin/carddisp.pl?gene=SMAD4
SERPINA3	Serpin Family A Member 3	Protein Coding	P01011	56	GC14P094612	5.72282600402832	https://www.genecards.org/cgi-bin/carddisp.pl?gene=SERPINA3
HPS1	HPS1 Biogenesis Of Lysosomal Organelles Complex 3 Subunit 1	Protein Coding	Q92902	53	GC10M098410	5.71329641342163	https://www.genecards.org/cgi-bin/carddisp.pl?gene=HPS1
NPPB	Natriuretic Peptide B	Protein Coding	P16860	55	GC01M019843	5.70403814315796	https://www.genecards.org/cgi-bin/carddisp.pl?gene=NPPB
MMP13	Matrix Metallopeptidase 13	Protein Coding	P45452	62	GC11M102942	5.69966745376587	https://www.genecards.org/cgi-bin/carddisp.pl?gene=MMP13
IFNAR2	Interferon Alpha And Beta Receptor Subunit 2	Protein Coding	P48551	61	GC21P033229	5.69789218902588	https://www.genecards.org/cgi-bin/carddisp.pl?gene=IFNAR2
LRP1	LDL Receptor Related Protein 1	Protein Coding	Q07954	61	GC12P057128	5.69480466842651	https://www.genecards.org/cgi-bin/carddisp.pl?gene=LRP1
SQSTM1	Sequestosome 1	Protein Coding	Q13501	62	GC05P179806	5.68979024887085	https://www.genecards.org/cgi-bin/carddisp.pl?gene=SQSTM1
GC	GC Vitamin D Binding Protein	Protein Coding	P02774	58	GC04M071741	5.68821716308594	https://www.genecards.org/cgi-bin/carddisp.pl?gene=GC
CCR6	C-C Motif Chemokine Receptor 6	Protein Coding	P51684	55	GC06P167111	5.68320655822754	https://www.genecards.org/cgi-bin/carddisp.pl?gene=CCR6
HPGD	15-Hydroxyprostaglandin Dehydrogenase	Protein Coding	P15428	58	GC04M174490	5.6809229850769	https://www.genecards.org/cgi-bin/carddisp.pl?gene=HPGD
STAT2	Signal Transducer And Activator Of Transcription 2	Protein Coding	P52630	62	GC12M056341	5.66819381713867	https://www.genecards.org/cgi-bin/carddisp.pl?gene=STAT2
MIR195	MicroRNA 195	RNA Gene		28	GC17M088262	5.66704034805298	https://www.genecards.org/cgi-bin/carddisp.pl?gene=MIR195
MYH7	Myosin Heavy Chain 7	Protein Coding	P12883	59	GC14M023412	5.65963649749756	https://www.genecards.org/cgi-bin/carddisp.pl?gene=MYH7
CD86	CD86 Molecule	Protein Coding	P42081	56	GC03P122055	5.65110349655151	https://www.genecards.org/cgi-bin/carddisp.pl?gene=CD86
ZFAS1	ZNFX1 Antisense RNA 1	RNA Gene		29	GC20P049276	5.65035009384155	https://www.genecards.org/cgi-bin/carddisp.pl?gene=ZFAS1
CFH	Complement Factor H	Protein Coding	P08603	59	GC01P196621	5.64032745361328	https://www.genecards.org/cgi-bin/carddisp.pl?gene=CFH
MIR486-1	MicroRNA 486-1	RNA Gene		28	GC08M041660	5.63687801361084	https://www.genecards.org/cgi-bin/carddisp.pl?gene=MIR486-1
SFTPB	Surfactant Protein B	Protein Coding	P07988	55	GC02M085657	5.62602996826172	https://www.genecards.org/cgi-bin/carddisp.pl?gene=SFTPB
PRSS2	Serine Protease 2	Protein Coding	P07478	54	GC07P161569	5.60849142074585	https://www.genecards.org/cgi-bin/carddisp.pl?gene=PRSS2
MIR127	MicroRNA 127	RNA Gene		30	GC14P118051	5.60804128646851	https://www.genecards.org/cgi-bin/carddisp.pl?gene=MIR127
MIR335	MicroRNA 335	RNA Gene		29	GC07P130496	5.59987306594849	https://www.genecards.org/cgi-bin/carddisp.pl?gene=MIR335
TNFAIP8L2	TNF Alpha Induced Protein 8 Like 2	Protein Coding	Q6P589	38	GC01P151156	5.598876953	https://www.genecards.org/cgi-bin/carddisp.pl?gene=TNFAIP8L2
ITGA4	Integrin Subunit Alpha 4	Protein Coding	P13612	62	GC02P181483	5.5804443359375	https://www.genecards.org/cgi-bin/carddisp.pl?gene=ITGA4
RAB27A	RAB27A, Member RAS Oncogene Family	Protein Coding	P51159	60	GC15M055202	5.57904958724976	https://www.genecards.org/cgi-bin/carddisp.pl?gene=RAB27A
VTN	Vitronectin	Protein Coding	P04004	56	GC17M088839	5.57834672927856	https://www.genecards.org/cgi-bin/carddisp.pl?gene=VTN
AIM2	Absent In Melanoma 2	Protein Coding	O14862	52	GC01M165270	5.57742404937744	https://www.genecards.org/cgi-bin/carddisp.pl?gene=AIM2
CRH	Corticotropin Releasing Hormone	Protein Coding	P06850	55	GC08M066176	5.57539081573486	https://www.genecards.org/cgi-bin/carddisp.pl?gene=CRH
CCL22	C-C Motif Chemokine Ligand 22	Protein Coding	O00626	49	GC16P105604	5.56214809417725	https://www.genecards.org/cgi-bin/carddisp.pl?gene=CCL22
IL12A-AS1	IL12A Antisense RNA 1	RNA Gene		22	GC03M159913	5.55254411697388	https://www.genecards.org/cgi-bin/carddisp.pl?gene=IL12A-AS1
SFTA3	Surfactant Associated 3	RNA Gene	P0C7M3	43	GC14M036518	5.55008506774902	https://www.genecards.org/cgi-bin/carddisp.pl?gene=SFTA3
RAC2	Rac Family Small GTPase 2	Protein Coding	P15153	63	GC22M081568	5.54995536804199	https://www.genecards.org/cgi-bin/carddisp.pl?gene=RAC2
AP3B1	Adaptor Related Protein Complex 3 Subunit Beta 1	Protein Coding	O00203	57	GC05M078000	5.53269338607788	https://www.genecards.org/cgi-bin/carddisp.pl?gene=AP3B1
KRT18	Keratin 18	Protein Coding	P05783	62	GC12P052948	5.53159952163696	https://www.genecards.org/cgi-bin/carddisp.pl?gene=KRT18
TRPV4	Transient Receptor Potential Cation Channel Subfamily V Member 4	Protein Coding	Q9HBA0	61	GC12M109783	5.52811622619629	https://www.genecards.org/cgi-bin/carddisp.pl?gene=TRPV4
MIR143	MicroRNA 143	RNA Gene		33	GC05P155623	5.52792358398438	https://www.genecards.org/cgi-bin/carddisp.pl?gene=MIR143
STAT5B	Signal Transducer And Activator Of Transcription 5B	Protein Coding	P51692	62	GC17M042199	5.51934719085693	https://www.genecards.org/cgi-bin/carddisp.pl?gene=STAT5B
KL	Klotho	Protein Coding	Q9UEF7	61	GC13P033016	5.51790237426758	https://www.genecards.org/cgi-bin/carddisp.pl?gene=KL
B2M	Beta-2-Microglobulin	Protein Coding	P61769	62	GC15P044711	5.5101203918457	https://www.genecards.org/cgi-bin/carddisp.pl?gene=B2M
BCL2L1	BCL2 Like 1	Protein Coding	Q07817	62	GC20M031664	5.50710535049438	https://www.genecards.org/cgi-bin/carddisp.pl?gene=BCL2L1
FGF23	Fibroblast Growth Factor 23	Protein Coding	Q9GZV9	58	GC12M004368	5.49452352523804	https://www.genecards.org/cgi-bin/carddisp.pl?gene=FGF23
ARG1	Arginase 1	Protein Coding	P05089	62	GC06P158145	5.49205350875854	https://www.genecards.org/cgi-bin/carddisp.pl?gene=ARG1
F2R	Coagulation Factor II Thrombin Receptor	Protein Coding	P25116	58	GC05P076716	5.47820997238159	https://www.genecards.org/cgi-bin/carddisp.pl?gene=F2R
CARD11	Caspase Recruitment Domain Family Member 11	Protein Coding	Q9BXL7	59	GC07M002906	5.46979808807373	https://www.genecards.org/cgi-bin/carddisp.pl?gene=CARD11
FGFR2	Fibroblast Growth Factor Receptor 2	Protein Coding	P21802	68	GC10M121478	5.46230840682983	https://www.genecards.org/cgi-bin/carddisp.pl?gene=FGFR2
SKIC3	SKI3 Subunit Of Superkiller Complex	Protein Coding	Q6PGP7	51	GC05M095461	5.460524559	https://www.genecards.org/cgi-bin/carddisp.pl?gene=SKIC3
WDR36	WD Repeat Domain 36	Protein Coding	Q8NI36	50	GC05P111091	5.44953393936157	https://www.genecards.org/cgi-bin/carddisp.pl?gene=WDR36
ITCH	Itchy E3 Ubiquitin Protein Ligase	Protein Coding	Q96J02	59	GC20P034363	5.44808769226074	https://www.genecards.org/cgi-bin/carddisp.pl?gene=ITCH
CYLD	CYLD Lysine 63 Deubiquitinase	Protein Coding	Q9NQC7	60	GC16P050742	5.44399356842041	https://www.genecards.org/cgi-bin/carddisp.pl?gene=CYLD
SH2D1A	SH2 Domain Containing 1A	Protein Coding	O60880	59	GC0XP124227	5.44129610061646	https://www.genecards.org/cgi-bin/carddisp.pl?gene=SH2D1A
IGHG1	Immunoglobulin Heavy Constant Gamma 1 (G1m Marker)	Protein Coding	P01857	45	GC14M105736	5.42627811431885	https://www.genecards.org/cgi-bin/carddisp.pl?gene=IGHG1
VEGFC	Vascular Endothelial Growth Factor C	Protein Coding	P49767	59	GC04M176683	5.42081689834595	https://www.genecards.org/cgi-bin/carddisp.pl?gene=VEGFC
UBAC2	UBA Domain Containing 2	Protein Coding	Q8NBM4	47	GC13P099200	5.42064714431763	https://www.genecards.org/cgi-bin/carddisp.pl?gene=UBAC2
CYLD-AS1	CYLD Antisense RNA 1	RNA Gene		20	GC16M050736	5.41770792007446	https://www.genecards.org/cgi-bin/carddisp.pl?gene=CYLD-AS1
TFRC	Transferrin Receptor	Protein Coding	P02786	63	GC03M196576	5.41001987457275	https://www.genecards.org/cgi-bin/carddisp.pl?gene=TFRC
BLK	BLK Proto-Oncogene, Src Family Tyrosine Kinase	Protein Coding	P51451	61	GC08P011486	5.40645837783813	https://www.genecards.org/cgi-bin/carddisp.pl?gene=BLK
LYN	LYN Proto-Oncogene, Src Family Tyrosine Kinase	Protein Coding	P07948	62	GC08P055879	5.40640830993652	https://www.genecards.org/cgi-bin/carddisp.pl?gene=LYN
PLA2G6	Phospholipase A2 Group VI	Protein Coding	O60733	59	GC22M083204	5.3997049331665	https://www.genecards.org/cgi-bin/carddisp.pl?gene=PLA2G6
GDNF	Glial Cell Derived Neurotrophic Factor	Protein Coding	P39905	62	GC05M037812	5.39348030090332	https://www.genecards.org/cgi-bin/carddisp.pl?gene=GDNF
BEST1	Bestrophin 1	Protein Coding	O76090	55	GC11P061949	5.39261817932129	https://www.genecards.org/cgi-bin/carddisp.pl?gene=BEST1
IFNG-AS1	IFNG Antisense RNA 1	RNA Gene		27	GC12P067989	5.38040494918823	https://www.genecards.org/cgi-bin/carddisp.pl?gene=IFNG-AS1
MIR320A	MicroRNA 320a	RNA Gene		30	GC08M022379	5.37103986740112	https://www.genecards.org/cgi-bin/carddisp.pl?gene=MIR320A
BDKRB1	Bradykinin Receptor B1	Protein Coding	P46663	52	GC14P096352	5.36913204193115	https://www.genecards.org/cgi-bin/carddisp.pl?gene=BDKRB1
SKIC2	SKI2 Subunit Of Superkiller Complex	Protein Coding	Q15477	54	GC06P172784	5.3437123298645	https://www.genecards.org/cgi-bin/carddisp.pl?gene=SKIC2
TRIM21	Tripartite Motif Containing 21	Protein Coding	P19474	55	GC11M004384	5.33371543884277	https://www.genecards.org/cgi-bin/carddisp.pl?gene=TRIM21
HLA-A	Major Histocompatibility Complex, Class I, A	Protein Coding	P04439	58	GC06P156203	5.33049535751343	https://www.genecards.org/cgi-bin/carddisp.pl?gene=HLA-A
MUC2	Mucin 2, Oligomeric Mucus/Gel-Forming	Protein Coding	Q02817	52	GC11P001074	5.32414341	https://www.genecards.org/cgi-bin/carddisp.pl?gene=MUC2
EMSLR	E2F1 MRNA Stabilizing LncRNA	RNA Gene		20	GC07P108819	5.32391452789307	https://www.genecards.org/cgi-bin/carddisp.pl?gene=EMSLR
MIR200C	MicroRNA 200c	RNA Gene		30	GC12P046792	5.32353353500366	https://www.genecards.org/cgi-bin/carddisp.pl?gene=MIR200C
NTF4	Neurotrophin 4	Protein Coding	P34130	59	GC19M101272	5.31750059127808	https://www.genecards.org/cgi-bin/carddisp.pl?gene=NTF4
CREB1	CAMP Responsive Element Binding Protein 1	Protein Coding	P16220	62	GC02P207529	5.30825996398926	https://www.genecards.org/cgi-bin/carddisp.pl?gene=CREB1
UBR1	Ubiquitin Protein Ligase E3 Component N-Recognin 1	Protein Coding	Q8IWV7	55	GC15M042942	5.30039262771606	https://www.genecards.org/cgi-bin/carddisp.pl?gene=UBR1
CXCL13	C-X-C Motif Chemokine Ligand 13	Protein Coding	O43927	52	GC04P077511	5.30033159255981	https://www.genecards.org/cgi-bin/carddisp.pl?gene=CXCL13
ABCG8	ATP Binding Cassette Subfamily G Member 8	Protein Coding	Q9H221	54	GC02P044266	5.29536437988281	https://www.genecards.org/cgi-bin/carddisp.pl?gene=ABCG8
JAK3	Janus Kinase 3	Protein Coding	P52333	65	GC19M017824	5.28785800933838	https://www.genecards.org/cgi-bin/carddisp.pl?gene=JAK3
MASP2	MBL Associated Serine Protease 2	Protein Coding	O00187	59	GC01M019809	5.28362989425659	https://www.genecards.org/cgi-bin/carddisp.pl?gene=MASP2
RAG2	Recombination Activating 2	Protein Coding	P55895	52	GC11M036575	5.27519559860229	https://www.genecards.org/cgi-bin/carddisp.pl?gene=RAG2
APOH	Apolipoprotein H	Protein Coding	P02749	58	GC17M066212	5.26819944381714	https://www.genecards.org/cgi-bin/carddisp.pl?gene=APOH
CANT1	Calcium Activated Nucleotidase 1	Protein Coding	Q8WVQ1	56	GC17M090491	5.26510858535767	https://www.genecards.org/cgi-bin/carddisp.pl?gene=CANT1
RSPH4A	Radial Spoke Head Component 4A	Protein Coding	Q5TD94	48	GC06P116616	5.26394987106323	https://www.genecards.org/cgi-bin/carddisp.pl?gene=RSPH4A
TXN	Thioredoxin	Protein Coding	P10599	58	GC09M110243	5.26039552688599	https://www.genecards.org/cgi-bin/carddisp.pl?gene=TXN
CCR4	C-C Motif Chemokine Receptor 4	Protein Coding	P51679	57	GC03P032951	5.2597599029541	https://www.genecards.org/cgi-bin/carddisp.pl?gene=CCR4
CD27	CD27 Molecule	Protein Coding	P26842	59	GC12P046735	5.2593240737915	https://www.genecards.org/cgi-bin/carddisp.pl?gene=CD27
MAPT	Microtubule Associated Protein Tau	Protein Coding	P10636	62	GC17P045894	5.25450229644775	https://www.genecards.org/cgi-bin/carddisp.pl?gene=MAPT
IL18R1	Interleukin 18 Receptor 1	Protein Coding	Q13478	56	GC02P102311	5.2531681060791	https://www.genecards.org/cgi-bin/carddisp.pl?gene=IL18R1
MMP12	Matrix Metallopeptidase 12	Protein Coding	P39900	58	GC11M102862	5.25213146209717	https://www.genecards.org/cgi-bin/carddisp.pl?gene=MMP12
C1S	Complement C1s	Protein Coding	P09871	60	GC12P046796	5.25135469436646	https://www.genecards.org/cgi-bin/carddisp.pl?gene=C1S
CCDC40	Coiled-Coil Domain 40 Molecular Ruler Complex Subunit	Protein Coding	Q4G0X9	47	GC17P134782	5.24360322952271	https://www.genecards.org/cgi-bin/carddisp.pl?gene=CCDC40
PARP1	Poly(ADP-Ribose) Polymerase 1	Protein Coding	P09874	63	GC01M226360	5.23670196533203	https://www.genecards.org/cgi-bin/carddisp.pl?gene=PARP1
RIPK3	Receptor Interacting Serine/Threonine Kinase 3	Protein Coding	Q9Y572	56	GC14M024336	5.22953128814697	https://www.genecards.org/cgi-bin/carddisp.pl?gene=RIPK3
DCLRE1C	DNA Cross-Link Repair 1C	Protein Coding	Q96SD1	56	GC10M014897	5.22466373443604	https://www.genecards.org/cgi-bin/carddisp.pl?gene=DCLRE1C
MIR93	MicroRNA 93	RNA Gene		30	GC07M106066	5.22307586669922	https://www.genecards.org/cgi-bin/carddisp.pl?gene=MIR93
TYK2	Tyrosine Kinase 2	Protein Coding	P29597	66	GC19M010350	5.22287464141846	https://www.genecards.org/cgi-bin/carddisp.pl?gene=TYK2
NOTCH1	Notch Receptor 1	Protein Coding	P46531	65	GC09M138976	5.22068738937378	https://www.genecards.org/cgi-bin/carddisp.pl?gene=NOTCH1
PLEC	Plectin	Protein Coding	Q15149	56	GC08M146981	5.21336841583252	https://www.genecards.org/cgi-bin/carddisp.pl?gene=PLEC
HBB	Hemoglobin Subunit Beta	Protein Coding	P68871	58	GC11M013431	5.20863103866577	https://www.genecards.org/cgi-bin/carddisp.pl?gene=HBB
MYOC	Myocilin	Protein Coding	Q99972	54	GC01M171604	5.20791101455688	https://www.genecards.org/cgi-bin/carddisp.pl?gene=MYOC
CD69	CD69 Molecule	Protein Coding	Q07108	54	GC12M033105	5.20762968063354	https://www.genecards.org/cgi-bin/carddisp.pl?gene=CD69
COL2A1	Collagen Type II Alpha 1 Chain	Protein Coding	P02458	62	GC12M047972	5.20616769790649	https://www.genecards.org/cgi-bin/carddisp.pl?gene=COL2A1
FGF7	Fibroblast Growth Factor 7	Protein Coding	P21781	56	GC15P049423	5.20459842681885	https://www.genecards.org/cgi-bin/carddisp.pl?gene=FGF7
BANK1	B Cell Scaffold Protein With Ankyrin Repeats 1	Protein Coding	Q8NDB2	48	GC04P101411	5.20260953903198	https://www.genecards.org/cgi-bin/carddisp.pl?gene=BANK1
CTSB	Cathepsin B	Protein Coding	P07858	63	GC08M011842	5.2015528678894	https://www.genecards.org/cgi-bin/carddisp.pl?gene=CTSB
GNE	Glucosamine (UDP-N-Acetyl)-2-Epimerase/N-Acetylmannosamine Kinase	Protein Coding	Q9Y223	54	GC09M036214	5.19887399673462	https://www.genecards.org/cgi-bin/carddisp.pl?gene=GNE
PTPRC	Protein Tyrosine Phosphatase Receptor Type C	Protein Coding	P08575	65	GC01P198607	5.1927285194397	https://www.genecards.org/cgi-bin/carddisp.pl?gene=PTPRC
COL5A1	Collagen Type V Alpha 1 Chain	Protein Coding	P20908	59	GC09P134641	5.19254922866821	https://www.genecards.org/cgi-bin/carddisp.pl?gene=COL5A1
FCGR1A	Fc Gamma Receptor Ia	Protein Coding	P12314	55	GC01P170158	5.19017744064331	https://www.genecards.org/cgi-bin/carddisp.pl?gene=FCGR1A
PIK3CB	Phosphatidylinositol-4,5-Bisphosphate 3-Kinase Catalytic Subunit Beta	Protein Coding	P42338	62	GC03M138652	5.17833805084229	https://www.genecards.org/cgi-bin/carddisp.pl?gene=PIK3CB
FCGR3A	Fc Gamma Receptor IIIa	Protein Coding	P08637	59	GC01M161541	5.17706108093262	https://www.genecards.org/cgi-bin/carddisp.pl?gene=FCGR3A
GATA2	GATA Binding Protein 2	Protein Coding	P23769	62	GC03M128479	5.17307138442993	https://www.genecards.org/cgi-bin/carddisp.pl?gene=GATA2
MIR151A	MicroRNA 151a	RNA Gene		28	GC08M140980	5.16941738128662	https://www.genecards.org/cgi-bin/carddisp.pl?gene=MIR151A
BGLAP	Bone Gamma-Carboxyglutamate Protein	Protein Coding	P02818	52	GC01P156242	5.16740655899048	https://www.genecards.org/cgi-bin/carddisp.pl?gene=BGLAP
MIAT	Myocardial Infarction Associated Transcript	RNA Gene		34	GC22P026646	5.16558313369751	https://www.genecards.org/cgi-bin/carddisp.pl?gene=MIAT
MIR148A	MicroRNA 148a	RNA Gene		29	GC07M025950	5.16537427902222	https://www.genecards.org/cgi-bin/carddisp.pl?gene=MIR148A
GUCY2C	Guanylate Cyclase 2C	Protein Coding	P25092	57	GC12M014612	5.15923166275024	https://www.genecards.org/cgi-bin/carddisp.pl?gene=GUCY2C
SREBF1	Sterol Regulatory Element Binding Transcription Factor 1	Protein Coding	P36956	61	GC17M017810	5.158616066	https://www.genecards.org/cgi-bin/carddisp.pl?gene=SREBF1
COL3A1	Collagen Type III Alpha 1 Chain	Protein Coding	P02461	61	GC02P188974	5.1547212600708	https://www.genecards.org/cgi-bin/carddisp.pl?gene=COL3A1
G6PC1	Glucose-6-Phosphatase Catalytic Subunit 1	Protein Coding	P35575	56	GC17P135176	5.14924049377441	https://www.genecards.org/cgi-bin/carddisp.pl?gene=G6PC1
SLC2A1	Solute Carrier Family 2 Member 1	Protein Coding	P11166	66	GC01M042925	5.14809370040894	https://www.genecards.org/cgi-bin/carddisp.pl?gene=SLC2A1
PWAR4	Prader Willi/Angelman Region RNA 4	RNA Gene		18	GC15P025211	5.14783620834351	https://www.genecards.org/cgi-bin/carddisp.pl?gene=PWAR4
GAPDH	Glyceraldehyde-3-Phosphate Dehydrogenase	Protein Coding	P04406	63	GC12P046751	5.14615726470947	https://www.genecards.org/cgi-bin/carddisp.pl?gene=GAPDH
CD68	CD68 Molecule	Protein Coding	P34810	52	GC17P007579	5.14073467254639	https://www.genecards.org/cgi-bin/carddisp.pl?gene=CD68
BAG3	BAG Cochaperone 3	Protein Coding	O95817	55	GC10P119651	5.13620090484619	https://www.genecards.org/cgi-bin/carddisp.pl?gene=BAG3
CDKN2A	Cyclin Dependent Kinase Inhibitor 2A	Protein Coding	Q8N726	63	GC09M021967	5.12956953048706	https://www.genecards.org/cgi-bin/carddisp.pl?gene=CDKN2A
CXCL11	C-X-C Motif Chemokine Ligand 11	Protein Coding	O14625	52	GC04M076033	5.1290454864502	https://www.genecards.org/cgi-bin/carddisp.pl?gene=CXCL11
AZU1	Azurocidin 1	Protein Coding	P20160	51	GC19P000825	5.12593460083008	https://www.genecards.org/cgi-bin/carddisp.pl?gene=AZU1
LRRK2	Leucine Rich Repeat Kinase 2	Protein Coding	Q5S007	62	GC12P040196	5.12592649459839	https://www.genecards.org/cgi-bin/carddisp.pl?gene=LRRK2
MYO5B	Myosin VB	Protein Coding	Q9ULV0	54	GC18M049822	5.12421083450317	https://www.genecards.org/cgi-bin/carddisp.pl?gene=MYO5B
AP1S3	Adaptor Related Protein Complex 1 Subunit Sigma 3	Protein Coding	Q96PC3	49	GC02M223667	5.11428594589233	https://www.genecards.org/cgi-bin/carddisp.pl?gene=AP1S3
TNFRSF13B	TNF Receptor Superfamily Member 13B	Protein Coding	O14836	60	GC17M016929	5.11020421981812	https://www.genecards.org/cgi-bin/carddisp.pl?gene=TNFRSF13B
SMAD2	SMAD Family Member 2	Protein Coding	Q15796	65	GC18M047809	5.09529256820679	https://www.genecards.org/cgi-bin/carddisp.pl?gene=SMAD2
PDGFRA	Platelet Derived Growth Factor Receptor Alpha	Protein Coding	P16234	66	GC04P054229	5.09240674972534	https://www.genecards.org/cgi-bin/carddisp.pl?gene=PDGFRA
PRKCQ	Protein Kinase C Theta	Protein Coding	Q04759	61	GC10M007057	5.09161949157715	https://www.genecards.org/cgi-bin/carddisp.pl?gene=PRKCQ
MAPK3	Mitogen-Activated Protein Kinase 3	Protein Coding	P27361	62	GC16M045720	5.08734035491943	https://www.genecards.org/cgi-bin/carddisp.pl?gene=MAPK3
ABCA1	ATP Binding Cassette Subfamily A Member 1	Protein Coding	O95477	61	GC09M104781	5.08648872375488	https://www.genecards.org/cgi-bin/carddisp.pl?gene=ABCA1
TAP1	Transporter 1, ATP Binding Cassette Subfamily B Member	Protein Coding	Q03518	60	GC06M100371	5.08156442642212	https://www.genecards.org/cgi-bin/carddisp.pl?gene=TAP1
HYDIN	HYDIN Axonemal Central Pair Apparatus Protein	Protein Coding	Q4G0P3	51	GC16M073865	5.07941198348999	https://www.genecards.org/cgi-bin/carddisp.pl?gene=HYDIN
RELN	Reelin	Protein Coding	P78509	56	GC07M103471	5.0768141746521	https://www.genecards.org/cgi-bin/carddisp.pl?gene=RELN
NLRP2	NLR Family Pyrin Domain Containing 2	Protein Coding	Q9NX02	55	GC19P054953	5.07649755477905	https://www.genecards.org/cgi-bin/carddisp.pl?gene=NLRP2
SLC7A7	Solute Carrier Family 7 Member 7	Protein Coding	Q9UM01	56	GC14M022773	5.07360219955444	https://www.genecards.org/cgi-bin/carddisp.pl?gene=SLC7A7
CMKLR1	Chemerin Chemokine-Like Receptor 1	Protein Coding	Q99788	50	GC12M108288	5.07314682006836	https://www.genecards.org/cgi-bin/carddisp.pl?gene=CMKLR1
SFTPA1	Surfactant Protein A1	Protein Coding	Q8IWL2	58	GC10P119662	5.07294225692749	https://www.genecards.org/cgi-bin/carddisp.pl?gene=SFTPA1
SAA2	Serum Amyloid A2	Protein Coding	P0DJI9	48	GC11M018238	5.06064319610596	https://www.genecards.org/cgi-bin/carddisp.pl?gene=SAA2
RSPH9	Radial Spoke Head Component 9	Protein Coding	Q9H1X1	48	GC06P156506	5.05888319015503	https://www.genecards.org/cgi-bin/carddisp.pl?gene=RSPH9
DNAH11	Dynein Axonemal Heavy Chain 11	Protein Coding	Q96DT5	55	GC07P021543	5.05779695510864	https://www.genecards.org/cgi-bin/carddisp.pl?gene=DNAH11
OFD1	OFD1 Centriole And Centriolar Satellite Protein	Protein Coding	O75665	54	GC0XP013714	5.045410156	https://www.genecards.org/cgi-bin/carddisp.pl?gene=OFD1
PECAM1	Platelet And Endothelial Cell Adhesion Molecule 1	Protein Coding	P16284	53	GC17M064319	5.04288768768311	https://www.genecards.org/cgi-bin/carddisp.pl?gene=PECAM1
MIR31	MicroRNA 31	RNA Gene		29	GC09M022239	5.03811407089233	https://www.genecards.org/cgi-bin/carddisp.pl?gene=MIR31
CYP27B1	Cytochrome P450 Family 27 Subfamily B Member 1	Protein Coding	O15528	58	GC12M059933	5.0288553237915	https://www.genecards.org/cgi-bin/carddisp.pl?gene=CYP27B1
SPI1	Spi-1 Proto-Oncogene	Protein Coding	P17947	56	GC11M132469	5.0222544670105	https://www.genecards.org/cgi-bin/carddisp.pl?gene=SPI1
HLA-DRA	Major Histocompatibility Complex, Class II, DR Alpha	Protein Coding	P01903	58	GC06P032439	5.012610912	https://www.genecards.org/cgi-bin/carddisp.pl?gene=HLA-DRA
TICAM1	TIR Domain Containing Adaptor Molecule 1	Protein Coding	Q8IUC6	55	GC19M004815	4.9944052696228	https://www.genecards.org/cgi-bin/carddisp.pl?gene=TICAM1
CASP6	Caspase 6	Protein Coding	P55212	61	GC04M109688	4.98925876617432	https://www.genecards.org/cgi-bin/carddisp.pl?gene=CASP6
ABCB11	ATP Binding Cassette Subfamily B Member 11	Protein Coding	O95342	59	GC02M168922	4.9876971244812	https://www.genecards.org/cgi-bin/carddisp.pl?gene=ABCB11
RSPH1	Radial Spoke Head Component 1	Protein Coding	Q8WYR4	50	GC21M042472	4.9875955581665	https://www.genecards.org/cgi-bin/carddisp.pl?gene=RSPH1
MIR10B	MicroRNA 10b	RNA Gene		31	GC02P176150	4.98536062240601	https://www.genecards.org/cgi-bin/carddisp.pl?gene=MIR10B
CLC	Charcot-Leyden Crystal Galectin	Protein Coding	Q05315	51	GC19M100957	4.98533010482788	https://www.genecards.org/cgi-bin/carddisp.pl?gene=CLC
RPGR	Retinitis Pigmentosa GTPase Regulator	Protein Coding	Q92834	54	GC0XM038269	4.98101282119751	https://www.genecards.org/cgi-bin/carddisp.pl?gene=RPGR
PRKACA	Protein Kinase CAMP-Activated Catalytic Subunit Alpha	Protein Coding	P17612	66	GC19M100419	4.98054409	https://www.genecards.org/cgi-bin/carddisp.pl?gene=PRKACA
SCNN1A	Sodium Channel Epithelial 1 Subunit Alpha	Protein Coding	P37088	62	GC12M006346	4.97930335998535	https://www.genecards.org/cgi-bin/carddisp.pl?gene=SCNN1A
DNAH5	Dynein Axonemal Heavy Chain 5	Protein Coding	Q8TE73	51	GC05M013695	4.97911405563354	https://www.genecards.org/cgi-bin/carddisp.pl?gene=DNAH5
CYP19A1	Cytochrome P450 Family 19 Subfamily A Member 1	Protein Coding	P11511	61	GC15M051208	4.97536754608154	https://www.genecards.org/cgi-bin/carddisp.pl?gene=CYP19A1
TJP1	Tight Junction Protein 1	Protein Coding	Q07157	58	GC15M029699	4.97269344329834	https://www.genecards.org/cgi-bin/carddisp.pl?gene=TJP1
TIMP3	TIMP Metallopeptidase Inhibitor 3	Protein Coding	P35625	56	GC22P081341	4.97245788574219	https://www.genecards.org/cgi-bin/carddisp.pl?gene=TIMP3
IFNGR2	Interferon Gamma Receptor 2	Protein Coding	P38484	55	GC21P033402	4.97088193893433	https://www.genecards.org/cgi-bin/carddisp.pl?gene=IFNGR2
FLT1	Fms Related Receptor Tyrosine Kinase 1	Protein Coding	P17948	63	GC13M028300	4.97000503540039	https://www.genecards.org/cgi-bin/carddisp.pl?gene=FLT1
ERBB2	Erb-B2 Receptor Tyrosine Kinase 2	Protein Coding	P04626	68	GC17P039687	4.96800422668457	https://www.genecards.org/cgi-bin/carddisp.pl?gene=ERBB2
PF4	Platelet Factor 4	Protein Coding	P02776	52	GC04M073980	4.95919418334961	https://www.genecards.org/cgi-bin/carddisp.pl?gene=PF4
MIR125B2	MicroRNA 125b-2	RNA Gene		30	GC21P016590	4.95901155471802	https://www.genecards.org/cgi-bin/carddisp.pl?gene=MIR125B2
NF1	Neurofibromin 1	Protein Coding	P21359	60	GC17P031094	4.95762062072754	https://www.genecards.org/cgi-bin/carddisp.pl?gene=NF1
SLC39A4	Solute Carrier Family 39 Member 4	Protein Coding	Q6P5W5	54	GC08M144409	4.95290660858154	https://www.genecards.org/cgi-bin/carddisp.pl?gene=SLC39A4
CEP290	Centrosomal Protein 290	Protein Coding	O15078	52	GC12M088049	4.95227909088135	https://www.genecards.org/cgi-bin/carddisp.pl?gene=CEP290
STX11	Syntaxin 11	Protein Coding	O75558	53	GC06P163498	4.94371557235718	https://www.genecards.org/cgi-bin/carddisp.pl?gene=STX11
CAPN5	Calpain 5	Protein Coding	O15484	55	GC11P077066	4.93529081344604	https://www.genecards.org/cgi-bin/carddisp.pl?gene=CAPN5
MIR409	MicroRNA 409	RNA Gene		28	GC14P119069	4.93278980255127	https://www.genecards.org/cgi-bin/carddisp.pl?gene=MIR409
MIR29A	MicroRNA 29a	RNA Gene		30	GC07M130876	4.93058633804321	https://www.genecards.org/cgi-bin/carddisp.pl?gene=MIR29A
PPARD	Peroxisome Proliferator Activated Receptor Delta	Protein Coding	Q03181	58	GC06P156423	4.92583513259888	https://www.genecards.org/cgi-bin/carddisp.pl?gene=PPARD
ATRIP	ATR Interacting Protein	Protein Coding	Q8WXE1	55	GC03P061480	4.92482328414917	https://www.genecards.org/cgi-bin/carddisp.pl?gene=ATRIP
ATRIP-TREX1	ATRIP-TREX1 Readthrough	RNA Gene		14	GC03P061481	4.92482328414917	https://www.genecards.org/cgi-bin/carddisp.pl?gene=ATRIP-TREX1
DUOX2	Dual Oxidase 2	Protein Coding	Q9NRD8	55	GC15M045092	4.91462659835815	https://www.genecards.org/cgi-bin/carddisp.pl?gene=DUOX2
HNF1A-AS1	HNF1A Antisense RNA 1	RNA Gene		27	GC12M124261	4.91386651992798	https://www.genecards.org/cgi-bin/carddisp.pl?gene=HNF1A-AS1
SCARNA5	Small Cajal Body-Specific RNA 5	RNA Gene		28	GC02P233275	4.90749168395996	https://www.genecards.org/cgi-bin/carddisp.pl?gene=SCARNA5
TRPA1	Transient Receptor Potential Cation Channel Subfamily A Member 1	Protein Coding	O75762	60	GC08M072019	4.90692472457886	https://www.genecards.org/cgi-bin/carddisp.pl?gene=TRPA1
COL1A2	Collagen Type I Alpha 2 Chain	Protein Coding	P08123	61	GC07P094394	4.90634822845459	https://www.genecards.org/cgi-bin/carddisp.pl?gene=COL1A2
SLC26A3	Solute Carrier Family 26 Member 3	Protein Coding	P40879	58	GC07M107765	4.90444135665894	https://www.genecards.org/cgi-bin/carddisp.pl?gene=SLC26A3
VIP	Vasoactive Intestinal Peptide	Protein Coding	P01282	56	GC06P152750	4.89403104782104	https://www.genecards.org/cgi-bin/carddisp.pl?gene=VIP
C1R	Complement C1r	Protein Coding	P00736	59	GC12M032906	4.89260911941528	https://www.genecards.org/cgi-bin/carddisp.pl?gene=C1R
MIR203A	MicroRNA 203a	RNA Gene		28	GC14P118123	4.89215135574341	https://www.genecards.org/cgi-bin/carddisp.pl?gene=MIR203A
CD81	CD81 Molecule	Protein Coding	P60033	59	GC11P014123	4.89109897613525	https://www.genecards.org/cgi-bin/carddisp.pl?gene=CD81
TIMP2	TIMP Metallopeptidase Inhibitor 2	Protein Coding	P16035	54	GC17M078852	4.88514757156372	https://www.genecards.org/cgi-bin/carddisp.pl?gene=TIMP2
STUB1	STIP1 Homology And U-Box Containing Protein 1	Protein Coding	Q9UNE7	57	GC16P103993	4.8813533782959	https://www.genecards.org/cgi-bin/carddisp.pl?gene=STUB1
TYROBP	Transmembrane Immune Signaling Adaptor TYROBP	Protein Coding	O43914	55	GC19M035904	4.87989187240601	https://www.genecards.org/cgi-bin/carddisp.pl?gene=TYROBP
PTGES	Prostaglandin E Synthase	Protein Coding	O14684	54	GC09M129738	4.87168979644775	https://www.genecards.org/cgi-bin/carddisp.pl?gene=PTGES
ZC3H12A	Zinc Finger CCCH-Type Containing 12A	Protein Coding	Q5D1E8	49	GC01P037474	4.86845302581787	https://www.genecards.org/cgi-bin/carddisp.pl?gene=ZC3H12A
NLRP6	NLR Family Pyrin Domain Containing 6	Protein Coding	P59044	48	GC11P000278	4.86820888519287	https://www.genecards.org/cgi-bin/carddisp.pl?gene=NLRP6
CCL24	C-C Motif Chemokine Ligand 24	Protein Coding	O00175	50	GC07M079197	4.86750650405884	https://www.genecards.org/cgi-bin/carddisp.pl?gene=CCL24
ABCA3	ATP Binding Cassette Subfamily A Member 3	Protein Coding	Q99758	61	GC16M002275	4.86690711975098	https://www.genecards.org/cgi-bin/carddisp.pl?gene=ABCA3
TAP2	Transporter 2, ATP Binding Cassette Subfamily B Member	Protein Coding	Q03519	56	GC06M032821	4.86186695098877	https://www.genecards.org/cgi-bin/carddisp.pl?gene=TAP2
MYC	MYC Proto-Oncogene, BHLH Transcription Factor	Protein Coding	P01106	65	GC08P127735	4.86176013946533	https://www.genecards.org/cgi-bin/carddisp.pl?gene=MYC
LTBP2	Latent Transforming Growth Factor Beta Binding Protein 2	Protein Coding	Q14767	56	GC14M074498	4.85930824279785	https://www.genecards.org/cgi-bin/carddisp.pl?gene=LTBP2
GSTP1	Glutathione S-Transferase Pi 1	Protein Coding	P09211	62	GC11P067583	4.85550832748413	https://www.genecards.org/cgi-bin/carddisp.pl?gene=GSTP1
PRKCA	Protein Kinase C Alpha	Protein Coding	P17252	64	GC17P066302	4.85288333892822	https://www.genecards.org/cgi-bin/carddisp.pl?gene=PRKCA
CCN2	Cellular Communication Network Factor 2	Protein Coding	P29279	58	GC06M131948	4.85287046432495	https://www.genecards.org/cgi-bin/carddisp.pl?gene=CCN2
PTPN11	Protein Tyrosine Phosphatase Non-Receptor Type 11	Protein Coding	Q06124	66	GC12P112418	4.84928894042969	https://www.genecards.org/cgi-bin/carddisp.pl?gene=PTPN11
MIR423	MicroRNA 423	RNA Gene		28	GC17P030117	4.84824466705322	https://www.genecards.org/cgi-bin/carddisp.pl?gene=MIR423
FLT4	Fms Related Receptor Tyrosine Kinase 4	Protein Coding	P35916	65	GC05M182771	4.84670543670654	https://www.genecards.org/cgi-bin/carddisp.pl?gene=FLT4
CLDN1	Claudin 1	Protein Coding	O95832	59	GC03M190305	4.84609413146973	https://www.genecards.org/cgi-bin/carddisp.pl?gene=CLDN1
DNAL1	Dynein Axonemal Light Chain 1	Protein Coding	Q4LDG9	51	GC14P073644	4.83778047561646	https://www.genecards.org/cgi-bin/carddisp.pl?gene=DNAL1
EDNRA	Endothelin Receptor Type A	Protein Coding	P25101	62	GC04P147480	4.83692073822021	https://www.genecards.org/cgi-bin/carddisp.pl?gene=EDNRA
G6PC3	Glucose-6-Phosphatase Catalytic Subunit 3	Protein Coding	Q9BUM1	53	GC17P044070	4.83618783950806	https://www.genecards.org/cgi-bin/carddisp.pl?gene=G6PC3
ECM1	Extracellular Matrix Protein 1	Protein Coding	Q16610	57	GC01P150508	4.83209276199341	https://www.genecards.org/cgi-bin/carddisp.pl?gene=ECM1
NR1I2	Nuclear Receptor Subfamily 1 Group I Member 2	Protein Coding	O75469	55	GC03P119780	4.83180046081543	https://www.genecards.org/cgi-bin/carddisp.pl?gene=NR1I2
HLA-G	Major Histocompatibility Complex, Class I, G	Protein Coding	P17693	57	GC06P156194	4.83164072036743	https://www.genecards.org/cgi-bin/carddisp.pl?gene=HLA-G
PITX3	Paired Like Homeodomain 3	Protein Coding	O75364	51	GC10M102230	4.829665184	https://www.genecards.org/cgi-bin/carddisp.pl?gene=PITX3
SLC11A1	Solute Carrier Family 11 Member 1	Protein Coding	P49279	58	GC02P218382	4.82915115356445	https://www.genecards.org/cgi-bin/carddisp.pl?gene=SLC11A1
LIPA	Lipase A, Lysosomal Acid Type	Protein Coding	P38571	61	GC10M089213	4.82613134384155	https://www.genecards.org/cgi-bin/carddisp.pl?gene=LIPA
PLAU	Plasminogen Activator, Urokinase	Protein Coding	P00749	64	GC10P073909	4.82515811920166	https://www.genecards.org/cgi-bin/carddisp.pl?gene=PLAU
CASP4	Caspase 4	Protein Coding	P49662	58	GC11M104942	4.81440830230713	https://www.genecards.org/cgi-bin/carddisp.pl?gene=CASP4
ANXA5	Annexin A5	Protein Coding	P08758	59	GC04M121667	4.81347703933716	https://www.genecards.org/cgi-bin/carddisp.pl?gene=ANXA5
FOXE3	Forkhead Box E3	Protein Coding	Q13461	47	GC01P047416	4.81081438064575	https://www.genecards.org/cgi-bin/carddisp.pl?gene=FOXE3
RELB	RELB Proto-Oncogene, NF-KB Subunit	Protein Coding	Q01201	58	GC19P133242	4.80820178985596	https://www.genecards.org/cgi-bin/carddisp.pl?gene=RELB
ACTB	Actin Beta	Protein Coding	P60709	63	GC07M005726	4.80605030059814	https://www.genecards.org/cgi-bin/carddisp.pl?gene=ACTB
SAT1	Spermidine/Spermine N1-Acetyltransferase 1	Protein Coding	P21673	58	GC0XP023784	4.80558061599731	https://www.genecards.org/cgi-bin/carddisp.pl?gene=SAT1
DNAAF1	Dynein Axonemal Assembly Factor 1	Protein Coding	Q8NEP3	47	GC16P084145	4.79762315750122	https://www.genecards.org/cgi-bin/carddisp.pl?gene=DNAAF1
CCL26	C-C Motif Chemokine Ligand 26	Protein Coding	Q9Y258	50	GC07M075769	4.78945827484131	https://www.genecards.org/cgi-bin/carddisp.pl?gene=CCL26
TNFSF13B	TNF Superfamily Member 13b	Protein Coding	Q9Y275	58	GC13P108251	4.77902936935425	https://www.genecards.org/cgi-bin/carddisp.pl?gene=TNFSF13B
BMP4	Bone Morphogenetic Protein 4	Protein Coding	P12644	62	GC14M053949	4.76918888092041	https://www.genecards.org/cgi-bin/carddisp.pl?gene=BMP4
MET	MET Proto-Oncogene, Receptor Tyrosine Kinase	Protein Coding	P08581	67	GC07P116672	4.76576137542725	https://www.genecards.org/cgi-bin/carddisp.pl?gene=MET
PROCR	Protein C Receptor	Protein Coding	Q9UNN8	54	GC20P035171	4.76534032821655	https://www.genecards.org/cgi-bin/carddisp.pl?gene=PROCR
F13A1	Coagulation Factor XIII A Chain	Protein Coding	P00488	59	GC06M006144	4.7548623085022	https://www.genecards.org/cgi-bin/carddisp.pl?gene=F13A1
PXK	PX Domain Containing Serine/Threonine Kinase Like	Protein Coding	Q7Z7A4	49	GC03P061821	4.75361108779907	https://www.genecards.org/cgi-bin/carddisp.pl?gene=PXK
AGT	Angiotensinogen	Protein Coding	P01019	62	GC01M230690	4.74871253967285	https://www.genecards.org/cgi-bin/carddisp.pl?gene=AGT
PTPN2	Protein Tyrosine Phosphatase Non-Receptor Type 2	Protein Coding	P17706	59	GC18M036022	4.74333429336548	https://www.genecards.org/cgi-bin/carddisp.pl?gene=PTPN2
DCN	Decorin	Protein Coding	P07585	59	GC12M091140	4.74232578277588	https://www.genecards.org/cgi-bin/carddisp.pl?gene=DCN
CYP2E1	Cytochrome P450 Family 2 Subfamily E Member 1	Protein Coding	P05181	58	GC10P133520	4.74199151992798	https://www.genecards.org/cgi-bin/carddisp.pl?gene=CYP2E1
FGFR1	Fibroblast Growth Factor Receptor 1	Protein Coding	P11362	68	GC08M038400	4.73708057403564	https://www.genecards.org/cgi-bin/carddisp.pl?gene=FGFR1
MIR379	MicroRNA 379	RNA Gene		26	GC14P119064	4.72251844406128	https://www.genecards.org/cgi-bin/carddisp.pl?gene=MIR379
GPR84	G Protein-Coupled Receptor 84	Protein Coding	Q9NQS5	44	GC12M059760	4.72045230865479	https://www.genecards.org/cgi-bin/carddisp.pl?gene=GPR84
RMRP	RNA Component Of Mitochondrial RNA Processing Endoribonuclease	RNA Gene		33	GC09M035655	4.71971797943115	https://www.genecards.org/cgi-bin/carddisp.pl?gene=RMRP
TSHR	Thyroid Stimulating Hormone Receptor	Protein Coding	P16473	61	GC14P080954	4.71944999694824	https://www.genecards.org/cgi-bin/carddisp.pl?gene=TSHR
NPHP1	Nephrocystin 1	Protein Coding	O15259	55	GC02M110122	4.7126579284668	https://www.genecards.org/cgi-bin/carddisp.pl?gene=NPHP1
HPSE	Heparanase	Protein Coding	Q9Y251	57	GC04M083292	4.7108850479126	https://www.genecards.org/cgi-bin/carddisp.pl?gene=HPSE
HSPA5	Heat Shock Protein Family A (Hsp70) Member 5	Protein Coding	P11021	61	GC09M125234	4.70831489562988	https://www.genecards.org/cgi-bin/carddisp.pl?gene=HSPA5
IL32	Interleukin 32	Protein Coding	P24001	50	GC16P104084	4.70750665664673	https://www.genecards.org/cgi-bin/carddisp.pl?gene=IL32
MOG	Myelin Oligodendrocyte Glycoprotein	Protein Coding	Q16653	58	GC06P156186	4.70490694046021	https://www.genecards.org/cgi-bin/carddisp.pl?gene=MOG
ENPP2	Ectonucleotide Pyrophosphatase/Phosphodiesterase 2	Protein Coding	Q13822	57	GC08M119556	4.70219755172729	https://www.genecards.org/cgi-bin/carddisp.pl?gene=ENPP2
IL5RA	Interleukin 5 Receptor Subunit Alpha	Protein Coding	Q01344	58	GC03M003066	4.69964075088501	https://www.genecards.org/cgi-bin/carddisp.pl?gene=IL5RA
CXCL3	C-X-C Motif Chemokine Ligand 3	Protein Coding	P19876	50	GC04M074036	4.69240713119507	https://www.genecards.org/cgi-bin/carddisp.pl?gene=CXCL3
MIR99B	MicroRNA 99b	RNA Gene		29	GC19P051692	4.69209718704224	https://www.genecards.org/cgi-bin/carddisp.pl?gene=MIR99B
DNAAF4	Dynein Axonemal Assembly Factor 4	Protein Coding	Q8WXU2	48	GC15M156302	4.68928718566895	https://www.genecards.org/cgi-bin/carddisp.pl?gene=DNAAF4
DNAAF11	Dynein Axonemal Assembly Factor 11	Protein Coding	Q86X45	47	GC08M136816	4.68916320800781	https://www.genecards.org/cgi-bin/carddisp.pl?gene=DNAAF11
MIR199A2	MicroRNA 199a-2	RNA Gene		29	GC01M172235	4.6863579750061	https://www.genecards.org/cgi-bin/carddisp.pl?gene=MIR199A2
TLR8-AS1	TLR8 Antisense RNA 1	RNA Gene		22	GC0XM015656	4.68433618545532	https://www.genecards.org/cgi-bin/carddisp.pl?gene=TLR8-AS1
KIAA0319L	KIAA0319 Like	Protein Coding	Q8IZA0	48	GC01M035393	4.68389463424683	https://www.genecards.org/cgi-bin/carddisp.pl?gene=KIAA0319L
FCHO1	FCH And Mu Domain Containing Endocytic Adaptor 1	Protein Coding	O14526	48	GC19P132606	4.68289422988892	https://www.genecards.org/cgi-bin/carddisp.pl?gene=FCHO1
CEBPB	CCAAT Enhancer Binding Protein Beta	Protein Coding	P17676	57	GC20P050190	4.67235326766968	https://www.genecards.org/cgi-bin/carddisp.pl?gene=CEBPB
IL1R2	Interleukin 1 Receptor Type 2	Protein Coding	P27930	58	GC02P101991	4.66792154312134	https://www.genecards.org/cgi-bin/carddisp.pl?gene=IL1R2
MIR10A	MicroRNA 10a	RNA Gene		30	GC17M048579	4.66451501846313	https://www.genecards.org/cgi-bin/carddisp.pl?gene=MIR10A
PSEN1	Presenilin 1	Protein Coding	P49768	66	GC14P073136	4.66404914855957	https://www.genecards.org/cgi-bin/carddisp.pl?gene=PSEN1
FMNL2	Formin Like 2	Protein Coding	Q96PY5	48	GC02P152335	4.66342830657959	https://www.genecards.org/cgi-bin/carddisp.pl?gene=FMNL2
LAMB3	Laminin Subunit Beta 3	Protein Coding	Q13751	58	GC01M209614	4.66119909286499	https://www.genecards.org/cgi-bin/carddisp.pl?gene=LAMB3
CD59	CD59 Molecule (CD59 Blood Group)	Protein Coding	P13987	59	GC11M033729	4.66011953353882	https://www.genecards.org/cgi-bin/carddisp.pl?gene=CD59
MBP	Myelin Basic Protein	Protein Coding	P02686	57	GC18M076978	4.65960931777954	https://www.genecards.org/cgi-bin/carddisp.pl?gene=MBP
AXL	AXL Receptor Tyrosine Kinase	Protein Coding	P30530	64	GC19P041219	4.65715265274048	https://www.genecards.org/cgi-bin/carddisp.pl?gene=AXL
CCL8	C-C Motif Chemokine Ligand 8	Protein Coding	P80075	51	GC17P034319	4.64668464660645	https://www.genecards.org/cgi-bin/carddisp.pl?gene=CCL8
TRB	T Cell Receptor Beta Locus	Protein Coding	P0DSE2	29	GC07P163097	4.64585781097412	https://www.genecards.org/cgi-bin/carddisp.pl?gene=TRB
OCRL	OCRL Inositol Polyphosphate-5-Phosphatase	Protein Coding	Q01968	56	GC0XP129539	4.64183282852173	https://www.genecards.org/cgi-bin/carddisp.pl?gene=OCRL
GJA1	Gap Junction Protein Alpha 1	Protein Coding	P17302	63	GC06P157880	4.63676118850708	https://www.genecards.org/cgi-bin/carddisp.pl?gene=GJA1
COMP	Cartilage Oligomeric Matrix Protein	Protein Coding	P49747	59	GC19M100624	4.63369369506836	https://www.genecards.org/cgi-bin/carddisp.pl?gene=COMP
TCIRG1	T Cell Immune Regulator 1, ATPase H+ Transporting V0 Subunit A3	Protein Coding	Q13488	56	GC11P099181	4.63261985778809	https://www.genecards.org/cgi-bin/carddisp.pl?gene=TCIRG1
PLCG1	Phospholipase C Gamma 1	Protein Coding	P19174	62	GC20P041136	4.63197469711304	https://www.genecards.org/cgi-bin/carddisp.pl?gene=PLCG1
LTA4H	Leukotriene A4 Hydrolase	Protein Coding	P09960	56	GC12M096000	4.62835502624512	https://www.genecards.org/cgi-bin/carddisp.pl?gene=LTA4H
ITGB1	Integrin Subunit Beta 1	Protein Coding	P05556	62	GC10M036398	4.62094593048096	https://www.genecards.org/cgi-bin/carddisp.pl?gene=ITGB1
PAPPA	Pappalysin 1	Protein Coding	Q13219	55	GC09P146084	4.61831998825073	https://www.genecards.org/cgi-bin/carddisp.pl?gene=PAPPA
IL1RAP	Interleukin 1 Receptor Accessory Protein	Protein Coding	Q9NPH3	58	GC03P190514	4.60985898971558	https://www.genecards.org/cgi-bin/carddisp.pl?gene=IL1RAP
SST	Somatostatin	Protein Coding	P61278	52	GC03M187668	4.6094069480896	https://www.genecards.org/cgi-bin/carddisp.pl?gene=SST
WG	Wegener Granulomatosis	Genetic Locus		7	GC06U900715	4.60660409927368	https://www.genecards.org/cgi-bin/carddisp.pl?gene=WG
AGTR1	Angiotensin II Receptor Type 1	Protein Coding	P30556	65	GC03P148697	4.60657167434692	https://www.genecards.org/cgi-bin/carddisp.pl?gene=AGTR1
PTGDR	Prostaglandin D2 Receptor	Protein Coding	Q13258	58	GC14P052267	4.60577726364136	https://www.genecards.org/cgi-bin/carddisp.pl?gene=PTGDR
DSG1	Desmoglein 1	Protein Coding	Q02413	55	GC18P031318	4.59594631195068	https://www.genecards.org/cgi-bin/carddisp.pl?gene=DSG1
CTSC	Cathepsin C	Protein Coding	P53634	60	GC11M133353	4.59231185913086	https://www.genecards.org/cgi-bin/carddisp.pl?gene=CTSC
NLRX1	NLR Family Member X1	Protein Coding	Q86UT6	50	GC11P119166	4.58285522460938	https://www.genecards.org/cgi-bin/carddisp.pl?gene=NLRX1
MIR301A	MicroRNA 301a	RNA Gene		29	GC17M059151	4.58147859573364	https://www.genecards.org/cgi-bin/carddisp.pl?gene=MIR301A
STIM1	Stromal Interaction Molecule 1	Protein Coding	Q13586	62	GC11P014188	4.57839965820313	https://www.genecards.org/cgi-bin/carddisp.pl?gene=STIM1
MMP7	Matrix Metallopeptidase 7	Protein Coding	P09237	60	GC11M133496	4.56984615325928	https://www.genecards.org/cgi-bin/carddisp.pl?gene=MMP7
BRCA1	BRCA1 DNA Repair Associated	Protein Coding	P38398	63	GC17M043044	4.56417798995972	https://www.genecards.org/cgi-bin/carddisp.pl?gene=BRCA1
AIF1	Allograft Inflammatory Factor 1	Protein Coding	P55008	51	GC06P156243	4.56416511535645	https://www.genecards.org/cgi-bin/carddisp.pl?gene=AIF1
CSF1R	Colony Stimulating Factor 1 Receptor	Protein Coding	P07333	65	GC05M150053	4.560875416	https://www.genecards.org/cgi-bin/carddisp.pl?gene=CSF1R
DEF6	DEF6 Guanine Nucleotide Exchange Factor	Protein Coding	Q9H4E7	52	GC06P156420	4.55933618545532	https://www.genecards.org/cgi-bin/carddisp.pl?gene=DEF6
CD247	CD247 Molecule	Protein Coding	P20963	62	GC01M167399	4.55845546722412	https://www.genecards.org/cgi-bin/carddisp.pl?gene=CD247
IL36G	Interleukin 36 Gamma	Protein Coding	Q9NZH8	51	GC02P112973	4.5514612197876	https://www.genecards.org/cgi-bin/carddisp.pl?gene=IL36G
MIR16-1	MicroRNA 16-1	RNA Gene		29	GC13M050048	4.54903268814087	https://www.genecards.org/cgi-bin/carddisp.pl?gene=MIR16-1
BMP2	Bone Morphogenetic Protein 2	Protein Coding	P12643	58	GC20P006767	4.54849910736084	https://www.genecards.org/cgi-bin/carddisp.pl?gene=BMP2
LAMC2	Laminin Subunit Gamma 2	Protein Coding	Q13753	59	GC01P183186	4.54726505279541	https://www.genecards.org/cgi-bin/carddisp.pl?gene=LAMC2
FBLN5	Fibulin 5	Protein Coding	Q9UBX5	59	GC14M091869	4.54483318328857	https://www.genecards.org/cgi-bin/carddisp.pl?gene=FBLN5
TPO	Thyroid Peroxidase	Protein Coding	P07202	61	GC02P001374	4.54270887374878	https://www.genecards.org/cgi-bin/carddisp.pl?gene=TPO
DNAAF3	Dynein Axonemal Assembly Factor 3	Protein Coding	Q8N9W5	47	GC19M055158	4.5424747467041	https://www.genecards.org/cgi-bin/carddisp.pl?gene=DNAAF3
HSPA1B	Heat Shock Protein Family A (Hsp70) Member 1B	Protein Coding	P0DMV9	52	GC06P156261	4.53980493545532	https://www.genecards.org/cgi-bin/carddisp.pl?gene=HSPA1B
EP300	E1A Binding Protein P300	Protein Coding	Q09472	65	GC22P081600	4.53666496276855	https://www.genecards.org/cgi-bin/carddisp.pl?gene=EP300
ACKR1	Atypical Chemokine Receptor 1 (Duffy Blood Group)	Protein Coding	Q16570	55	GC01P170698	4.53441047668457	https://www.genecards.org/cgi-bin/carddisp.pl?gene=ACKR1
TMEM126A	Transmembrane Protein 126A	Protein Coding	Q9H061	52	GC11P085647	4.53357696533203	https://www.genecards.org/cgi-bin/carddisp.pl?gene=TMEM126A
OPA3	Outer Mitochondrial Membrane Lipid Metabolism Regulator OPA3	Protein Coding	Q9H6K4	51	GC19M045527	4.53357696533203	https://www.genecards.org/cgi-bin/carddisp.pl?gene=OPA3
SBF2	SET Binding Factor 2	Protein Coding	Q86WG5	50	GC11M013640	4.53357696533203	https://www.genecards.org/cgi-bin/carddisp.pl?gene=SBF2
BMPR2	Bone Morphogenetic Protein Receptor Type 2	Protein Coding	Q13873	63	GC02P202376	4.52678346633911	https://www.genecards.org/cgi-bin/carddisp.pl?gene=BMPR2
NLRP9	NLR Family Pyrin Domain Containing 9	Protein Coding	Q7RTR0	44	GC19M101600	4.51756048202515	https://www.genecards.org/cgi-bin/carddisp.pl?gene=NLRP9
TNFRSF11A	TNF Receptor Superfamily Member 11a	Protein Coding	Q9Y6Q6	59	GC18P062325	4.51514148712158	https://www.genecards.org/cgi-bin/carddisp.pl?gene=TNFRSF11A
AR	Androgen Receptor	Protein Coding	P10275	65	GC0XP067544	4.51427173614502	https://www.genecards.org/cgi-bin/carddisp.pl?gene=AR
DNAI1	Dynein Axonemal Intermediate Chain 1	Protein Coding	Q9UI46	54	GC09P034457	4.51143026351929	https://www.genecards.org/cgi-bin/carddisp.pl?gene=DNAI1
TSC2	TSC Complex Subunit 2	Protein Coding	P49815	64	GC16P104050	4.5113091468811	https://www.genecards.org/cgi-bin/carddisp.pl?gene=TSC2
SHBG	Sex Hormone Binding Globulin	Protein Coding	P04278	54	GC17P007613	4.51070165634155	https://www.genecards.org/cgi-bin/carddisp.pl?gene=SHBG
ARRB2	Arrestin Beta 2	Protein Coding	P32121	57	GC17P132513	4.51049041748047	https://www.genecards.org/cgi-bin/carddisp.pl?gene=ARRB2
MRTFA	Myocardin Related Transcription Factor A	Protein Coding	Q969V6	52	GC22M082416	4.50981330871582	https://www.genecards.org/cgi-bin/carddisp.pl?gene=MRTFA
NOP10	NOP10 Ribonucleoprotein	Protein Coding	Q9NPE3	53	GC15M041829	4.50731563568115	https://www.genecards.org/cgi-bin/carddisp.pl?gene=NOP10
FGFR3	Fibroblast Growth Factor Receptor 3	Protein Coding	P22607	68	GC04P005899	4.50646209716797	https://www.genecards.org/cgi-bin/carddisp.pl?gene=FGFR3
MIR501	MicroRNA 501	RNA Gene		26	GC0XP059334	4.50017404556274	https://www.genecards.org/cgi-bin/carddisp.pl?gene=MIR501
GJB2	Gap Junction Protein Beta 2	Protein Coding	P29033	58	GC13M020187	4.49854230880737	https://www.genecards.org/cgi-bin/carddisp.pl?gene=GJB2
ADGRE5	Adhesion G Protein-Coupled Receptor E5	Protein Coding	P48960	56	GC19P132505	4.49772071838379	https://www.genecards.org/cgi-bin/carddisp.pl?gene=ADGRE5
CD47	CD47 Molecule	Protein Coding	Q08722	58	GC03M108043	4.49746990203857	https://www.genecards.org/cgi-bin/carddisp.pl?gene=CD47
MIR215	MicroRNA 215	RNA Gene		27	GC01M220117	4.49024295806885	https://www.genecards.org/cgi-bin/carddisp.pl?gene=MIR215
MME	Membrane Metalloendopeptidase	Protein Coding	P08473	62	GC03P155024	4.48773002624512	https://www.genecards.org/cgi-bin/carddisp.pl?gene=MME
CCL27	C-C Motif Chemokine Ligand 27	Protein Coding	Q9Y4X3	47	GC09M035512	4.48599147796631	https://www.genecards.org/cgi-bin/carddisp.pl?gene=CCL27
CYP3A4	Cytochrome P450 Family 3 Subfamily A Member 4	Protein Coding	P08684	61	GC07M106050	4.48215198516846	https://www.genecards.org/cgi-bin/carddisp.pl?gene=CYP3A4
IGFBP3	Insulin Like Growth Factor Binding Protein 3	Protein Coding	P17936	59	GC07M045912	4.4811577796936	https://www.genecards.org/cgi-bin/carddisp.pl?gene=IGFBP3
HMGCR	3-Hydroxy-3-Methylglutaryl-CoA Reductase	Protein Coding	P04035	61	GC05P075336	4.48081302642822	https://www.genecards.org/cgi-bin/carddisp.pl?gene=HMGCR
PGF	Placental Growth Factor	Protein Coding	P49763	56	GC14M074941	4.48053979873657	https://www.genecards.org/cgi-bin/carddisp.pl?gene=PGF
JAZF1	JAZF Zinc Finger 1	Protein Coding	Q86VZ6	49	GC07M027830	4.47504901885986	https://www.genecards.org/cgi-bin/carddisp.pl?gene=JAZF1
WDR1	WD Repeat Domain 1	Protein Coding	O75083	52	GC04M010073	4.47049283981323	https://www.genecards.org/cgi-bin/carddisp.pl?gene=WDR1
THRIL	TNF And HNRNPL Related Immunoregulatory Long Non-Coding RNA	RNA Gene		21	GC12M125025	4.46984004974365	https://www.genecards.org/cgi-bin/carddisp.pl?gene=THRIL
DNAI2	Dynein Axonemal Intermediate Chain 2	Protein Coding	Q9GZS0	50	GC17P074274	4.46378755569458	https://www.genecards.org/cgi-bin/carddisp.pl?gene=DNAI2
CCDC39	Coiled-Coil Domain 39 Molecular Ruler Complex Subunit	Protein Coding	Q9UFE4	48	GC03M180602	4.46233892440796	https://www.genecards.org/cgi-bin/carddisp.pl?gene=CCDC39
ZMYND10	Zinc Finger MYND-Type Containing 10	Protein Coding	O75800	50	GC03M054335	4.46045207977295	https://www.genecards.org/cgi-bin/carddisp.pl?gene=ZMYND10
SPINT2	Serine Peptidase Inhibitor, Kunitz Type 2	Protein Coding	O43291	54	GC19P038244	4.46024990081787	https://www.genecards.org/cgi-bin/carddisp.pl?gene=SPINT2
COL17A1	Collagen Type XVII Alpha 1 Chain	Protein Coding	Q9UMD9	58	GC10M104031	4.44967174530029	https://www.genecards.org/cgi-bin/carddisp.pl?gene=COL17A1
MIR9-1	MicroRNA 9-1	RNA Gene		30	GC01M156420	4.43927383422852	https://www.genecards.org/cgi-bin/carddisp.pl?gene=MIR9-1
CFTR-AS1	CFTR Antisense RNA 1	RNA Gene		20	GC07M117542	4.43923997879028	https://www.genecards.org/cgi-bin/carddisp.pl?gene=CFTR-AS1
PLAUR	Plasminogen Activator, Urokinase Receptor	Protein Coding	Q03405	57	GC19M043646	4.43397808074951	https://www.genecards.org/cgi-bin/carddisp.pl?gene=PLAUR
ITGB4	Integrin Subunit Beta 4	Protein Coding	P16144	61	GC17P075721	4.43365144729614	https://www.genecards.org/cgi-bin/carddisp.pl?gene=ITGB4
NOX1	NADPH Oxidase 1	Protein Coding	Q9Y5S8	56	GC0XM100843	4.43132829666138	https://www.genecards.org/cgi-bin/carddisp.pl?gene=NOX1
TRNT1	TRNA Nucleotidyl Transferase 1	Protein Coding	Q96Q11	54	GC03P003126	4.42915153503418	https://www.genecards.org/cgi-bin/carddisp.pl?gene=TRNT1
EPHX1	Epoxide Hydrolase 1	Protein Coding	P07099	57	GC01P225810	4.42393493652344	https://www.genecards.org/cgi-bin/carddisp.pl?gene=EPHX1
MIR495	MicroRNA 495	RNA Gene		25	GC14P119079	4.41969299316406	https://www.genecards.org/cgi-bin/carddisp.pl?gene=MIR495
LGALS1	Galectin 1	Protein Coding	P09382	56	GC22P037675	4.41240119934082	https://www.genecards.org/cgi-bin/carddisp.pl?gene=LGALS1
CCNO	Cyclin O	Protein Coding	P22674	53	GC05M055231	4.41108894348145	https://www.genecards.org/cgi-bin/carddisp.pl?gene=CCNO
GNAS	GNAS Complex Locus	Protein Coding	P84996	62	GC20P058839	4.40889883041382	https://www.genecards.org/cgi-bin/carddisp.pl?gene=GNAS
KCNQ1OT1	KCNQ1 Opposite Strand/Antisense Transcript 1	RNA Gene		36	GC11M013323	4.40781116485596	https://www.genecards.org/cgi-bin/carddisp.pl?gene=KCNQ1OT1
HLA-C	Major Histocompatibility Complex, Class I, C	Protein Coding	P10321	56	GC06M100254	4.40167760848999	https://www.genecards.org/cgi-bin/carddisp.pl?gene=HLA-C
LDLR	Low Density Lipoprotein Receptor	Protein Coding	P01130	64	GC19P132305	4.40145778656006	https://www.genecards.org/cgi-bin/carddisp.pl?gene=LDLR
NPY	Neuropeptide Y	Protein Coding	P01303	57	GC07P024449	4.40013885498047	https://www.genecards.org/cgi-bin/carddisp.pl?gene=NPY
GSTT1	Glutathione S-Transferase Theta 1	Protein Coding	P30711	43	GC22Mi00270	4.39280700683594	https://www.genecards.org/cgi-bin/carddisp.pl?gene=GSTT1
CD244	CD244 Molecule	Protein Coding	Q9BZW8	56	GC01M160830	4.38238286972046	https://www.genecards.org/cgi-bin/carddisp.pl?gene=CD244
FRG2C	FSHD Region Gene 2 Family Member C	Protein Coding	A6NGY1	33	GC03P075664	4.37942695617676	https://www.genecards.org/cgi-bin/carddisp.pl?gene=FRG2C
MIR200B	MicroRNA 200b	RNA Gene		30	GC01P001167	4.37913036346436	https://www.genecards.org/cgi-bin/carddisp.pl?gene=MIR200B
SNORD15A	Small Nucleolar RNA, C/D Box 15A	RNA Gene		25	GC11P075400	4.37785911560059	https://www.genecards.org/cgi-bin/carddisp.pl?gene=SNORD15A
IRF8	Interferon Regulatory Factor 8	Protein Coding	Q02556	59	GC16P106703	4.37684392929077	https://www.genecards.org/cgi-bin/carddisp.pl?gene=IRF8
MIR124-1	MicroRNA 124-1	RNA Gene		29	GC08M009903	4.37504053115845	https://www.genecards.org/cgi-bin/carddisp.pl?gene=MIR124-1
CD209	CD209 Molecule	Protein Coding	Q9NNX6	56	GC19M007739	4.36124134063721	https://www.genecards.org/cgi-bin/carddisp.pl?gene=CD209
KLF2	KLF Transcription Factor 2	Protein Coding	Q9Y5W3	53	GC19P132577	4.36077928543091	https://www.genecards.org/cgi-bin/carddisp.pl?gene=KLF2
AP4B1-AS1	AP4B1 Antisense RNA 1	RNA Gene		23	GC01P113837	4.36030006408691	https://www.genecards.org/cgi-bin/carddisp.pl?gene=AP4B1-AS1
NME8	NME/NM23 Family Member 8	Protein Coding	Q8N427	51	GC07P037892	4.36011028289795	https://www.genecards.org/cgi-bin/carddisp.pl?gene=NME8
EPRS1	Glutamyl-Prolyl-TRNA Synthetase 1	Protein Coding	P07814	56	GC01M219969	4.35908079147339	https://www.genecards.org/cgi-bin/carddisp.pl?gene=EPRS1
NCF4-AS1	NCF4 Antisense RNA 1	RNA Gene		21	GC22M081559	4.35864448547363	https://www.genecards.org/cgi-bin/carddisp.pl?gene=NCF4-AS1
APC	APC Regulator Of WNT Signaling Pathway	Protein Coding	P25054	62	GC05P112707	4.35611009597778	https://www.genecards.org/cgi-bin/carddisp.pl?gene=APC
SIGIRR	Single Ig And TIR Domain Containing	Protein Coding	Q6IA17	52	GC11M013212	4.35146808624268	https://www.genecards.org/cgi-bin/carddisp.pl?gene=SIGIRR
MIR362	MicroRNA 362	RNA Gene		24	GC0XP059333	4.34862995147705	https://www.genecards.org/cgi-bin/carddisp.pl?gene=MIR362
MC1R	Melanocortin 1 Receptor	Protein Coding	Q01726	59	GC16P089912	4.34807682037354	https://www.genecards.org/cgi-bin/carddisp.pl?gene=MC1R
MIR200A	MicroRNA 200a	RNA Gene		29	GC01P059855	4.34381723403931	https://www.genecards.org/cgi-bin/carddisp.pl?gene=MIR200A
PTH	Parathyroid Hormone	Protein Coding	P01270	58	GC11M013492	4.34258937835693	https://www.genecards.org/cgi-bin/carddisp.pl?gene=PTH
HSPA1A	Heat Shock Protein Family A (Hsp70) Member 1A	Protein Coding	P0DMV8	59	GC06P156262	4.34082460403442	https://www.genecards.org/cgi-bin/carddisp.pl?gene=HSPA1A
SLX1A-SULT1A3	SLX1A-SULT1A3 Readthrough (NMD Candidate)	RNA Gene		21	GC16P104939	4.33700799942017	https://www.genecards.org/cgi-bin/carddisp.pl?gene=SLX1A-SULT1A3
ALPL	Alkaline Phosphatase, Biomineralization Associated	Protein Coding	P05186	63	GC01P021508	4.33556222915649	https://www.genecards.org/cgi-bin/carddisp.pl?gene=ALPL
PPBP	Pro-Platelet Basic Protein	Protein Coding	P02775	55	GC04M073986	4.33497905731201	https://www.genecards.org/cgi-bin/carddisp.pl?gene=PPBP
ABCC2	ATP Binding Cassette Subfamily C Member 2	Protein Coding	Q92887	61	GC10P099782	4.33454084396362	https://www.genecards.org/cgi-bin/carddisp.pl?gene=ABCC2
CYP27A1	Cytochrome P450 Family 27 Subfamily A Member 1	Protein Coding	Q02318	59	GC02P218781	4.33070707321167	https://www.genecards.org/cgi-bin/carddisp.pl?gene=CYP27A1
SNHG29	Small Nucleolar RNA Host Gene 29	RNA Gene		32	GC17P132917	4.32455062866211	https://www.genecards.org/cgi-bin/carddisp.pl?gene=SNHG29
TRAF2	TNF Receptor Associated Factor 2	Protein Coding	Q12933	58	GC09P136881	4.3199200630188	https://www.genecards.org/cgi-bin/carddisp.pl?gene=TRAF2
IFNA2	Interferon Alpha 2	Protein Coding	P01563	55	GC09M021384	4.31914091110229	https://www.genecards.org/cgi-bin/carddisp.pl?gene=IFNA2
MIR216A	MicroRNA 216a	RNA Gene		29	GC02M055988	4.3151741027832	https://www.genecards.org/cgi-bin/carddisp.pl?gene=MIR216A
RUNX1	RUNX Family Transcription Factor 1	Protein Coding	Q01196	62	GC21M034787	4.31509113311768	https://www.genecards.org/cgi-bin/carddisp.pl?gene=RUNX1
LOC126863253	CDK7 Strongly-Dependent Group 2 Enhancer GRCh37_chrX:47057593-47058792	Functional Element		6	GC0XP059630	4.31463670730591	https://www.genecards.org/cgi-bin/carddisp.pl?gene=LOC126863253
ODAD2	Outer Dynein Arm Docking Complex Subunit 2	Protein Coding	Q5T2S8	47	GC10M028460	4.3120551109314	https://www.genecards.org/cgi-bin/carddisp.pl?gene=ODAD2
ASB10	Ankyrin Repeat And SOCS Box Containing 10	Protein Coding	Q8WXI3	46	GC07M151175	4.30928707122803	https://www.genecards.org/cgi-bin/carddisp.pl?gene=ASB10
MYO5A	Myosin VA	Protein Coding	Q9Y4I1	56	GC15M156997	4.30876111984253	https://www.genecards.org/cgi-bin/carddisp.pl?gene=MYO5A
ATM	ATM Serine/Threonine Kinase	Protein Coding	Q13315	66	GC11P108223	4.30307722091675	https://www.genecards.org/cgi-bin/carddisp.pl?gene=ATM
MIRLET7D	MicroRNA Let-7d	RNA Gene		31	GC09P094178	4.30034923553467	https://www.genecards.org/cgi-bin/carddisp.pl?gene=MIRLET7D
STX3	Syntaxin 3	Protein Coding	Q13277	54	GC11P059713	4.29807424545288	https://www.genecards.org/cgi-bin/carddisp.pl?gene=STX3
FUT2	Fucosyltransferase 2 (H Blood Group)	Protein Coding	Q10981	57	GC19P048695	4.29549980163574	https://www.genecards.org/cgi-bin/carddisp.pl?gene=FUT2
TNC	Tenascin C	Protein Coding	P24821	62	GC09M115019	4.29464530944824	https://www.genecards.org/cgi-bin/carddisp.pl?gene=TNC
UNC45A	Unc-45 Myosin Chaperone A	Protein Coding	Q9H3U1	50	GC15P176309	4.29311752319336	https://www.genecards.org/cgi-bin/carddisp.pl?gene=UNC45A
ADM	Adrenomedullin	Protein Coding	P35318	57	GC11P014571	4.2885217666626	https://www.genecards.org/cgi-bin/carddisp.pl?gene=ADM
ZNF354A	Zinc Finger Protein 354A	Protein Coding	O60765	47	GC05M178711	4.28652286529541	https://www.genecards.org/cgi-bin/carddisp.pl?gene=ZNF354A
PRKN	Parkin RBR E3 Ubiquitin Protein Ligase	Protein Coding	O60260	62	GC06M161348	4.28640460968018	https://www.genecards.org/cgi-bin/carddisp.pl?gene=PRKN
CNR1	Cannabinoid Receptor 1	Protein Coding	P21554	59	GC06M088139	4.28239917755127	https://www.genecards.org/cgi-bin/carddisp.pl?gene=CNR1
NFAT5	Nuclear Factor Of Activated T Cells 5	Protein Coding	O94916	53	GC16P069565	4.28104591369629	https://www.genecards.org/cgi-bin/carddisp.pl?gene=NFAT5
HSPB1	Heat Shock Protein Family B (Small) Member 1	Protein Coding	P04792	64	GC07P076302	4.27874088287354	https://www.genecards.org/cgi-bin/carddisp.pl?gene=HSPB1
KLF4	KLF Transcription Factor 4	Protein Coding	O43474	59	GC09M107484	4.27796316146851	https://www.genecards.org/cgi-bin/carddisp.pl?gene=KLF4
CHEK2	Checkpoint Kinase 2	Protein Coding	O96017	67	GC22M028687	4.27780437469482	https://www.genecards.org/cgi-bin/carddisp.pl?gene=CHEK2
LIG4	DNA Ligase 4	Protein Coding	P49917	59	GC13M108207	4.27778911590576	https://www.genecards.org/cgi-bin/carddisp.pl?gene=LIG4
ABCG2	ATP Binding Cassette Subfamily G Member 2 (JR Blood Group)	Protein Coding	Q9UNQ0	62	GC04M088090	4.27120208740234	https://www.genecards.org/cgi-bin/carddisp.pl?gene=ABCG2
HRH1	Histamine Receptor H1	Protein Coding	P35367	58	GC03P024228	4.26027393341064	https://www.genecards.org/cgi-bin/carddisp.pl?gene=HRH1
TJP2	Tight Junction Protein 2	Protein Coding	Q9UDY2	57	GC09P069121	4.25770568847656	https://www.genecards.org/cgi-bin/carddisp.pl?gene=TJP2
DRC1	Dynein Regulatory Complex Subunit 1	Protein Coding	Q96MC2	45	GC02P026401	4.25700426101685	https://www.genecards.org/cgi-bin/carddisp.pl?gene=DRC1
IL25	Interleukin 25	Protein Coding	Q9H293	50	GC14P051703	4.25428295135498	https://www.genecards.org/cgi-bin/carddisp.pl?gene=IL25
PTGER2	Prostaglandin E Receptor 2	Protein Coding	P43116	61	GC14P052314	4.25356531143188	https://www.genecards.org/cgi-bin/carddisp.pl?gene=PTGER2
MIR98	MicroRNA 98	RNA Gene		27	GC0XM053894	4.25258255004883	https://www.genecards.org/cgi-bin/carddisp.pl?gene=MIR98
SCNN1B	Sodium Channel Epithelial 1 Subunit Beta	Protein Coding	P51168	61	GC16P023278	4.25203800201416	https://www.genecards.org/cgi-bin/carddisp.pl?gene=SCNN1B
IKBKE	Inhibitor Of Nuclear Factor Kappa B Kinase Subunit Epsilon	Protein Coding	Q14164	58	GC01P206470	4.25104761123657	https://www.genecards.org/cgi-bin/carddisp.pl?gene=IKBKE
MT-TP	Mitochondrially Encoded TRNA-Pro (CCN)	RNA Gene		20	GCMTM015957	4.24688100814819	https://www.genecards.org/cgi-bin/carddisp.pl?gene=MT-TP
PI3	Peptidase Inhibitor 3	Protein Coding	P19957	50	GC20P045174	4.24214601516724	https://www.genecards.org/cgi-bin/carddisp.pl?gene=PI3
ODAD3	Outer Dynein Arm Docking Complex Subunit 3	Protein Coding	A5D8V7	47	GC19M100303	4.23616218566895	https://www.genecards.org/cgi-bin/carddisp.pl?gene=ODAD3
MIR144	MicroRNA 144	RNA Gene		26	GC17M088846	4.2345232963562	https://www.genecards.org/cgi-bin/carddisp.pl?gene=MIR144
MUC16	Mucin 16, Cell Surface Associated	Protein Coding	Q8WXI7	51	GC19M008848	4.23217487335205	https://www.genecards.org/cgi-bin/carddisp.pl?gene=MUC16
TXNIP	Thioredoxin Interacting Protein	Protein Coding	Q9H3M7	52	GC01M145992	4.22682046890259	https://www.genecards.org/cgi-bin/carddisp.pl?gene=TXNIP
CHIT1	Chitinase 1	Protein Coding	Q13231	56	GC01M203213	4.2213921546936	https://www.genecards.org/cgi-bin/carddisp.pl?gene=CHIT1
CHKB-CPT1B	CHKB-CPT1B Readthrough (NMD Candidate)	RNA Gene		25	GC22M050568	4.2191948890686	https://www.genecards.org/cgi-bin/carddisp.pl?gene=CHKB-CPT1B
PPARGC1A	PPARG Coactivator 1 Alpha	Protein Coding	Q9UBK2	59	GC04M023755	4.21182823181152	https://www.genecards.org/cgi-bin/carddisp.pl?gene=PPARGC1A
IL6-AS1	IL6 Antisense RNA 1	RNA Gene		22	GC07M022927	4.210289478	https://www.genecards.org/cgi-bin/carddisp.pl?gene=IL6-AS1
MIR15B	MicroRNA 15b	RNA Gene		29	GC03P160404	4.21008396148682	https://www.genecards.org/cgi-bin/carddisp.pl?gene=MIR15B
FERMT3	FERM Domain Containing Kindlin 3	Protein Coding	Q86UX7	55	GC11P098843	4.2051830291748	https://www.genecards.org/cgi-bin/carddisp.pl?gene=FERMT3
CYCS	Cytochrome C, Somatic	Protein Coding	P99999	61	GC07M025118	4.20448207855225	https://www.genecards.org/cgi-bin/carddisp.pl?gene=CYCS
CD34	CD34 Molecule	Protein Coding	P28906	58	GC01M207880	4.20372152328491	https://www.genecards.org/cgi-bin/carddisp.pl?gene=CD34
ADAMTS13	ADAM Metallopeptidase With Thrombospondin Type 1 Motif 13	Protein Coding	Q76LX8	61	GC09P133414	4.20145320892334	https://www.genecards.org/cgi-bin/carddisp.pl?gene=ADAMTS13
MGP	Matrix Gla Protein	Protein Coding	P08493	55	GC12M033183	4.19700717926025	https://www.genecards.org/cgi-bin/carddisp.pl?gene=MGP
BCL10	BCL10 Immune Signaling Adaptor	Protein Coding	O95999	58	GC01M085265	4.1968846321106	https://www.genecards.org/cgi-bin/carddisp.pl?gene=BCL10
IL27	Interleukin 27	Protein Coding	Q8NEV9	48	GC16M045528	4.19512271881104	https://www.genecards.org/cgi-bin/carddisp.pl?gene=IL27
MIR92A1	MicroRNA 92a-1	RNA Gene		28	GC13P091718	4.19460964202881	https://www.genecards.org/cgi-bin/carddisp.pl?gene=MIR92A1
CCDC65	Coiled-Coil Domain Containing 65	Protein Coding	Q8IXS2	48	GC12P048904	4.19423675537109	https://www.genecards.org/cgi-bin/carddisp.pl?gene=CCDC65
GBA1	Glucosylceramidase Beta 1	Protein Coding	P04062	62	GC01M165117	4.19378805160522	https://www.genecards.org/cgi-bin/carddisp.pl?gene=GBA1
IL18BP	Interleukin 18 Binding Protein	Protein Coding	O95998	52	GC11P071998	4.19005632400513	https://www.genecards.org/cgi-bin/carddisp.pl?gene=IL18BP
PSENEN	Presenilin Enhancer, Gamma-Secretase Subunit	Protein Coding	Q9NZ42	56	GC19P132929	4.18959045410156	https://www.genecards.org/cgi-bin/carddisp.pl?gene=PSENEN
GFI1	Growth Factor Independent 1 Transcriptional Repressor	Protein Coding	Q99684	53	GC01M092474	4.18861627578735	https://www.genecards.org/cgi-bin/carddisp.pl?gene=GFI1
TSC1	TSC Complex Subunit 1	Protein Coding	Q92574	61	GC09M132891	4.18261909484863	https://www.genecards.org/cgi-bin/carddisp.pl?gene=TSC1
CCK	Cholecystokinin	Protein Coding	P06307	54	GC03M042274	4.17976093292236	https://www.genecards.org/cgi-bin/carddisp.pl?gene=CCK
S100B	S100 Calcium Binding Protein B	Protein Coding	P04271	57	GC21M054265	4.17722177505493	https://www.genecards.org/cgi-bin/carddisp.pl?gene=S100B
YAP1	Yes1 Associated Transcriptional Regulator	Protein Coding	P46937	61	GC11P102110	4.1713342666626	https://www.genecards.org/cgi-bin/carddisp.pl?gene=YAP1
DNAAF2	Dynein Axonemal Assembly Factor 2	Protein Coding	Q9NVR5	47	GC14M049625	4.17012500762939	https://www.genecards.org/cgi-bin/carddisp.pl?gene=DNAAF2
LOC126859963	BRD4-Independent Group 4 Enhancer GRCh37_chr7:22766269-22767468	Functional Element		10	GC07P022726	4.16894769668579	https://www.genecards.org/cgi-bin/carddisp.pl?gene=LOC126859963
MSR1	Macrophage Scavenger Receptor 1	Protein Coding	P21757	58	GC08M016107	4.16851568222046	https://www.genecards.org/cgi-bin/carddisp.pl?gene=MSR1
KRT16	Keratin 16	Protein Coding	P08779	55	GC17M041609	4.16833782196045	https://www.genecards.org/cgi-bin/carddisp.pl?gene=KRT16
TYR	Tyrosinase	Protein Coding	P14679	61	GC11P089177	4.16753244400024	https://www.genecards.org/cgi-bin/carddisp.pl?gene=TYR
SAG	S-Antigen Visual Arrestin	Protein Coding	P10523	58	GC02P233868	4.16696357727051	https://www.genecards.org/cgi-bin/carddisp.pl?gene=SAG
HSD11B1	Hydroxysteroid 11-Beta Dehydrogenase 1	Protein Coding	P28845	63	GC01P209686	4.16177988052368	https://www.genecards.org/cgi-bin/carddisp.pl?gene=HSD11B1
AMBP	Alpha-1-Microglobulin/Bikunin Precursor	Protein Coding	P02760	56	GC09M114060	4.1600341796875	https://www.genecards.org/cgi-bin/carddisp.pl?gene=AMBP
FOXJ1	Forkhead Box J1	Protein Coding	Q92949	50	GC17M076136	4.1580548286438	https://www.genecards.org/cgi-bin/carddisp.pl?gene=FOXJ1
CASP9	Caspase 9	Protein Coding	P55211	60	GC01M019993	4.15561437606812	https://www.genecards.org/cgi-bin/carddisp.pl?gene=CASP9
KITLG	KIT Ligand	Protein Coding	P21583	60	GC12M088492	4.15164041519165	https://www.genecards.org/cgi-bin/carddisp.pl?gene=KITLG
FCN3	Ficolin 3	Protein Coding	O75636	55	GC01M032296	4.14921760559082	https://www.genecards.org/cgi-bin/carddisp.pl?gene=FCN3
DCDC2	Doublecortin Domain Containing 2	Protein Coding	Q9UHG0	51	GC06M024171	4.14766836166382	https://www.genecards.org/cgi-bin/carddisp.pl?gene=DCDC2
RSPH3	Radial Spoke Head 3	Protein Coding	Q86UC2	47	GC06M158962	4.14659357070923	https://www.genecards.org/cgi-bin/carddisp.pl?gene=RSPH3
ODAD1	Outer Dynein Arm Docking Complex Subunit 1	Protein Coding	Q96M63	44	GC19M101235	4.14659357070923	https://www.genecards.org/cgi-bin/carddisp.pl?gene=ODAD1
MIR378A	MicroRNA 378a	RNA Gene		30	GC05P149732	4.14521884918213	https://www.genecards.org/cgi-bin/carddisp.pl?gene=MIR378A
SERPINB2	Serpin Family B Member 2	Protein Coding	P05120	56	GC18P063871	4.14243125915527	https://www.genecards.org/cgi-bin/carddisp.pl?gene=SERPINB2
CARD9	Caspase Recruitment Domain Family Member 9	Protein Coding	Q9H257	58	GC09M136364	4.13829183578491	https://www.genecards.org/cgi-bin/carddisp.pl?gene=CARD9
MIR128-2	MicroRNA 128-2	RNA Gene		29	GC03P035754	4.13754892349243	https://www.genecards.org/cgi-bin/carddisp.pl?gene=MIR128-2
SPG7	SPG7 Matrix AAA Peptidase Subunit, Paraplegin	Protein Coding	Q9UQ90	55	GC16P107070	4.13320636749268	https://www.genecards.org/cgi-bin/carddisp.pl?gene=SPG7
SULT1A3	Sulfotransferase Family 1A Member 3	Protein Coding	P0DMM9	47	GC16P030199	4.12239074707031	https://www.genecards.org/cgi-bin/carddisp.pl?gene=SULT1A3
TINF2	TERF1 Interacting Nuclear Factor 2	Protein Coding	Q9BSI4	54	GC14M027974	4.1184139251709	https://www.genecards.org/cgi-bin/carddisp.pl?gene=TINF2
POLG	DNA Polymerase Gamma, Catalytic Subunit	Protein Coding	P54098	60	GC15M156028	4.11628770828247	https://www.genecards.org/cgi-bin/carddisp.pl?gene=POLG
ALPP	Alkaline Phosphatase, Placental	Protein Coding	P05187	56	GC02P232378	4.11069917678833	https://www.genecards.org/cgi-bin/carddisp.pl?gene=ALPP
POSTN	Periostin	Protein Coding	Q15063	55	GC13M037562	4.10806465148926	https://www.genecards.org/cgi-bin/carddisp.pl?gene=POSTN
CST3	Cystatin C	Protein Coding	P01034	56	GC20M024131	4.10725498199463	https://www.genecards.org/cgi-bin/carddisp.pl?gene=CST3
GAS8	Growth Arrest Specific 8	Protein Coding	O95995	51	GC16P090019	4.10627508163452	https://www.genecards.org/cgi-bin/carddisp.pl?gene=GAS8
PRG2	Proteoglycan 2, Pro Eosinophil Major Basic Protein	Protein Coding	P13727	52	GC11M057386	4.10556125640869	https://www.genecards.org/cgi-bin/carddisp.pl?gene=PRG2
UGT1A1	UDP Glucuronosyltransferase Family 1 Member A1	Protein Coding	P22309	63	GC02P233760	4.10283231735229	https://www.genecards.org/cgi-bin/carddisp.pl?gene=UGT1A1
TNFSF14	TNF Superfamily Member 14	Protein Coding	O43557	53	GC19M100109	4.10211610794067	https://www.genecards.org/cgi-bin/carddisp.pl?gene=TNFSF14
ALOX5AP	Arachidonate 5-Lipoxygenase Activating Protein	Protein Coding	P20292	56	GC13P030713	4.10012912750244	https://www.genecards.org/cgi-bin/carddisp.pl?gene=ALOX5AP
TRC-GCA24-1	TRNA-Cys (GCA) 24-1	RNA Gene		15	GC17M089223	4.09784650802612	https://www.genecards.org/cgi-bin/carddisp.pl?gene=TRC-GCA24-1
CLU	Clusterin	Protein Coding	P10909	60	GC08M027596	4.09702444076538	https://www.genecards.org/cgi-bin/carddisp.pl?gene=CLU
REN	Renin	Protein Coding	P00797	61	GC01M204154	4.09624528884888	https://www.genecards.org/cgi-bin/carddisp.pl?gene=REN
PSMB9	Proteasome 20S Subunit Beta 9	Protein Coding	P28065	59	GC06P156277	4.09073638916016	https://www.genecards.org/cgi-bin/carddisp.pl?gene=PSMB9
NCAM1	Neural Cell Adhesion Molecule 1	Protein Coding	P13591	61	GC11P112961	4.0897045135498	https://www.genecards.org/cgi-bin/carddisp.pl?gene=NCAM1
VTRNA1-1	Vault RNA 1-1	RNA Gene		18	GC05P156893	4.08947324752808	https://www.genecards.org/cgi-bin/carddisp.pl?gene=VTRNA1-1
SMARCA4	SWI/SNF Related, Matrix Associated, Actin Dependent Regulator Of Chromatin, Subfamily A, Member 4	Protein Coding	P51532	64	GC19P132300	4.08712005615234	https://www.genecards.org/cgi-bin/carddisp.pl?gene=SMARCA4
NR4A1	Nuclear Receptor Subfamily 4 Group A Member 1	Protein Coding	P22736	60	GC12P052022	4.07954549789429	https://www.genecards.org/cgi-bin/carddisp.pl?gene=NR4A1
HDAC2	Histone Deacetylase 2	Protein Coding	Q92769	65	GC06M113933	4.07750463485718	https://www.genecards.org/cgi-bin/carddisp.pl?gene=HDAC2
GATA1	GATA Binding Protein 1	Protein Coding	P15976	59	GC0XP048786	4.07723522186279	https://www.genecards.org/cgi-bin/carddisp.pl?gene=GATA1
ATP8B1	ATPase Phospholipid Transporting 8B1	Protein Coding	O43520	53	GC18M057646	4.07491636276245	https://www.genecards.org/cgi-bin/carddisp.pl?gene=ATP8B1
CXCL16	C-X-C Motif Chemokine Ligand 16	Protein Coding	Q9H2A7	50	GC17M004733	4.07292366027832	https://www.genecards.org/cgi-bin/carddisp.pl?gene=CXCL16
NR4A2	Nuclear Receptor Subfamily 4 Group A Member 2	Protein Coding	P43354	58	GC02M156324	4.07113790512085	https://www.genecards.org/cgi-bin/carddisp.pl?gene=NR4A2
MIR26A1	MicroRNA 26a-1	RNA Gene		30	GC03P037969	4.0660662651062	https://www.genecards.org/cgi-bin/carddisp.pl?gene=MIR26A1
BAX	BCL2 Associated X, Apoptosis Regulator	Protein Coding	Q07812	64	GC19P048954	4.06530570983887	https://www.genecards.org/cgi-bin/carddisp.pl?gene=BAX
MIR328	MicroRNA 328	RNA Gene		29	GC16M067652	4.06358671188354	https://www.genecards.org/cgi-bin/carddisp.pl?gene=MIR328
LIN54	Lin-54 DREAM MuvB Core Complex Component	Protein Coding	Q6MZP7	47	GC04M082909	4.06223344802856	https://www.genecards.org/cgi-bin/carddisp.pl?gene=LIN54
USP50	Ubiquitin Specific Peptidase 50	Protein Coding	Q70EL3	43	GC15M050493	4.06223344802856	https://www.genecards.org/cgi-bin/carddisp.pl?gene=USP50
ITPKC	Inositol-Trisphosphate 3-Kinase C	Protein Coding	Q96DU7	55	GC19P133076	4.06022167205811	https://www.genecards.org/cgi-bin/carddisp.pl?gene=ITPKC
MIR27B	MicroRNA 27b	RNA Gene		30	GC09P103712	4.05685663223267	https://www.genecards.org/cgi-bin/carddisp.pl?gene=MIR27B
MIR192	MicroRNA 192	RNA Gene		30	GC11M064891	4.05594730377197	https://www.genecards.org/cgi-bin/carddisp.pl?gene=MIR192
CYP7A1	Cytochrome P450 Family 7 Subfamily A Member 1	Protein Coding	P22680	55	GC08M058490	4.05517435073853	https://www.genecards.org/cgi-bin/carddisp.pl?gene=CYP7A1
LOC111674472	DNase I Hypersensitive Sites In Introns 16 And 17a Of CFTR	Functional Element		9	GC07P117607	4.05166625976563	https://www.genecards.org/cgi-bin/carddisp.pl?gene=LOC111674472
ITGB3	Integrin Subunit Beta 3	Protein Coding	P05106	65	GC17P134000	4.04962158203125	https://www.genecards.org/cgi-bin/carddisp.pl?gene=ITGB3
MKS1	MKS Transition Zone Complex Subunit 1	Protein Coding	Q9NXB0	52	GC17M058205	4.04958009719849	https://www.genecards.org/cgi-bin/carddisp.pl?gene=MKS1
MKKS	MKKS Centrosomal Shuttling Protein	Protein Coding	Q9NPJ1	51	GC20M010508	4.04751396179199	https://www.genecards.org/cgi-bin/carddisp.pl?gene=MKKS
CFI	Complement Factor I	Protein Coding	P05156	59	GC04M109732	4.04668951034546	https://www.genecards.org/cgi-bin/carddisp.pl?gene=CFI
MIR497	MicroRNA 497	RNA Gene		27	GC17M088263	4.04461717605591	https://www.genecards.org/cgi-bin/carddisp.pl?gene=MIR497
MYH14	Myosin Heavy Chain 14	Protein Coding	Q7Z406	58	GC19P133465	4.04236125946045	https://www.genecards.org/cgi-bin/carddisp.pl?gene=MYH14
LMNB1	Lamin B1	Protein Coding	P20700	59	GC05P126776	4.0395565032959	https://www.genecards.org/cgi-bin/carddisp.pl?gene=LMNB1
SERPING1	Serpin Family G Member 1	Protein Coding	P05155	59	GC11P057597	4.03566598892212	https://www.genecards.org/cgi-bin/carddisp.pl?gene=SERPING1
KEAP1	Kelch Like ECH Associated Protein 1	Protein Coding	Q14145	61	GC19M010486	4.035400391	https://www.genecards.org/cgi-bin/carddisp.pl?gene=KEAP1
UMOD	Uromodulin	Protein Coding	P07911	55	GC16M027663	4.03539133071899	https://www.genecards.org/cgi-bin/carddisp.pl?gene=UMOD
NINJ1	Ninjurin 1	Protein Coding	Q92982	50	GC09M093121	4.03100919723511	https://www.genecards.org/cgi-bin/carddisp.pl?gene=NINJ1
DNAAF5	Dynein Axonemal Assembly Factor 5	Protein Coding	Q86Y56	47	GC07P000726	4.02990913391113	https://www.genecards.org/cgi-bin/carddisp.pl?gene=DNAAF5
EDNRB	Endothelin Receptor Type B	Protein Coding	P24530	62	GC13M077895	4.02825021743774	https://www.genecards.org/cgi-bin/carddisp.pl?gene=EDNRB
BIRC3	Baculoviral IAP Repeat Containing 3	Protein Coding	Q13489	58	GC11P102317	4.02570486068726	https://www.genecards.org/cgi-bin/carddisp.pl?gene=BIRC3
ASAH1	N-Acylsphingosine Amidohydrolase 1	Protein Coding	Q13510	62	GC08M018055	4.02501678466797	https://www.genecards.org/cgi-bin/carddisp.pl?gene=ASAH1
SDCCAG8	SHH Signaling And Ciliogenesis Regulator SDCCAG8	Protein Coding	Q86SQ7	53	GC01P243255	4.02471494674683	https://www.genecards.org/cgi-bin/carddisp.pl?gene=SDCCAG8
MIR29B1	MicroRNA 29b-1	RNA Gene		29	GC07M130877	4.01870346069336	https://www.genecards.org/cgi-bin/carddisp.pl?gene=MIR29B1
HOTTIP	HOXA Distal Transcript Antisense RNA	RNA Gene		30	GC07P027198	4.01596403121948	https://www.genecards.org/cgi-bin/carddisp.pl?gene=HOTTIP
KIT	KIT Proto-Oncogene, Receptor Tyrosine Kinase	Protein Coding	P10721	66	GC04P054657	4.01397657394409	https://www.genecards.org/cgi-bin/carddisp.pl?gene=KIT
DANCR	Differentiation Antagonizing Non-Protein Coding RNA	RNA Gene	P0C864	31	GC04P052712	4.01333284378052	https://www.genecards.org/cgi-bin/carddisp.pl?gene=DANCR
ENO1	Enolase 1	Protein Coding	P06733	61	GC01M008861	4.00479984283447	https://www.genecards.org/cgi-bin/carddisp.pl?gene=ENO1
CHD7	Chromodomain Helicase DNA Binding Protein 7	Protein Coding	Q9P2D1	56	GC08P060678	4.00323963165283	https://www.genecards.org/cgi-bin/carddisp.pl?gene=CHD7
MIR181A1	MicroRNA 181a-1	RNA Gene		27	GC01M198860	4.00321865081787	https://www.genecards.org/cgi-bin/carddisp.pl?gene=MIR181A1
MYH11	Myosin Heavy Chain 11	Protein Coding	P35749	59	GC16M027496	3.99971556663513	https://www.genecards.org/cgi-bin/carddisp.pl?gene=MYH11
LOC106029312	Williams-Beuren Syndrome Medial Block B Recombination Region	Functional Element		8	GC07P074733	3.99688935279846	https://www.genecards.org/cgi-bin/carddisp.pl?gene=LOC106029312
CDX2	Caudal Type Homeobox 2	Protein Coding	Q99626	54	GC13M027962	3.99111890792847	https://www.genecards.org/cgi-bin/carddisp.pl?gene=CDX2
CCND1	Cyclin D1	Protein Coding	P24385	66	GC11P069641	3.98988151550293	https://www.genecards.org/cgi-bin/carddisp.pl?gene=CCND1
SPAG1	Sperm Associated Antigen 1	Protein Coding	Q07617	52	GC08P100157	3.98745346069336	https://www.genecards.org/cgi-bin/carddisp.pl?gene=SPAG1
OLR1	Oxidized Low Density Lipoprotein Receptor 1	Protein Coding	P78380	55	GC12M033112	3.9853949546814	https://www.genecards.org/cgi-bin/carddisp.pl?gene=OLR1
EREG	Epiregulin	Protein Coding	O14944	53	GC04P074366	3.98355531692505	https://www.genecards.org/cgi-bin/carddisp.pl?gene=EREG
NLRP10	NLR Family Pyrin Domain Containing 10	Protein Coding	Q86W26	45	GC11M013571	3.98343920707703	https://www.genecards.org/cgi-bin/carddisp.pl?gene=NLRP10
CCL18	C-C Motif Chemokine Ligand 18	Protein Coding	P55774	48	GC17P036064	3.9825267791748	https://www.genecards.org/cgi-bin/carddisp.pl?gene=CCL18
INVS	Inversin	Protein Coding	Q9Y283	56	GC09P100099	3.97912645339966	https://www.genecards.org/cgi-bin/carddisp.pl?gene=INVS
MIR30D	MicroRNA 30d	RNA Gene		26	GC08M134804	3.97888708114624	https://www.genecards.org/cgi-bin/carddisp.pl?gene=MIR30D
MIR141	MicroRNA 141	RNA Gene		30	GC12P046793	3.97481775283813	https://www.genecards.org/cgi-bin/carddisp.pl?gene=MIR141
PLA2G4A	Phospholipase A2 Group IVA	Protein Coding	P47712	61	GC01P186798	3.97459697723389	https://www.genecards.org/cgi-bin/carddisp.pl?gene=PLA2G4A
ATP12A	ATPase H+/K+ Transporting Non-Gastric Alpha2 Subunit	Protein Coding	P54707	54	GC13P024680	3.97277855873108	https://www.genecards.org/cgi-bin/carddisp.pl?gene=ATP12A
CCN1	Cellular Communication Network Factor 1	Protein Coding	O00622	52	GC01P085585	3.97258901596069	https://www.genecards.org/cgi-bin/carddisp.pl?gene=CCN1
TNFRSF18	TNF Receptor Superfamily Member 18	Protein Coding	Q9Y5U5	55	GC01M001203	3.96450209617615	https://www.genecards.org/cgi-bin/carddisp.pl?gene=TNFRSF18
PROC	Protein C, Inactivator Of Coagulation Factors Va And VIIIa	Protein Coding	P04070	64	GC02P127418	3.95996737480164	https://www.genecards.org/cgi-bin/carddisp.pl?gene=PROC
NTRK1	Neurotrophic Receptor Tyrosine Kinase 1	Protein Coding	P04629	62	GC01P156815	3.95642685890198	https://www.genecards.org/cgi-bin/carddisp.pl?gene=NTRK1
VCAN	Versican	Protein Coding	P13611	59	GC05P083471	3.95330715179443	https://www.genecards.org/cgi-bin/carddisp.pl?gene=VCAN
SNORD118	Small Nucleolar RNA, C/D Box 118	RNA Gene		28	GC17M088330	3.94794917106628	https://www.genecards.org/cgi-bin/carddisp.pl?gene=SNORD118
CLEC12A	C-Type Lectin Domain Family 12 Member A	Protein Coding	Q5QGZ9	50	GC12P009951	3.94778251647949	https://www.genecards.org/cgi-bin/carddisp.pl?gene=CLEC12A
TRAF3IP2	TRAF3 Interacting Protein 2	Protein Coding	O43734	55	GC06M111555	3.94630098342896	https://www.genecards.org/cgi-bin/carddisp.pl?gene=TRAF3IP2
RNU6-1	RNA, U6 Small Nuclear 1	RNA Gene		25	GC15M067839	3.9452428817749	https://www.genecards.org/cgi-bin/carddisp.pl?gene=RNU6-1
SLC10A1	Solute Carrier Family 10 Member 1	Protein Coding	Q14973	54	GC14M069775	3.94393229484558	https://www.genecards.org/cgi-bin/carddisp.pl?gene=SLC10A1
SNHG5	Small Nucleolar RNA Host Gene 5	RNA Gene		29	GC06M085650	3.94228959083557	https://www.genecards.org/cgi-bin/carddisp.pl?gene=SNHG5
TIRAP	TIR Domain Containing Adaptor Protein	Protein Coding	P58753	54	GC11P126284	3.93467020988464	https://www.genecards.org/cgi-bin/carddisp.pl?gene=TIRAP
MBTPS2	Membrane Bound Transcription Factor Peptidase, Site 2	Protein Coding	O43462	53	GC0XP021839	3.93444919586182	https://www.genecards.org/cgi-bin/carddisp.pl?gene=MBTPS2
BRCA2	BRCA2 DNA Repair Associated	Protein Coding	P51587	60	GC13P032315	3.93408274650574	https://www.genecards.org/cgi-bin/carddisp.pl?gene=BRCA2
CPT2	Carnitine Palmitoyltransferase 2	Protein Coding	P23786	62	GC01P053196	3.93333864212036	https://www.genecards.org/cgi-bin/carddisp.pl?gene=CPT2
MIR590	MicroRNA 590	RNA Gene		29	GC07P074191	3.93310856819153	https://www.genecards.org/cgi-bin/carddisp.pl?gene=MIR590
MIR149	MicroRNA 149	RNA Gene		31	GC02P240456	3.93233275413513	https://www.genecards.org/cgi-bin/carddisp.pl?gene=MIR149
SMPD1	Sphingomyelin Phosphodiesterase 1	Protein Coding	P17405	61	GC11P006390	3.93051528930664	https://www.genecards.org/cgi-bin/carddisp.pl?gene=SMPD1
TOM1	Target Of Myb1 Membrane Trafficking Protein	Protein Coding	O60784	51	GC22P035299	3.92937827110291	https://www.genecards.org/cgi-bin/carddisp.pl?gene=TOM1
CALR	Calreticulin	Protein Coding	P27797	64	GC19P012938	3.92802786827087	https://www.genecards.org/cgi-bin/carddisp.pl?gene=CALR
PI4KA	Phosphatidylinositol 4-Kinase Alpha	Protein Coding	P42356	61	GC22M020707	3.92738604545593	https://www.genecards.org/cgi-bin/carddisp.pl?gene=PI4KA
MIR191	MicroRNA 191	RNA Gene		30	GC03M054249	3.9239764213562	https://www.genecards.org/cgi-bin/carddisp.pl?gene=MIR191
SLC22A5	Solute Carrier Family 22 Member 5	Protein Coding	O76082	59	GC05P132369	3.91768550872803	https://www.genecards.org/cgi-bin/carddisp.pl?gene=SLC22A5
MMEL1	Membrane Metalloendopeptidase Like 1	Protein Coding	Q495T6	49	GC01M002590	3.91723132133484	https://www.genecards.org/cgi-bin/carddisp.pl?gene=MMEL1
MIR34C	MicroRNA 34c	RNA Gene		30	GC11P112711	3.91076374053955	https://www.genecards.org/cgi-bin/carddisp.pl?gene=MIR34C
SNHG14	Small Nucleolar RNA Host Gene 14	RNA Gene		26	GC15P174552	3.90751814842224	https://www.genecards.org/cgi-bin/carddisp.pl?gene=SNHG14
NFKBIL1	NFKB Inhibitor Like 1	Protein Coding	Q9UBC1	46	GC06P156241	3.9068877696991	https://www.genecards.org/cgi-bin/carddisp.pl?gene=NFKBIL1
MIR130B	MicroRNA 130b	RNA Gene		28	GC22P085687	3.90573287010193	https://www.genecards.org/cgi-bin/carddisp.pl?gene=MIR130B
MIRLET7E	MicroRNA Let-7e	RNA Gene		29	GC19P133538	3.90470004081726	https://www.genecards.org/cgi-bin/carddisp.pl?gene=MIRLET7E
MCIDAS	Multiciliate Differentiation And DNA Synthesis Associated Cell Cycle Protein	Protein Coding	D6RGH6	40	GC05M055219	3.9000780582428	https://www.genecards.org/cgi-bin/carddisp.pl?gene=MCIDAS
HTR1A	5-Hydroxytryptamine Receptor 1A	Protein Coding	P08908	58	GC05M063960	3.90000534057617	https://www.genecards.org/cgi-bin/carddisp.pl?gene=HTR1A
ATP4A	ATPase H+/K+ Transporting Subunit Alpha	Protein Coding	P20648	53	GC19M101714	3.89934253692627	https://www.genecards.org/cgi-bin/carddisp.pl?gene=ATP4A
CMA1	Chymase 1	Protein Coding	P23946	56	GC14M027988	3.89609026908875	https://www.genecards.org/cgi-bin/carddisp.pl?gene=CMA1
NOS1	Nitric Oxide Synthase 1	Protein Coding	P29475	62	GC12M117208	3.89595603942871	https://www.genecards.org/cgi-bin/carddisp.pl?gene=NOS1
ARPC5	Actin Related Protein 2/3 Complex Subunit 5	Protein Coding	O15511	52	GC01M186361	3.89370012283325	https://www.genecards.org/cgi-bin/carddisp.pl?gene=ARPC5
ORM1	Orosomucoid 1	Protein Coding	P02763	52	GC09P114323	3.89297723770142	https://www.genecards.org/cgi-bin/carddisp.pl?gene=ORM1
ABCG5	ATP Binding Cassette Subfamily G Member 5	Protein Coding	Q9H222	57	GC02M043806	3.89268183708191	https://www.genecards.org/cgi-bin/carddisp.pl?gene=ABCG5
LIF	LIF Interleukin 6 Family Cytokine	Protein Coding	P15018	56	GC22M030240	3.88594627380371	https://www.genecards.org/cgi-bin/carddisp.pl?gene=LIF
TET2	Tet Methylcytosine Dioxygenase 2	Protein Coding	Q6N021	58	GC04P105145	3.8856999874115	https://www.genecards.org/cgi-bin/carddisp.pl?gene=TET2
UCP2	Uncoupling Protein 2	Protein Coding	P55851	58	GC11M073974	3.88228392601013	https://www.genecards.org/cgi-bin/carddisp.pl?gene=UCP2
HBEGF	Heparin Binding EGF Like Growth Factor	Protein Coding	Q99075	57	GC05M140332	3.87918329238892	https://www.genecards.org/cgi-bin/carddisp.pl?gene=HBEGF
BANCR	BRAF-Activated Non-Protein Coding RNA	RNA Gene		22	GC09M069296	3.87889289855957	https://www.genecards.org/cgi-bin/carddisp.pl?gene=BANCR
CEACAM5	CEA Cell Adhesion Molecule 5	Protein Coding	P06731	56	GC19P133123	3.87810182571411	https://www.genecards.org/cgi-bin/carddisp.pl?gene=CEACAM5
BCL6	BCL6 Transcription Repressor	Protein Coding	P41182	59	GC03M187721	3.87769842147827	https://www.genecards.org/cgi-bin/carddisp.pl?gene=BCL6
CR1	Complement C3b/C4b Receptor 1 (Knops Blood Group)	Protein Coding	P17927	57	GC01P207496	3.8754255771637	https://www.genecards.org/cgi-bin/carddisp.pl?gene=CR1
MIR212	MicroRNA 212	RNA Gene		30	GC17M002050	3.87529563903809	https://www.genecards.org/cgi-bin/carddisp.pl?gene=MIR212
SBDS	SBDS Ribosome Maturation Factor	Protein Coding	Q9Y3A5	55	GC07M066987	3.8746063709259	https://www.genecards.org/cgi-bin/carddisp.pl?gene=SBDS
KRT7	Keratin 7	Protein Coding	P08729	55	GC12P052232	3.87227392196655	https://www.genecards.org/cgi-bin/carddisp.pl?gene=KRT7
PRL	Prolactin	Protein Coding	P01236	56	GC06M022287	3.87141609191895	https://www.genecards.org/cgi-bin/carddisp.pl?gene=PRL
ALMS1	ALMS1 Centrosome And Basal Body Associated Protein	Protein Coding	Q8TCU4	51	GC02P073385	3.86920571327209	https://www.genecards.org/cgi-bin/carddisp.pl?gene=ALMS1
HSP90AA1	Heat Shock Protein 90 Alpha Family Class A Member 1	Protein Coding	P07900	64	GC14M102080	3.86881279945374	https://www.genecards.org/cgi-bin/carddisp.pl?gene=HSP90AA1
PCSK9	Proprotein Convertase Subtilisin/Kexin Type 9	Protein Coding	Q8NBP7	62	GC01P055039	3.85959887504578	https://www.genecards.org/cgi-bin/carddisp.pl?gene=PCSK9
TCN2	Transcobalamin 2	Protein Coding	P20062	55	GC22P081250	3.85829734802246	https://www.genecards.org/cgi-bin/carddisp.pl?gene=TCN2
RNU7-1	RNA, U7 Small Nuclear 1	RNA Gene		22	GC12P046795	3.85818910598755	https://www.genecards.org/cgi-bin/carddisp.pl?gene=RNU7-1
DEFB1	Defensin Beta 1	Protein Coding	P60022	50	GC08M006870	3.85733008384705	https://www.genecards.org/cgi-bin/carddisp.pl?gene=DEFB1
CYP1A1	Cytochrome P450 Family 1 Subfamily A Member 1	Protein Coding	P04798	59	GC15M074719	3.85371828079224	https://www.genecards.org/cgi-bin/carddisp.pl?gene=CYP1A1
GSN	Gelsolin	Protein Coding	P06396	62	GC09P121201	3.84830117225647	https://www.genecards.org/cgi-bin/carddisp.pl?gene=GSN
UCA1	Urothelial Cancer Associated 1	RNA Gene		30	GC19P141717	3.84715414047241	https://www.genecards.org/cgi-bin/carddisp.pl?gene=UCA1
MIR187	MicroRNA 187	RNA Gene		27	GC18M035904	3.84658432006836	https://www.genecards.org/cgi-bin/carddisp.pl?gene=MIR187
ARG2	Arginase 2	Protein Coding	P78540	59	GC14P067619	3.8428750038147	https://www.genecards.org/cgi-bin/carddisp.pl?gene=ARG2
LTBR	Lymphotoxin Beta Receptor	Protein Coding	P36941	54	GC12P006375	3.8424973487854	https://www.genecards.org/cgi-bin/carddisp.pl?gene=LTBR
MIR19B1	MicroRNA 19b-1	RNA Gene		26	GC13P091714	3.84216403961182	https://www.genecards.org/cgi-bin/carddisp.pl?gene=MIR19B1
GCG	Glucagon	Protein Coding	P01275	54	GC02M162142	3.84187364578247	https://www.genecards.org/cgi-bin/carddisp.pl?gene=GCG
MIR18A	MicroRNA 18a	RNA Gene		27	GC13P091719	3.84130811691284	https://www.genecards.org/cgi-bin/carddisp.pl?gene=MIR18A
MIR324	MicroRNA 324	RNA Gene		30	GC17M007223	3.84061694145203	https://www.genecards.org/cgi-bin/carddisp.pl?gene=MIR324
ATF3	Activating Transcription Factor 3	Protein Coding	P18847	57	GC01P212565	3.83701276779175	https://www.genecards.org/cgi-bin/carddisp.pl?gene=ATF3
GJB6	Gap Junction Protein Beta 6	Protein Coding	O95452	54	GC13M020221	3.83637356758118	https://www.genecards.org/cgi-bin/carddisp.pl?gene=GJB6
NKX2-1	NK2 Homeobox 1	Protein Coding	P43699	61	GC14M036516	3.82978105545044	https://www.genecards.org/cgi-bin/carddisp.pl?gene=NKX2-1
FXN	Frataxin	Protein Coding	Q16595	59	GC09P069035	3.82821488380432	https://www.genecards.org/cgi-bin/carddisp.pl?gene=FXN
TNFRSF25	TNF Receptor Superfamily Member 25	Protein Coding	Q93038	55	GC01M006460	3.82705926895142	https://www.genecards.org/cgi-bin/carddisp.pl?gene=TNFRSF25
MIR326	MicroRNA 326	RNA Gene		30	GC11M075335	3.82555961608887	https://www.genecards.org/cgi-bin/carddisp.pl?gene=MIR326
TNFSF10	TNF Superfamily Member 10	Protein Coding	P50591	57	GC03M172505	3.82220268249512	https://www.genecards.org/cgi-bin/carddisp.pl?gene=TNFSF10
F8	Coagulation Factor VIII	Protein Coding	P00451	59	GC0XM154835	3.82204961776733	https://www.genecards.org/cgi-bin/carddisp.pl?gene=F8
MC4R	Melanocortin 4 Receptor	Protein Coding	P32245	58	GC18M060371	3.81976747512817	https://www.genecards.org/cgi-bin/carddisp.pl?gene=MC4R
SI	Sucrase-Isomaltase	Protein Coding	P14410	57	GC03M164978	3.81797885894775	https://www.genecards.org/cgi-bin/carddisp.pl?gene=SI
IFNAR2-IL10RB	IFNAR2-IL10RB Readthrough	Protein Coding		19	GC21P033230	3.81702280044556	https://www.genecards.org/cgi-bin/carddisp.pl?gene=IFNAR2-IL10RB
TLX1NB	TLX1 Neighbor	RNA Gene	P0CAT3	32	GC10M101090	3.81592345237732	https://www.genecards.org/cgi-bin/carddisp.pl?gene=TLX1NB
FLNC	Filamin C	Protein Coding	Q14315	57	GC07P128830	3.81419467926025	https://www.genecards.org/cgi-bin/carddisp.pl?gene=FLNC
P4HA2	Prolyl 4-Hydroxylase Subunit Alpha 2	Protein Coding	O15460	56	GC05M132193	3.81197142601013	https://www.genecards.org/cgi-bin/carddisp.pl?gene=P4HA2
UCN	Urocortin	Protein Coding	P55089	47	GC02M027308	3.80945205688477	https://www.genecards.org/cgi-bin/carddisp.pl?gene=UCN
SLC5A1	Solute Carrier Family 5 Member 1	Protein Coding	P13866	59	GC22P032043	3.80774331092834	https://www.genecards.org/cgi-bin/carddisp.pl?gene=SLC5A1
NAGLU	N-Acetyl-Alpha-Glucosaminidase	Protein Coding	P54802	56	GC17P133798	3.80592679977417	https://www.genecards.org/cgi-bin/carddisp.pl?gene=NAGLU
LMF1	Lipase Maturation Factor 1	Protein Coding	Q96S06	50	GC16M000853	3.80335187911987	https://www.genecards.org/cgi-bin/carddisp.pl?gene=LMF1
RAB4B-EGLN2	RAB4B-EGLN2 Readthrough (NMD Candidate)	RNA Gene		20	GC19P040778	3.79622530937195	https://www.genecards.org/cgi-bin/carddisp.pl?gene=RAB4B-EGLN2
KRT10	Keratin 10	Protein Coding	P13645	56	GC17M040818	3.79470252990723	https://www.genecards.org/cgi-bin/carddisp.pl?gene=KRT10
VCP	Valosin Containing Protein	Protein Coding	P55072	62	GC09M035431	3.79418921470642	https://www.genecards.org/cgi-bin/carddisp.pl?gene=VCP
COMT	Catechol-O-Methyltransferase	Protein Coding	P21964	63	GC22P019941	3.79336667060852	https://www.genecards.org/cgi-bin/carddisp.pl?gene=COMT
TGFA	Transforming Growth Factor Alpha	Protein Coding	P01135	58	GC02M070447	3.79255676269531	https://www.genecards.org/cgi-bin/carddisp.pl?gene=TGFA
BIRC2	Baculoviral IAP Repeat Containing 2	Protein Coding	Q13490	60	GC11P102347	3.79241442680359	https://www.genecards.org/cgi-bin/carddisp.pl?gene=BIRC2
LACTB	Lactamase Beta	Protein Coding	P83111	50	GC15P177161	3.79020357131958	https://www.genecards.org/cgi-bin/carddisp.pl?gene=LACTB
PNPLA3	Patatin Like Phospholipase Domain Containing 3	Protein Coding	Q9NST1	54	GC22P043923	3.79020237922668	https://www.genecards.org/cgi-bin/carddisp.pl?gene=PNPLA3
PIEZO1	Piezo Type Mechanosensitive Ion Channel Component 1 (Er Blood Group)	Protein Coding	Q92508	52	GC16M088715	3.78921103477478	https://www.genecards.org/cgi-bin/carddisp.pl?gene=PIEZO1
CFAP298	Cilia And Flagella Associated Protein 298	Protein Coding	P57076	50	GC21M032593	3.78858375549316	https://www.genecards.org/cgi-bin/carddisp.pl?gene=CFAP298
APOC3	Apolipoprotein C3	Protein Coding	P02656	58	GC11P116829	3.78569006919861	https://www.genecards.org/cgi-bin/carddisp.pl?gene=APOC3
MIR671	MicroRNA 671	RNA Gene		26	GC07P151238	3.78441953659058	https://www.genecards.org/cgi-bin/carddisp.pl?gene=MIR671
CLEC5A	C-Type Lectin Domain Containing 5A	Protein Coding	Q9NY25	43	GC07M141927	3.77840518951416	https://www.genecards.org/cgi-bin/carddisp.pl?gene=CLEC5A
GLA	Galactosidase Alpha	Protein Coding	P06280	62	GC0XM101393	3.7774486541748	https://www.genecards.org/cgi-bin/carddisp.pl?gene=GLA
CETP	Cholesteryl Ester Transfer Protein	Protein Coding	P11597	59	GC16P056961	3.77646422386169	https://www.genecards.org/cgi-bin/carddisp.pl?gene=CETP
CCL15-CCL14	CCL15-CCL14 Readthrough (NMD Candidate)	RNA Gene		18	GC17M035983	3.7722020149231	https://www.genecards.org/cgi-bin/carddisp.pl?gene=CCL15-CCL14
MEN1	Menin 1	Protein Coding	O00255	58	GC11M064803	3.77075552940369	https://www.genecards.org/cgi-bin/carddisp.pl?gene=MEN1
LOC111674475	CFTR Intron 11 Enhancer	Functional Element		10	GC07P117587	3.76982355117798	https://www.genecards.org/cgi-bin/carddisp.pl?gene=LOC111674475
ESR2	Estrogen Receptor 2	Protein Coding	Q92731	61	GC14M064084	3.76700520515442	https://www.genecards.org/cgi-bin/carddisp.pl?gene=ESR2
MADCAM1	Mucosal Vascular Addressin Cell Adhesion Molecule 1	Protein Coding	Q13477	52	GC19P131779	3.76385140419006	https://www.genecards.org/cgi-bin/carddisp.pl?gene=MADCAM1
FGB	Fibrinogen Beta Chain	Protein Coding	P02675	59	GC04P154702	3.76348543167114	https://www.genecards.org/cgi-bin/carddisp.pl?gene=FGB
TARDBP	TAR DNA Binding Protein	Protein Coding	Q13148	59	GC01P060311	3.7628698348999	https://www.genecards.org/cgi-bin/carddisp.pl?gene=TARDBP
AOC3	Amine Oxidase Copper Containing 3	Protein Coding	Q16853	58	GC17P042851	3.76251292228699	https://www.genecards.org/cgi-bin/carddisp.pl?gene=AOC3
CXCL6	C-X-C Motif Chemokine Ligand 6	Protein Coding	P80162	49	GC04P073837	3.7624568939209	https://www.genecards.org/cgi-bin/carddisp.pl?gene=CXCL6
BSG	Basigin (Ok Blood Group)	Protein Coding	P35613	56	GC19P000571	3.76215052604675	https://www.genecards.org/cgi-bin/carddisp.pl?gene=BSG
ADAMTS5	ADAM Metallopeptidase With Thrombospondin Type 1 Motif 5	Protein Coding	Q9UNA0	56	GC21M026918	3.76032304763794	https://www.genecards.org/cgi-bin/carddisp.pl?gene=ADAMTS5
LPO	Lactoperoxidase	Protein Coding	P22079	52	GC17P058218	3.75957846641541	https://www.genecards.org/cgi-bin/carddisp.pl?gene=LPO
IRF4	Interferon Regulatory Factor 4	Protein Coding	Q15306	57	GC06P000391	3.75941252708435	https://www.genecards.org/cgi-bin/carddisp.pl?gene=IRF4
XBP1	X-Box Binding Protein 1	Protein Coding	P17861	59	GC22M028794	3.75855422019958	https://www.genecards.org/cgi-bin/carddisp.pl?gene=XBP1
CHRNA7	Cholinergic Receptor Nicotinic Alpha 7 Subunit	Protein Coding	P36544	55	GC15P031923	3.75718903541565	https://www.genecards.org/cgi-bin/carddisp.pl?gene=CHRNA7
FOXO3	Forkhead Box O3	Protein Coding	O43524	60	GC06P108559	3.75553941726685	https://www.genecards.org/cgi-bin/carddisp.pl?gene=FOXO3
JAGN1	Jagunal Homolog 1	Protein Coding	Q8N5M9	45	GC03P009890	3.7526843547821	https://www.genecards.org/cgi-bin/carddisp.pl?gene=JAGN1
LMBRD1	LMBR1 Domain Containing 1	Protein Coding	Q9NUN5	52	GC06M100802	3.74933457374573	https://www.genecards.org/cgi-bin/carddisp.pl?gene=LMBRD1
DUSP1	Dual Specificity Phosphatase 1	Protein Coding	P28562	58	GC05M172768	3.74818849563599	https://www.genecards.org/cgi-bin/carddisp.pl?gene=DUSP1
LAMA3	Laminin Subunit Alpha 3	Protein Coding	Q16787	57	GC18P023689	3.74717879295349	https://www.genecards.org/cgi-bin/carddisp.pl?gene=LAMA3
BBS9	Bardet-Biedl Syndrome 9	Protein Coding	Q3SYG4	52	GC07P034005	3.74376082420349	https://www.genecards.org/cgi-bin/carddisp.pl?gene=BBS9
F10	Coagulation Factor X	Protein Coding	P00742	63	GC13P113122	3.74206018447876	https://www.genecards.org/cgi-bin/carddisp.pl?gene=F10
DNAH8	Dynein Axonemal Heavy Chain 8	Protein Coding	Q96JB1	50	GC06P156466	3.7402970790863	https://www.genecards.org/cgi-bin/carddisp.pl?gene=DNAH8
SNHG16	Small Nucleolar RNA Host Gene 16	RNA Gene		27	GC17P134648	3.73896217346191	https://www.genecards.org/cgi-bin/carddisp.pl?gene=SNHG16
ELF3	E74 Like ETS Transcription Factor 3	Protein Coding	P78545	51	GC01P202007	3.73044538497925	https://www.genecards.org/cgi-bin/carddisp.pl?gene=ELF3
DNAH1	Dynein Axonemal Heavy Chain 1	Protein Coding	Q9P2D7	46	GC03P061631	3.72844910621643	https://www.genecards.org/cgi-bin/carddisp.pl?gene=DNAH1
COL5A2	Collagen Type V Alpha 2 Chain	Protein Coding	P05997	56	GC02M189031	3.72380948066711	https://www.genecards.org/cgi-bin/carddisp.pl?gene=COL5A2
SLC25A13	Solute Carrier Family 25 Member 13	Protein Coding	Q9UJS0	58	GC07M096120	3.71984028816223	https://www.genecards.org/cgi-bin/carddisp.pl?gene=SLC25A13
SLC2A10	Solute Carrier Family 2 Member 10	Protein Coding	O95528	54	GC20P046737	3.71974182128906	https://www.genecards.org/cgi-bin/carddisp.pl?gene=SLC2A10
NR3C2	Nuclear Receptor Subfamily 3 Group C Member 2	Protein Coding	P08235	59	GC04M148078	3.71486806869507	https://www.genecards.org/cgi-bin/carddisp.pl?gene=NR3C2
ABCA4	ATP Binding Cassette Subfamily A Member 4	Protein Coding	P78363	57	GC01M093992	3.71459054946899	https://www.genecards.org/cgi-bin/carddisp.pl?gene=ABCA4
TRIM22	Tripartite Motif Containing 22	Protein Coding	Q8IYM9	51	GC11P005689	3.70981431007385	https://www.genecards.org/cgi-bin/carddisp.pl?gene=TRIM22
HULC	Hepatocellular Carcinoma Up-Regulated Long Non-Coding RNA	RNA Gene		29	GC06P008703	3.7086763381958	https://www.genecards.org/cgi-bin/carddisp.pl?gene=HULC
NLRP11	NLR Family Pyrin Domain Containing 11	Protein Coding	P59045	43	GC19M055785	3.70783305168152	https://www.genecards.org/cgi-bin/carddisp.pl?gene=NLRP11
PSMG2	Proteasome Assembly Chaperone 2	Protein Coding	Q969U7	50	GC18P023309	3.70699310302734	https://www.genecards.org/cgi-bin/carddisp.pl?gene=PSMG2
SMAD7	SMAD Family Member 7	Protein Coding	O15105	56	GC18M048919	3.70262145996094	https://www.genecards.org/cgi-bin/carddisp.pl?gene=SMAD7
IDUA	Alpha-L-Iduronidase	Protein Coding	P35475	58	GC04P000986	3.70175838470459	https://www.genecards.org/cgi-bin/carddisp.pl?gene=IDUA
ITGA3	Integrin Subunit Alpha 3	Protein Coding	P26006	61	GC17P050055	3.70073223114014	https://www.genecards.org/cgi-bin/carddisp.pl?gene=ITGA3
HCK	HCK Proto-Oncogene, Src Family Tyrosine Kinase	Protein Coding	P08631	61	GC20P032052	3.70058131217957	https://www.genecards.org/cgi-bin/carddisp.pl?gene=HCK
DGAT1	Diacylglycerol O-Acyltransferase 1	Protein Coding	O75907	59	GC08M146995	3.69913744926453	https://www.genecards.org/cgi-bin/carddisp.pl?gene=DGAT1
GAST	Gastrin	Protein Coding	P01350	52	GC17P041712	3.69874334335327	https://www.genecards.org/cgi-bin/carddisp.pl?gene=GAST
EGR1	Early Growth Response 1	Protein Coding	P18146	57	GC05P138465	3.69681739807129	https://www.genecards.org/cgi-bin/carddisp.pl?gene=EGR1
IL31	Interleukin 31	Protein Coding	Q6EBC2	50	GC12M124303	3.69675469398499	https://www.genecards.org/cgi-bin/carddisp.pl?gene=IL31
MDK	Midkine	Protein Coding	P21741	56	GC11P046380	3.69578886032104	https://www.genecards.org/cgi-bin/carddisp.pl?gene=MDK
MIR99A	MicroRNA 99a	RNA Gene		30	GC21P016539	3.6955840587616	https://www.genecards.org/cgi-bin/carddisp.pl?gene=MIR99A
AREG	Amphiregulin	Protein Coding	P15514	55	GC04P074445	3.69369864463806	https://www.genecards.org/cgi-bin/carddisp.pl?gene=AREG
RFX5	Regulatory Factor X5	Protein Coding	P48382	53	GC01M151340	3.68989038467407	https://www.genecards.org/cgi-bin/carddisp.pl?gene=RFX5
SLC39A8	Solute Carrier Family 39 Member 8	Protein Coding	Q9C0K1	56	GC04M102252	3.68833804130554	https://www.genecards.org/cgi-bin/carddisp.pl?gene=SLC39A8
ACTA2	Actin Alpha 2, Smooth Muscle	Protein Coding	P62736	61	GC10M088935	3.68694353103638	https://www.genecards.org/cgi-bin/carddisp.pl?gene=ACTA2
NLRP13	NLR Family Pyrin Domain Containing 13	Protein Coding	Q86W25	44	GC19M101604	3.68284392356873	https://www.genecards.org/cgi-bin/carddisp.pl?gene=NLRP13
FOXD2-AS1	FOXD2 Adjacent Opposite Strand RNA 1	RNA Gene		23	GC01M047432	3.6825475692749	https://www.genecards.org/cgi-bin/carddisp.pl?gene=FOXD2-AS1
GNAQ	G Protein Subunit Alpha Q	Protein Coding	P50148	61	GC09M077716	3.68067455291748	https://www.genecards.org/cgi-bin/carddisp.pl?gene=GNAQ
SCNN1G	Sodium Channel Epithelial 1 Subunit Gamma	Protein Coding	P51170	59	GC16P023182	3.67888832092285	https://www.genecards.org/cgi-bin/carddisp.pl?gene=SCNN1G
GNA11	G Protein Subunit Alpha 11	Protein Coding	P29992	59	GC19P003094	3.67051529884338	https://www.genecards.org/cgi-bin/carddisp.pl?gene=GNA11
S100A7	S100 Calcium Binding Protein A7	Protein Coding	P31151	51	GC01M153457	3.66828203201294	https://www.genecards.org/cgi-bin/carddisp.pl?gene=S100A7
ADORA2A	Adenosine A2a Receptor	Protein Coding	P29274	59	GC22P024417	3.66791391372681	https://www.genecards.org/cgi-bin/carddisp.pl?gene=ADORA2A
LIPG	Lipase G, Endothelial Type	Protein Coding	Q9Y5X9	55	GC18P049560	3.66595149040222	https://www.genecards.org/cgi-bin/carddisp.pl?gene=LIPG
HDAC9	Histone Deacetylase 9	Protein Coding	Q9UKV0	63	GC07P018086	3.66516923904419	https://www.genecards.org/cgi-bin/carddisp.pl?gene=HDAC9
CD38	CD38 Molecule	Protein Coding	P28907	59	GC04P026843	3.66336464881897	https://www.genecards.org/cgi-bin/carddisp.pl?gene=CD38
HNF1A	HNF1 Homeobox A	Protein Coding	P20823	59	GC12P120978	3.66237258911133	https://www.genecards.org/cgi-bin/carddisp.pl?gene=HNF1A
MIR24-1	MicroRNA 24-1	RNA Gene		27	GC09P095086	3.65794014930725	https://www.genecards.org/cgi-bin/carddisp.pl?gene=MIR24-1
DOCK2	Dedicator Of Cytokinesis 2	Protein Coding	Q92608	56	GC05P169637	3.65043640136719	https://www.genecards.org/cgi-bin/carddisp.pl?gene=DOCK2
MIR382	MicroRNA 382	RNA Gene		26	GC14P119068	3.65033435821533	https://www.genecards.org/cgi-bin/carddisp.pl?gene=MIR382
UBD	Ubiquitin D	Protein Coding	O15205	49	GC06M100167	3.64504480361938	https://www.genecards.org/cgi-bin/carddisp.pl?gene=UBD
MIR25	MicroRNA 25	RNA Gene		29	GC07M100093	3.64352798461914	https://www.genecards.org/cgi-bin/carddisp.pl?gene=MIR25
NLRP14	NLR Family Pyrin Domain Containing 14	Protein Coding	Q86W24	44	GC11P007020	3.642822266	https://www.genecards.org/cgi-bin/carddisp.pl?gene=NLRP14
ABCC6	ATP Binding Cassette Subfamily C Member 6	Protein Coding	O95255	59	GC16M027507	3.63940811157227	https://www.genecards.org/cgi-bin/carddisp.pl?gene=ABCC6
CLEC4A	C-Type Lectin Domain Family 4 Member A	Protein Coding	Q9UMR7	48	GC12P046819	3.63854312896729	https://www.genecards.org/cgi-bin/carddisp.pl?gene=CLEC4A
CYSLTR1	Cysteinyl Leukotriene Receptor 1	Protein Coding	Q9Y271	54	GC0XM078271	3.63831329345703	https://www.genecards.org/cgi-bin/carddisp.pl?gene=CYSLTR1
MAGT1	Magnesium Transporter 1	Protein Coding	Q9H0U3	53	GC0XM078277	3.63502526283264	https://www.genecards.org/cgi-bin/carddisp.pl?gene=MAGT1
HRH4	Histamine Receptor H4	Protein Coding	Q9H3N8	55	GC18P024460	3.63318729400635	https://www.genecards.org/cgi-bin/carddisp.pl?gene=HRH4
ITGA6	Integrin Subunit Alpha 6	Protein Coding	P23229	62	GC02P172241	3.63269329071045	https://www.genecards.org/cgi-bin/carddisp.pl?gene=ITGA6
C1QA	Complement C1q A Chain	Protein Coding	P02745	60	GC01P060983	3.63045477867126	https://www.genecards.org/cgi-bin/carddisp.pl?gene=C1QA
MIR296	MicroRNA 296	RNA Gene		26	GC20M058817	3.62760639190674	https://www.genecards.org/cgi-bin/carddisp.pl?gene=MIR296
NPC1	NPC Intracellular Cholesterol Transporter 1	Protein Coding	O15118	62	GC18M023506	3.62398934364319	https://www.genecards.org/cgi-bin/carddisp.pl?gene=NPC1
ATP7B	ATPase Copper Transporting Beta	Protein Coding	P35670	61	GC13M051930	3.62185120582581	https://www.genecards.org/cgi-bin/carddisp.pl?gene=ATP7B
MFN2	Mitofusin 2	Protein Coding	O95140	61	GC01P011980	3.61976957321167	https://www.genecards.org/cgi-bin/carddisp.pl?gene=MFN2
AHSG	Alpha 2-HS Glycoprotein	Protein Coding	P02765	57	GC03P186673	3.61919188499451	https://www.genecards.org/cgi-bin/carddisp.pl?gene=AHSG
GBP5	Guanylate Binding Protein 5	Protein Coding	Q96PP8	47	GC01M089259	3.61914348602295	https://www.genecards.org/cgi-bin/carddisp.pl?gene=GBP5
CCDC103	Coiled-Coil Domain Containing 103	Protein Coding	Q8IW40	45	GC17P133861	3.6169548034668	https://www.genecards.org/cgi-bin/carddisp.pl?gene=CCDC103
CA2	Carbonic Anhydrase 2	Protein Coding	P00918	64	GC08P085463	3.61607527732849	https://www.genecards.org/cgi-bin/carddisp.pl?gene=CA2
PRG4	Proteoglycan 4	Protein Coding	Q92954	54	GC01P186296	3.615562916	https://www.genecards.org/cgi-bin/carddisp.pl?gene=PRG4
LSM11	LSM11, U7 Small Nuclear RNA Associated	Protein Coding	P83369	47	GC05P157743	3.61155986785889	https://www.genecards.org/cgi-bin/carddisp.pl?gene=LSM11
APOL1	Apolipoprotein L1	Protein Coding	O14791	55	GC22P036253	3.61055088043213	https://www.genecards.org/cgi-bin/carddisp.pl?gene=APOL1
HDAC1	Histone Deacetylase 1	Protein Coding	Q13547	63	GC01P032292	3.60908985137939	https://www.genecards.org/cgi-bin/carddisp.pl?gene=HDAC1
MPZ	Myelin Protein Zero	Protein Coding	P25189	55	GC01M165339	3.60780429840088	https://www.genecards.org/cgi-bin/carddisp.pl?gene=MPZ
IL1RL2	Interleukin 1 Receptor Like 2	Protein Coding	Q9HB29	54	GC02P102186	3.60554552078247	https://www.genecards.org/cgi-bin/carddisp.pl?gene=IL1RL2
PRKDC	Protein Kinase, DNA-Activated, Catalytic Subunit	Protein Coding	P78527	63	GC08M047773	3.60463285446167	https://www.genecards.org/cgi-bin/carddisp.pl?gene=PRKDC
BRD4	Bromodomain Containing 4	Protein Coding	O60885	59	GC19M100458	3.60275292396545	https://www.genecards.org/cgi-bin/carddisp.pl?gene=BRD4
IFI16	Interferon Gamma Inducible Protein 16	Protein Coding	Q16666	55	GC01P158999	3.60106825828552	https://www.genecards.org/cgi-bin/carddisp.pl?gene=IFI16
IFT172	Intraflagellar Transport 172	Protein Coding	Q9UG01	52	GC02M029051	3.6010639667511	https://www.genecards.org/cgi-bin/carddisp.pl?gene=IFT172
TNFRSF13C	TNF Receptor Superfamily Member 13C	Protein Coding	Q96RJ3	58	GC22M081598	3.6008894443512	https://www.genecards.org/cgi-bin/carddisp.pl?gene=TNFRSF13C
NHERF1	NHERF Family PDZ Scaffold Protein 1	Protein Coding	O14745	56	GC17P134560	3.59821486473083	https://www.genecards.org/cgi-bin/carddisp.pl?gene=NHERF1
LEPR	Leptin Receptor	Protein Coding	P48357	62	GC01P067643	3.59694337844849	https://www.genecards.org/cgi-bin/carddisp.pl?gene=LEPR
CDC42	Cell Division Cycle 42	Protein Coding	P60953	63	GC01P022052	3.59318113327026	https://www.genecards.org/cgi-bin/carddisp.pl?gene=CDC42
TRE-TTC3-1	TRNA-Glu (Anticodon TTC) 3-1	RNA Gene		18	GC01P060692	3.59248018264771	https://www.genecards.org/cgi-bin/carddisp.pl?gene=TRE-TTC3-1
NCSTN	Nicastrin	Protein Coding	Q92542	61	GC01P160343	3.59117388725281	https://www.genecards.org/cgi-bin/carddisp.pl?gene=NCSTN
MIR383	MicroRNA 383	RNA Gene		25	GC08M014853	3.59025382995605	https://www.genecards.org/cgi-bin/carddisp.pl?gene=MIR383
MIR186	MicroRNA 186	RNA Gene		28	GC01M071067	3.58933758735657	https://www.genecards.org/cgi-bin/carddisp.pl?gene=MIR186
HPX	Hemopexin	Protein Coding	P02790	54	GC11M013508	3.58890914916992	https://www.genecards.org/cgi-bin/carddisp.pl?gene=HPX
CCR10	C-C Motif Chemokine Receptor 10	Protein Coding	P46092	48	GC17M042678	3.58842611312866	https://www.genecards.org/cgi-bin/carddisp.pl?gene=CCR10
SFTPA2	Surfactant Protein A2	Protein Coding	Q8IWL1	50	GC10M084114	3.58804059028625	https://www.genecards.org/cgi-bin/carddisp.pl?gene=SFTPA2
SAMD9	Sterile Alpha Motif Domain Containing 9	Protein Coding	Q5K651	48	GC07M093099	3.58366727828979	https://www.genecards.org/cgi-bin/carddisp.pl?gene=SAMD9
SCLT1	Sodium Channel And Clathrin Linker 1	Protein Coding	Q96NL6	47	GC04M128864	3.58222103118896	https://www.genecards.org/cgi-bin/carddisp.pl?gene=SCLT1
LOC126859861	CDK7 Strongly-Dependent Group 2 Enhancer GRCh37_chr6:161158745-161159944	Functional Element		8	GC06P166465	3.58140134811401	https://www.genecards.org/cgi-bin/carddisp.pl?gene=LOC126859861
CCR9	C-C Motif Chemokine Receptor 9	Protein Coding	P51686	51	GC03P061342	3.58090090751648	https://www.genecards.org/cgi-bin/carddisp.pl?gene=CCR9
AFP	Alpha Fetoprotein	Protein Coding	P02771	59	GC04P073431	3.58067274093628	https://www.genecards.org/cgi-bin/carddisp.pl?gene=AFP
KRT5	Keratin 5	Protein Coding	P13647	58	GC12M052514	3.57983183860779	https://www.genecards.org/cgi-bin/carddisp.pl?gene=KRT5
BDKRB2	Bradykinin Receptor B2	Protein Coding	P30411	56	GC14P096205	3.57822608947754	https://www.genecards.org/cgi-bin/carddisp.pl?gene=BDKRB2
MIR361	MicroRNA 361	RNA Gene		27	GC0XM085903	3.57606840133667	https://www.genecards.org/cgi-bin/carddisp.pl?gene=MIR361
PLA2G10	Phospholipase A2 Group X	Protein Coding	O15496	54	GC16M014672	3.5759117603302	https://www.genecards.org/cgi-bin/carddisp.pl?gene=PLA2G10
SNHG1	Small Nucleolar RNA Host Gene 1	RNA Gene		29	GC11M132691	3.57424449920654	https://www.genecards.org/cgi-bin/carddisp.pl?gene=SNHG1
AP3D1	Adaptor Related Protein Complex 3 Subunit Delta 1	Protein Coding	O14617	54	GC19M099946	3.57276058197021	https://www.genecards.org/cgi-bin/carddisp.pl?gene=AP3D1
SGK1	Serum/Glucocorticoid Regulated Kinase 1	Protein Coding	O00141	62	GC06M134169	3.56186938285828	https://www.genecards.org/cgi-bin/carddisp.pl?gene=SGK1
MAP2K1	Mitogen-Activated Protein Kinase Kinase 1	Protein Coding	Q02750	67	GC15P066386	3.55587720870972	https://www.genecards.org/cgi-bin/carddisp.pl?gene=MAP2K1
SMARCD2	SWI/SNF Related, Matrix Associated, Actin Dependent Regulator Of Chromatin, Subfamily D, Member 2	Protein Coding	Q92925	52	GC17M063832	3.55238103866577	https://www.genecards.org/cgi-bin/carddisp.pl?gene=SMARCD2
CASP5	Caspase 5	Protein Coding	P51878	55	GC11M133543	3.55235862731934	https://www.genecards.org/cgi-bin/carddisp.pl?gene=CASP5
CHIA	Chitinase Acidic	Protein Coding	Q9BZP6	53	GC01P111295	3.5476336479187	https://www.genecards.org/cgi-bin/carddisp.pl?gene=CHIA
NOX4	NADPH Oxidase 4	Protein Coding	Q9NPH5	55	GC11M089324	3.54519653320313	https://www.genecards.org/cgi-bin/carddisp.pl?gene=NOX4
WNT5A	Wnt Family Member 5A	Protein Coding	P41221	63	GC03M055465	3.54408574104309	https://www.genecards.org/cgi-bin/carddisp.pl?gene=WNT5A
MIR369	MicroRNA 369	RNA Gene		28	GC14P119058	3.54192280769348	https://www.genecards.org/cgi-bin/carddisp.pl?gene=MIR369
RPE65	Retinoid Isomerohydrolase RPE65	Protein Coding	Q16518	58	GC01M068428	3.54027318954468	https://www.genecards.org/cgi-bin/carddisp.pl?gene=RPE65
FAM111B	FAM111 Trypsin Like Peptidase B	Protein Coding	Q6SJ93	45	GC11P059107	3.53913688659668	https://www.genecards.org/cgi-bin/carddisp.pl?gene=FAM111B
EIF2AK2	Eukaryotic Translation Initiation Factor 2 Alpha Kinase 2	Protein Coding	P19525	62	GC02M037099	3.53857898712158	https://www.genecards.org/cgi-bin/carddisp.pl?gene=EIF2AK2
USB1	U6 SnRNA Biogenesis Phosphodiesterase 1	Protein Coding	Q9BQ65	46	GC16P057999	3.53857517242432	https://www.genecards.org/cgi-bin/carddisp.pl?gene=USB1
TSPO	Translocator Protein	Protein Coding	B1AH88	57	GC22P043151	3.53666615486145	https://www.genecards.org/cgi-bin/carddisp.pl?gene=TSPO
GLB1	Galactosidase Beta 1	Protein Coding	P16278	62	GC03M032963	3.53580212593079	https://www.genecards.org/cgi-bin/carddisp.pl?gene=GLB1
IL22RA2	Interleukin 22 Receptor Subunit Alpha 2	Protein Coding	Q969J5	50	GC06M137143	3.53366947174072	https://www.genecards.org/cgi-bin/carddisp.pl?gene=IL22RA2
TNFRSF12A	TNF Receptor Superfamily Member 12A	Protein Coding	Q9NP84	54	GC16P003018	3.5333423614502	https://www.genecards.org/cgi-bin/carddisp.pl?gene=TNFRSF12A
HSPA8	Heat Shock Protein Family A (Hsp70) Member 8	Protein Coding	P11142	62	GC11M123057	3.53269863128662	https://www.genecards.org/cgi-bin/carddisp.pl?gene=HSPA8
AIMP1	Aminoacyl TRNA Synthetase Complex Interacting Multifunctional Protein 1	Protein Coding	Q12904	58	GC04P106315	3.53238940238953	https://www.genecards.org/cgi-bin/carddisp.pl?gene=AIMP1
PLA2G2D	Phospholipase A2 Group IID	Protein Coding	Q9UNK4	47	GC01M020111	3.52972054481506	https://www.genecards.org/cgi-bin/carddisp.pl?gene=PLA2G2D
CNR2	Cannabinoid Receptor 2	Protein Coding	P34972	57	GC01M023870	3.52759027481079	https://www.genecards.org/cgi-bin/carddisp.pl?gene=CNR2
PTK2	Protein Tyrosine Kinase 2	Protein Coding	Q05397	61	GC08M140657	3.52758550643921	https://www.genecards.org/cgi-bin/carddisp.pl?gene=PTK2
NEFL	Neurofilament Light Chain	Protein Coding	P07196	58	GC08M024950	3.52467465400696	https://www.genecards.org/cgi-bin/carddisp.pl?gene=NEFL
MAVS	Mitochondrial Antiviral Signaling Protein	Protein Coding	Q7Z434	52	GC20P009569	3.52444314956665	https://www.genecards.org/cgi-bin/carddisp.pl?gene=MAVS
GPR65	G Protein-Coupled Receptor 65	Protein Coding	Q8IYL9	50	GC14P088005	3.52387714385986	https://www.genecards.org/cgi-bin/carddisp.pl?gene=GPR65
MIR339	MicroRNA 339	RNA Gene		30	GC07M001022	3.52328109741211	https://www.genecards.org/cgi-bin/carddisp.pl?gene=MIR339
MIR185	MicroRNA 185	RNA Gene		31	GC22P080847	3.52321600914001	https://www.genecards.org/cgi-bin/carddisp.pl?gene=MIR185
TPT1	Tumor Protein, Translationally-Controlled 1	Protein Coding	P13693	59	GC13M045333	3.52297592163086	https://www.genecards.org/cgi-bin/carddisp.pl?gene=TPT1
CASP7	Caspase 7	Protein Coding	P55210	62	GC10P113679	3.521071434	https://www.genecards.org/cgi-bin/carddisp.pl?gene=CASP7
TNPO3	Transportin 3	Protein Coding	Q9Y5L0	53	GC07M128954	3.52013468742371	https://www.genecards.org/cgi-bin/carddisp.pl?gene=TNPO3
IL19	Interleukin 19	Protein Coding	Q9UHD0	52	GC01P206770	3.5190863609314	https://www.genecards.org/cgi-bin/carddisp.pl?gene=IL19
C15orf48	Chromosome 15 Open Reading Frame 48	Protein Coding	Q9C002	43	GC15P045430	3.51898884773254	https://www.genecards.org/cgi-bin/carddisp.pl?gene=C15orf48
CNTF	Ciliary Neurotrophic Factor	Protein Coding	P26441	54	GC11P058622	3.51558113098145	https://www.genecards.org/cgi-bin/carddisp.pl?gene=CNTF
GPX3	Glutathione Peroxidase 3	Protein Coding	P22352	53	GC05P155691	3.51422667503357	https://www.genecards.org/cgi-bin/carddisp.pl?gene=GPX3
MLH1	MutL Homolog 1	Protein Coding	P40692	62	GC03P036993	3.51376843452454	https://www.genecards.org/cgi-bin/carddisp.pl?gene=MLH1
DEFB4B	Defensin Beta 4B	Protein Coding	O15263	37	GC08M007414	3.51302075386047	https://www.genecards.org/cgi-bin/carddisp.pl?gene=DEFB4B
F12	Coagulation Factor XII	Protein Coding	P00748	61	GC05M177402	3.5121796131134	https://www.genecards.org/cgi-bin/carddisp.pl?gene=F12
AMACR	Alpha-Methylacyl-CoA Racemase	Protein Coding	Q9UHK6	58	GC05M033986	3.5111255645752	https://www.genecards.org/cgi-bin/carddisp.pl?gene=AMACR
FGA	Fibrinogen Alpha Chain	Protein Coding	P02671	62	GC04M154583	3.5088267326355	https://www.genecards.org/cgi-bin/carddisp.pl?gene=FGA
CARD16	Caspase Recruitment Domain Family Member 16	Protein Coding	Q5EG05	44	GC11M105041	3.50877928733826	https://www.genecards.org/cgi-bin/carddisp.pl?gene=CARD16
STXBP3	Syntaxin Binding Protein 3	Protein Coding	O00186	52	GC01P108746	3.50061798095703	https://www.genecards.org/cgi-bin/carddisp.pl?gene=STXBP3
PNPLA2	Patatin Like Phospholipase Domain Containing 2	Protein Coding	Q96AD5	57	GC11P014058	3.50036811828613	https://www.genecards.org/cgi-bin/carddisp.pl?gene=PNPLA2
MIR196A1	MicroRNA 196a-1	RNA Gene		30	GC17M048632	3.49890375137329	https://www.genecards.org/cgi-bin/carddisp.pl?gene=MIR196A1
NOTCH3	Notch Receptor 3	Protein Coding	Q9UM47	64	GC19M015159	3.49743366241455	https://www.genecards.org/cgi-bin/carddisp.pl?gene=NOTCH3
MAP3K14	Mitogen-Activated Protein Kinase Kinase Kinase 14	Protein Coding	Q99558	56	GC17M045263	3.4967885017395	https://www.genecards.org/cgi-bin/carddisp.pl?gene=MAP3K14
TNFRSF10A	TNF Receptor Superfamily Member 10a	Protein Coding	O00220	57	GC08M023190	3.4945182800293	https://www.genecards.org/cgi-bin/carddisp.pl?gene=TNFRSF10A
MEP1B	Meprin A Subunit Beta	Protein Coding	Q16820	48	GC18P032185	3.49415826797485	https://www.genecards.org/cgi-bin/carddisp.pl?gene=MEP1B
FMR1	Fragile X Messenger Ribonucleoprotein 1	Protein Coding	Q06787	56	GC0XP148000	3.493812084	https://www.genecards.org/cgi-bin/carddisp.pl?gene=FMR1
KLRK1	Killer Cell Lectin Like Receptor K1	Protein Coding	P26718	52	GC12M033113	3.49320721626282	https://www.genecards.org/cgi-bin/carddisp.pl?gene=KLRK1
MIR29C	MicroRNA 29c	RNA Gene		27	GC01M207838	3.490398645	https://www.genecards.org/cgi-bin/carddisp.pl?gene=MIR29C
MIR7-3	MicroRNA 7-3	RNA Gene		26	GC19P004770	3.4890570640564	https://www.genecards.org/cgi-bin/carddisp.pl?gene=MIR7-3
SOX9	SRY-Box Transcription Factor 9	Protein Coding	P48436	58	GC17P072121	3.48399758338928	https://www.genecards.org/cgi-bin/carddisp.pl?gene=SOX9
CKB	Creatine Kinase B	Protein Coding	P12277	57	GC14M103519	3.48180389404297	https://www.genecards.org/cgi-bin/carddisp.pl?gene=CKB
PROKR1	Prokineticin Receptor 1	Protein Coding	Q8TCW9	47	GC02P068643	3.48006415367126	https://www.genecards.org/cgi-bin/carddisp.pl?gene=PROKR1
NEUROG3	Neurogenin 3	Protein Coding	Q9Y4Z2	51	GC10M069571	3.47601842880249	https://www.genecards.org/cgi-bin/carddisp.pl?gene=NEUROG3
CCRL2	C-C Motif Chemokine Receptor Like 2	Protein Coding	O00421	50	GC03P046407	3.47319602966309	https://www.genecards.org/cgi-bin/carddisp.pl?gene=CCRL2
MX1	MX Dynamin Like GTPase 1	Protein Coding	P20591	52	GC21P041420	3.46778440475464	https://www.genecards.org/cgi-bin/carddisp.pl?gene=MX1
CDH5	Cadherin 5	Protein Coding	P33151	59	GC16P066366	3.46316742897034	https://www.genecards.org/cgi-bin/carddisp.pl?gene=CDH5
LY96	Lymphocyte Antigen 96	Protein Coding	Q9Y6Y9	56	GC08P073991	3.46267580986023	https://www.genecards.org/cgi-bin/carddisp.pl?gene=LY96
FOXO1	Forkhead Box O1	Protein Coding	Q12778	64	GC13M040555	3.46234750747681	https://www.genecards.org/cgi-bin/carddisp.pl?gene=FOXO1
CLEC4E	C-Type Lectin Domain Family 4 Member E	Protein Coding	Q9ULY5	47	GC12M032984	3.46195220947266	https://www.genecards.org/cgi-bin/carddisp.pl?gene=CLEC4E
SLC40A1	Solute Carrier Family 40 Member 1	Protein Coding	Q9NP59	61	GC02M189560	3.46086359024048	https://www.genecards.org/cgi-bin/carddisp.pl?gene=SLC40A1
ACAN	Aggrecan	Protein Coding	P16112	59	GC15P176217	3.45847582817078	https://www.genecards.org/cgi-bin/carddisp.pl?gene=ACAN
MMP14	Matrix Metallopeptidase 14	Protein Coding	P50281	63	GC14P051698	3.45796966552734	https://www.genecards.org/cgi-bin/carddisp.pl?gene=MMP14
MIR154	MicroRNA 154	RNA Gene		29	GC14P119049	3.45761656761169	https://www.genecards.org/cgi-bin/carddisp.pl?gene=MIR154
ADORA2A-AS1	ADORA2A Antisense RNA 1	RNA Gene	P86434	25	GC22M081739	3.45710229873657	https://www.genecards.org/cgi-bin/carddisp.pl?gene=ADORA2A-AS1
CD44-AS1	CD44 Antisense RNA 1	RNA Gene		15	GC11M035210	3.45710229873657	https://www.genecards.org/cgi-bin/carddisp.pl?gene=CD44-AS1
SLC30A4-AS1	SLC30A4 Antisense RNA 1	Protein Coding		15	GC15P183370	3.45710229873657	https://www.genecards.org/cgi-bin/carddisp.pl?gene=SLC30A4-AS1
NRP2-AS1	NRP2 Antisense RNA 1	RNA Gene		13	GC02M205759	3.45710229873657	https://www.genecards.org/cgi-bin/carddisp.pl?gene=NRP2-AS1
MX1-AS1	MX1 Antisense RNA 1	RNA Gene		12	GC21M041487	3.45710229873657	https://www.genecards.org/cgi-bin/carddisp.pl?gene=MX1-AS1
RORC	RAR Related Orphan Receptor C	Protein Coding	P51449	55	GC01M151806	3.45635652542114	https://www.genecards.org/cgi-bin/carddisp.pl?gene=RORC
RBP3	Retinol Binding Protein 3	Protein Coding	P10745	54	GC10P047348	3.45459222793579	https://www.genecards.org/cgi-bin/carddisp.pl?gene=RBP3
FFAR4	Free Fatty Acid Receptor 4	Protein Coding	Q5NUL3	50	GC10P093566	3.45171189308167	https://www.genecards.org/cgi-bin/carddisp.pl?gene=FFAR4
CORO1A	Coronin 1A	Protein Coding	P31146	55	GC16P104933	3.45131516456604	https://www.genecards.org/cgi-bin/carddisp.pl?gene=CORO1A
LCT	Lactase	Protein Coding	P09848	55	GC02M135787	3.44790124893188	https://www.genecards.org/cgi-bin/carddisp.pl?gene=LCT
CENPF	Centromere Protein F	Protein Coding	P49454	55	GC01P214603	3.44407820701599	https://www.genecards.org/cgi-bin/carddisp.pl?gene=CENPF
CCAT1	Colon Cancer Associated Transcript 1	RNA Gene		22	GC08M127207	3.44131565093994	https://www.genecards.org/cgi-bin/carddisp.pl?gene=CCAT1
NKX2-3	NK2 Homeobox 3	Protein Coding	Q8TAU0	44	GC10P099532	3.43899989128113	https://www.genecards.org/cgi-bin/carddisp.pl?gene=NKX2-3
SIK2	Salt Inducible Kinase 2	Protein Coding	Q9H0K1	57	GC11P112716	3.43650054931641	https://www.genecards.org/cgi-bin/carddisp.pl?gene=SIK2
CD1D	CD1d Molecule	Protein Coding	P15813	55	GC01P158178	3.43537735939026	https://www.genecards.org/cgi-bin/carddisp.pl?gene=CD1D
TOR1A	Torsin Family 1 Member A	Protein Coding	O14656	59	GC09M129812	3.43457889556885	https://www.genecards.org/cgi-bin/carddisp.pl?gene=TOR1A
IL17C	Interleukin 17C	Protein Coding	Q9P0M4	47	GC16P088638	3.43417000770569	https://www.genecards.org/cgi-bin/carddisp.pl?gene=IL17C
DDX3X	DEAD-Box Helicase 3 X-Linked	Protein Coding	O00571	62	GC0XP041333	3.42950129508972	https://www.genecards.org/cgi-bin/carddisp.pl?gene=DDX3X
LOC111674477	CFTR Intron 23 Enhancer	Functional Element		9	GC07P117665	3.42797350883484	https://www.genecards.org/cgi-bin/carddisp.pl?gene=LOC111674477
LOC113664106	CFTR Intron 2 DNase I Hypersensitive Site	Functional Element		9	GC07P117508	3.42797350883484	https://www.genecards.org/cgi-bin/carddisp.pl?gene=LOC113664106
LEPQTL1	Leptin, Serum Levels Of	Genetic Locus		11	GC02U903086	3.42757058143616	https://www.genecards.org/cgi-bin/carddisp.pl?gene=LEPQTL1
ITGAX	Integrin Subunit Alpha X	Protein Coding	P20702	59	GC16P105024	3.4275209903717	https://www.genecards.org/cgi-bin/carddisp.pl?gene=ITGAX
HSP90AB1	Heat Shock Protein 90 Alpha Family Class B Member 1	Protein Coding	P08238	62	GC06P044246	3.42714238166809	https://www.genecards.org/cgi-bin/carddisp.pl?gene=HSP90AB1
TNFRSF4	TNF Receptor Superfamily Member 4	Protein Coding	P43489	56	GC01M001211	3.42419099807739	https://www.genecards.org/cgi-bin/carddisp.pl?gene=TNFRSF4
USP25	Ubiquitin Specific Peptidase 25	Protein Coding	Q9UHP3	54	GC21P019886	3.42167592048645	https://www.genecards.org/cgi-bin/carddisp.pl?gene=USP25
CYP2C19	Cytochrome P450 Family 2 Subfamily C Member 19	Protein Coding	P33261	57	GC10P094762	3.42086720466614	https://www.genecards.org/cgi-bin/carddisp.pl?gene=CYP2C19
KRT19	Keratin 19	Protein Coding	P08727	56	GC17M041523	3.41908025741577	https://www.genecards.org/cgi-bin/carddisp.pl?gene=KRT19
SLC6A4	Solute Carrier Family 6 Member 4	Protein Coding	P31645	61	GC17M030194	3.41820168495178	https://www.genecards.org/cgi-bin/carddisp.pl?gene=SLC6A4
CSF2RA	Colony Stimulating Factor 2 Receptor Subunit Alpha	Protein Coding	P15509	56	GC0XP002675	3.41711807250977	https://www.genecards.org/cgi-bin/carddisp.pl?gene=CSF2RA
PDE7A	Phosphodiesterase 7A	Protein Coding	Q13946	51	GC08M065739	3.41682624816895	https://www.genecards.org/cgi-bin/carddisp.pl?gene=PDE7A
PARN	Poly(A)-Specific Ribonuclease	Protein Coding	O95453	56	GC16M014435	3.41585493087769	https://www.genecards.org/cgi-bin/carddisp.pl?gene=PARN
PSMA3	Proteasome 20S Subunit Alpha 3	Protein Coding	P25788	57	GC14P058244	3.41583609580994	https://www.genecards.org/cgi-bin/carddisp.pl?gene=PSMA3
FKBP5	FKBP Prolyl Isomerase 5	Protein Coding	Q13451	61	GC06M100442	3.41538286209106	https://www.genecards.org/cgi-bin/carddisp.pl?gene=FKBP5
SLC26A9	Solute Carrier Family 26 Member 9	Protein Coding	Q7LBE3	49	GC01M205883	3.41458368301392	https://www.genecards.org/cgi-bin/carddisp.pl?gene=SLC26A9
PDE3B	Phosphodiesterase 3B	Protein Coding	Q13370	55	GC11P014643	3.41225647926331	https://www.genecards.org/cgi-bin/carddisp.pl?gene=PDE3B
PINK1	PTEN Induced Kinase 1	Protein Coding	Q9BXM7	59	GC01P060852	3.41028833389282	https://www.genecards.org/cgi-bin/carddisp.pl?gene=PINK1
TMPRSS2	Transmembrane Serine Protease 2	Protein Coding	O15393	60	GC21M041464	3.40996932983398	https://www.genecards.org/cgi-bin/carddisp.pl?gene=TMPRSS2
TRAF1	TNF Receptor Associated Factor 1	Protein Coding	Q13077	53	GC09M120902	3.4088077545166	https://www.genecards.org/cgi-bin/carddisp.pl?gene=TRAF1
NOTCH2	Notch Receptor 2	Protein Coding	Q04721	65	GC01M119911	3.40855193138123	https://www.genecards.org/cgi-bin/carddisp.pl?gene=NOTCH2
OTOP1	Otopetrin 1	Protein Coding	Q7RTM1	41	GC04M005809	3.40712118148804	https://www.genecards.org/cgi-bin/carddisp.pl?gene=OTOP1
HADHA	Hydroxyacyl-CoA Dehydrogenase Trifunctional Multienzyme Complex Subunit Alpha	Protein Coding	P40939	59	GC02M026190	3.4061176776886	https://www.genecards.org/cgi-bin/carddisp.pl?gene=HADHA
HSD3B7	Hydroxy-Delta-5-Steroid Dehydrogenase, 3 Beta- And Steroid Delta-Isomerase 7	Protein Coding	Q9H2F3	52	GC16P030985	3.40545225143433	https://www.genecards.org/cgi-bin/carddisp.pl?gene=HSD3B7
MASP1	MBL Associated Serine Protease 1	Protein Coding	P48740	60	GC03M187216	3.40239715576172	https://www.genecards.org/cgi-bin/carddisp.pl?gene=MASP1
MIR342	MicroRNA 342	RNA Gene		29	GC14P100109	3.39876389503479	https://www.genecards.org/cgi-bin/carddisp.pl?gene=MIR342
MLKL	Mixed Lineage Kinase Domain Like Pseudokinase	Protein Coding	Q8NB16	55	GC16M074892	3.39692735671997	https://www.genecards.org/cgi-bin/carddisp.pl?gene=MLKL
LPA	Lipoprotein(A)	Protein Coding	P08519	54	GC06M160531	3.39566922187805	https://www.genecards.org/cgi-bin/carddisp.pl?gene=LPA
DYSF	Dysferlin	Protein Coding	O75923	55	GC02P071453	3.39494347572327	https://www.genecards.org/cgi-bin/carddisp.pl?gene=DYSF
HJV	Hemojuvelin BMP Co-Receptor	Protein Coding	Q6ZVN8	56	GC01M164625	3.39406538009644	https://www.genecards.org/cgi-bin/carddisp.pl?gene=HJV
F7	Coagulation Factor VII	Protein Coding	P08709	61	GC13P113105	3.39357376098633	https://www.genecards.org/cgi-bin/carddisp.pl?gene=F7
ASS1	Argininosuccinate Synthase 1	Protein Coding	P00966	62	GC09P130444	3.39280986785889	https://www.genecards.org/cgi-bin/carddisp.pl?gene=ASS1
RTN4	Reticulon 4	Protein Coding	Q9NQC3	56	GC02M054934	3.3884756565094	https://www.genecards.org/cgi-bin/carddisp.pl?gene=RTN4
BIRC5	Baculoviral IAP Repeat Containing 5	Protein Coding	O15392	58	GC17P078214	3.38653588294983	https://www.genecards.org/cgi-bin/carddisp.pl?gene=BIRC5
MIR204	MicroRNA 204	RNA Gene		31	GC09M070809	3.38574075698853	https://www.genecards.org/cgi-bin/carddisp.pl?gene=MIR204
SDC1	Syndecan 1	Protein Coding	P18827	55	GC02M020200	3.38067483901978	https://www.genecards.org/cgi-bin/carddisp.pl?gene=SDC1
MIR31HG	MIR31 Host Gene	RNA Gene		26	GC09M022235	3.37798857688904	https://www.genecards.org/cgi-bin/carddisp.pl?gene=MIR31HG
DNAH9	Dynein Axonemal Heavy Chain 9	Protein Coding	Q9NYC9	50	GC17P011598	3.37713575363159	https://www.genecards.org/cgi-bin/carddisp.pl?gene=DNAH9
PCSK1	Proprotein Convertase Subtilisin/Kexin Type 1	Protein Coding	P29120	62	GC05M096391	3.37589120864868	https://www.genecards.org/cgi-bin/carddisp.pl?gene=PCSK1
NEU1	Neuraminidase 1	Protein Coding	Q99519	59	GC06M031857	3.37579798698425	https://www.genecards.org/cgi-bin/carddisp.pl?gene=NEU1
ANKH	ANKH Inorganic Pyrophosphate Transport Regulator	Protein Coding	Q9HCJ1	51	GC05M014838	3.37191796302795	https://www.genecards.org/cgi-bin/carddisp.pl?gene=ANKH
SERPINA6	Serpin Family A Member 6	Protein Coding	P08185	58	GC14M122025	3.3705153465271	https://www.genecards.org/cgi-bin/carddisp.pl?gene=SERPINA6
LOX	Lysyl Oxidase	Protein Coding	P28300	60	GC05M122063	3.3698844909668	https://www.genecards.org/cgi-bin/carddisp.pl?gene=LOX
CFLAR	CASP8 And FADD Like Apoptosis Regulator	Protein Coding	O15519	56	GC02P204216	3.36913251876831	https://www.genecards.org/cgi-bin/carddisp.pl?gene=CFLAR
MIR96	MicroRNA 96	RNA Gene		30	GC07M129774	3.36644220352173	https://www.genecards.org/cgi-bin/carddisp.pl?gene=MIR96
PDGFRB	Platelet Derived Growth Factor Receptor Beta	Protein Coding	P09619	66	GC05M150113	3.3656895160675	https://www.genecards.org/cgi-bin/carddisp.pl?gene=PDGFRB
MC3R	Melanocortin 3 Receptor	Protein Coding	P41968	52	GC20P056248	3.36533355712891	https://www.genecards.org/cgi-bin/carddisp.pl?gene=MC3R
COL4A4	Collagen Type IV Alpha 4 Chain	Protein Coding	P53420	55	GC02M226973	3.36134457588196	https://www.genecards.org/cgi-bin/carddisp.pl?gene=COL4A4
ORM2	Orosomucoid 2	Protein Coding	P19652	51	GC09P114329	3.36066937446594	https://www.genecards.org/cgi-bin/carddisp.pl?gene=ORM2
NCKAP1L	NCK Associated Protein 1 Like	Protein Coding	P55160	48	GC12P054497	3.35472321510315	https://www.genecards.org/cgi-bin/carddisp.pl?gene=NCKAP1L
CCR8	C-C Motif Chemokine Receptor 8	Protein Coding	P51685	54	GC03P041180	3.35131645202637	https://www.genecards.org/cgi-bin/carddisp.pl?gene=CCR8
RLBP1	Retinaldehyde Binding Protein 1	Protein Coding	P12271	56	GC15M089209	3.35105228424072	https://www.genecards.org/cgi-bin/carddisp.pl?gene=RLBP1
C9orf72	C9orf72-SMCR8 Complex Subunit	Protein Coding	Q96LT7	54	GC09M029889	3.34994196891785	https://www.genecards.org/cgi-bin/carddisp.pl?gene=C9orf72
WDR19	WD Repeat Domain 19	Protein Coding	Q8NEZ3	50	GC04P039272	3.34246253967285	https://www.genecards.org/cgi-bin/carddisp.pl?gene=WDR19
MIR23B	MicroRNA 23b	RNA Gene		29	GC09P095085	3.33802819252014	https://www.genecards.org/cgi-bin/carddisp.pl?gene=MIR23B
ATP7A	ATPase Copper Transporting Alpha	Protein Coding	Q04656	58	GC0XP078214	3.33702659606934	https://www.genecards.org/cgi-bin/carddisp.pl?gene=ATP7A
DARS2	Aspartyl-TRNA Synthetase 2, Mitochondrial	Protein Coding	Q6PI48	55	GC01P173824	3.33636879920959	https://www.genecards.org/cgi-bin/carddisp.pl?gene=DARS2
PIGA	Phosphatidylinositol Glycan Anchor Biosynthesis Class A	Protein Coding	P37287	55	GC0XM015319	3.33582830429077	https://www.genecards.org/cgi-bin/carddisp.pl?gene=PIGA
EBI3	Epstein-Barr Virus Induced 3	Protein Coding	Q14213	48	GC19P131973	3.3358006477356	https://www.genecards.org/cgi-bin/carddisp.pl?gene=EBI3
KARS1	Lysyl-TRNA Synthetase 1	Protein Coding	Q15046	58	GC16M076057	3.33416414260864	https://www.genecards.org/cgi-bin/carddisp.pl?gene=KARS1
PSMB8-AS1	PSMB8 Antisense RNA 1 (Head To Head)	RNA Gene		20	GC06P156276	3.33303833007813	https://www.genecards.org/cgi-bin/carddisp.pl?gene=PSMB8-AS1
CYP7B1	Cytochrome P450 Family 7 Subfamily B Member 1	Protein Coding	O75881	58	GC08M064587	3.33130812644958	https://www.genecards.org/cgi-bin/carddisp.pl?gene=CYP7B1
TP63	Tumor Protein P63	Protein Coding	Q9H3D4	58	GC03P189598	3.32786393165588	https://www.genecards.org/cgi-bin/carddisp.pl?gene=TP63
HPS4	HPS4 Biogenesis Of Lysosomal Organelles Complex 3 Subunit 2	Protein Coding	Q9NQG7	51	GC22M026443	3.32485842704773	https://www.genecards.org/cgi-bin/carddisp.pl?gene=HPS4
PRDX1	Peroxiredoxin 1	Protein Coding	Q06830	62	GC01M045828	3.3244891166687	https://www.genecards.org/cgi-bin/carddisp.pl?gene=PRDX1
TRD-GTC9-1	TRNA-Asp (Anticodon GTC) 9-1	RNA Gene		14	GC01P170816	3.32374143600464	https://www.genecards.org/cgi-bin/carddisp.pl?gene=TRD-GTC9-1
PCAT1	Prostate Cancer Associated Transcript 1	RNA Gene		25	GC08P126553	3.32192611694336	https://www.genecards.org/cgi-bin/carddisp.pl?gene=PCAT1
SOD3	Superoxide Dismutase 3	Protein Coding	P08294	55	GC04P027001	3.32180833816528	https://www.genecards.org/cgi-bin/carddisp.pl?gene=SOD3
RN7SL1	RNA Component Of Signal Recognition Particle 7SL1	RNA Gene		27	GC14P052227	3.32180595397949	https://www.genecards.org/cgi-bin/carddisp.pl?gene=RN7SL1
MAP3K1	Mitogen-Activated Protein Kinase Kinase Kinase 1	Protein Coding	Q13233	62	GC05P056815	3.32060503959656	https://www.genecards.org/cgi-bin/carddisp.pl?gene=MAP3K1
ZMPSTE24	Zinc Metallopeptidase STE24	Protein Coding	O75844	53	GC01P040258	3.32020854949951	https://www.genecards.org/cgi-bin/carddisp.pl?gene=ZMPSTE24
RC3H1	Ring Finger And CCCH-Type Domains 1	Protein Coding	Q5TC82	45	GC01M173931	3.31472992897034	https://www.genecards.org/cgi-bin/carddisp.pl?gene=RC3H1
SCARB1	Scavenger Receptor Class B Member 1	Protein Coding	Q8WTV0	60	GC12M124776	3.3144223690033	https://www.genecards.org/cgi-bin/carddisp.pl?gene=SCARB1
THBS4	Thrombospondin 4	Protein Coding	P35443	54	GC05P079991	3.31240463256836	https://www.genecards.org/cgi-bin/carddisp.pl?gene=THBS4
DST	Dystonin	Protein Coding	Q03001	55	GC06M056457	3.31018495559692	https://www.genecards.org/cgi-bin/carddisp.pl?gene=DST
RFXANK	Regulatory Factor X Associated Ankyrin Containing Protein	Protein Coding	O14593	50	GC19P019192	3.30983114242554	https://www.genecards.org/cgi-bin/carddisp.pl?gene=RFXANK
THY1	Thy-1 Cell Surface Antigen	Protein Coding	P04216	56	GC11M134063	3.30617022514343	https://www.genecards.org/cgi-bin/carddisp.pl?gene=THY1
DVL1	Dishevelled Segment Polarity Protein 1	Protein Coding	O14640	60	GC01M001335	3.30530643463135	https://www.genecards.org/cgi-bin/carddisp.pl?gene=DVL1
SEMA7A	Semaphorin 7A (JohnMiltonHagen Blood Group)	Protein Coding	O75326	56	GC15M074409	3.3051426410675	https://www.genecards.org/cgi-bin/carddisp.pl?gene=SEMA7A
DNAAF6	Dynein Axonemal Assembly Factor 6	Protein Coding	Q9NQM4	40	GC0XP107207	3.2997612953186	https://www.genecards.org/cgi-bin/carddisp.pl?gene=DNAAF6
ZFP36	ZFP36 Ring Finger Protein	Protein Coding	P26651	49	GC19P039406	3.29689621925354	https://www.genecards.org/cgi-bin/carddisp.pl?gene=ZFP36
LOC113633877	CFTR Intron 19 DNase I Hypersensitive Site	Functional Element		9	GC07P117639	3.29607677459717	https://www.genecards.org/cgi-bin/carddisp.pl?gene=LOC113633877
LOC126860303	CDK7 Strongly-Dependent Group 2 Enhancer GRCh37_chr8:11407118-11408317	Functional Element		9	GC08P011549	3.29607677459717	https://www.genecards.org/cgi-bin/carddisp.pl?gene=LOC126860303
LOC130058479	ATAC-STARR-Seq Lymphoblastoid Silent Region 7198	Functional Element		9	GC16P110470	3.29607677459717	https://www.genecards.org/cgi-bin/carddisp.pl?gene=LOC130058479
IFNL3	Interferon Lambda 3	Protein Coding	Q8IZI9	48	GC19M039243	3.29169297218323	https://www.genecards.org/cgi-bin/carddisp.pl?gene=IFNL3
ENTPD1	Ectonucleoside Triphosphate Diphosphohydrolase 1	Protein Coding	P49961	62	GC10P116239	3.29069542884827	https://www.genecards.org/cgi-bin/carddisp.pl?gene=ENTPD1
MKI67	Marker Of Proliferation Ki-67	Protein Coding	P46013	56	GC10M128096	3.29048490524292	https://www.genecards.org/cgi-bin/carddisp.pl?gene=MKI67
CCL21	C-C Motif Chemokine Ligand 21	Protein Coding	O00585	54	GC09M034709	3.28890752792358	https://www.genecards.org/cgi-bin/carddisp.pl?gene=CCL21
MIR485	MicroRNA 485	RNA Gene		26	GC14P119073	3.28773856163025	https://www.genecards.org/cgi-bin/carddisp.pl?gene=MIR485
NT5E	5'-Nucleotidase Ecto	Protein Coding	P21589	65	GC06P085449	3.28611254692078	https://www.genecards.org/cgi-bin/carddisp.pl?gene=NT5E
MIR338	MicroRNA 338	RNA Gene		27	GC17M090574	3.28596234321594	https://www.genecards.org/cgi-bin/carddisp.pl?gene=MIR338
CXCR6	C-X-C Motif Chemokine Receptor 6	Protein Coding	O00574	51	GC03P061345	3.28025698661804	https://www.genecards.org/cgi-bin/carddisp.pl?gene=CXCR6
PTGES2	Prostaglandin E Synthase 2	Protein Coding	Q9H7Z7	54	GC09M128120	3.27853417396545	https://www.genecards.org/cgi-bin/carddisp.pl?gene=PTGES2
GHR	Growth Hormone Receptor	Protein Coding	P10912	58	GC05P042429	3.27770924568176	https://www.genecards.org/cgi-bin/carddisp.pl?gene=GHR
VIM	Vimentin	Protein Coding	P08670	63	GC10P017227	3.27611136436462	https://www.genecards.org/cgi-bin/carddisp.pl?gene=VIM
MIR345	MicroRNA 345	RNA Gene		28	GC14P100307	3.27609705924988	https://www.genecards.org/cgi-bin/carddisp.pl?gene=MIR345
GSDMD	Gasdermin D	Protein Coding	P57764	52	GC08P143553	3.27532124519348	https://www.genecards.org/cgi-bin/carddisp.pl?gene=GSDMD
CRNDE	Colorectal Neoplasia Differentially Expressed	RNA Gene		29	GC16M054979	3.27502417564392	https://www.genecards.org/cgi-bin/carddisp.pl?gene=CRNDE
NLRP4	NLR Family Pyrin Domain Containing 4	Protein Coding	Q96MN2	45	GC19P055836	3.27442073822021	https://www.genecards.org/cgi-bin/carddisp.pl?gene=NLRP4
CKM	Creatine Kinase, M-Type	Protein Coding	P06732	57	GC19M045306	3.27363967895508	https://www.genecards.org/cgi-bin/carddisp.pl?gene=CKM
KIR3DL1	Killer Cell Immunoglobulin Like Receptor, Three Ig Domains And Long Cytoplasmic Tail 1	Protein Coding	P43629	51	GC19P133684	3.27228498458862	https://www.genecards.org/cgi-bin/carddisp.pl?gene=KIR3DL1
RFXAP	Regulatory Factor X Associated Protein	Protein Coding	O00287	46	GC13P036819	3.27119946479797	https://www.genecards.org/cgi-bin/carddisp.pl?gene=RFXAP
MIR148B	MicroRNA 148b	RNA Gene		30	GC12P054337	3.26884460449219	https://www.genecards.org/cgi-bin/carddisp.pl?gene=MIR148B
ITPR1	Inositol 1,4,5-Trisphosphate Receptor Type 1	Protein Coding	Q14643	62	GC03P004486	3.26719689369202	https://www.genecards.org/cgi-bin/carddisp.pl?gene=ITPR1
ARL6	ADP Ribosylation Factor Like GTPase 6	Protein Coding	Q9H0F7	52	GC03P097764	3.26502752304077	https://www.genecards.org/cgi-bin/carddisp.pl?gene=ARL6
GALNS	Galactosamine (N-Acetyl)-6-Sulfatase	Protein Coding	P34059	61	GC16M088813	3.26417756080627	https://www.genecards.org/cgi-bin/carddisp.pl?gene=GALNS
IL17D	Interleukin 17D	Protein Coding	Q8TAD2	48	GC13P020884	3.26374197006226	https://www.genecards.org/cgi-bin/carddisp.pl?gene=IL17D
CYP4F3	Cytochrome P450 Family 4 Subfamily F Member 3	Protein Coding	Q08477	50	GC19P015640	3.26317405700684	https://www.genecards.org/cgi-bin/carddisp.pl?gene=CYP4F3
PANX1	Pannexin 1	Protein Coding	Q96RD7	58	GC11P094128	3.26104235649109	https://www.genecards.org/cgi-bin/carddisp.pl?gene=PANX1
RUNX2	RUNX Family Transcription Factor 2	Protein Coding	Q13950	59	GC06P156520	3.25562310218811	https://www.genecards.org/cgi-bin/carddisp.pl?gene=RUNX2
ACHE	Acetylcholinesterase (Yt Blood Group)	Protein Coding	P22303	61	GC07M100889	3.24971437454224	https://www.genecards.org/cgi-bin/carddisp.pl?gene=ACHE
IL26	Interleukin 26	Protein Coding	Q9NPH9	47	GC12M068201	3.24933910369873	https://www.genecards.org/cgi-bin/carddisp.pl?gene=IL26
SH3BP2	SH3 Domain Binding Protein 2	Protein Coding	P78314	52	GC04P005964	3.24874925613403	https://www.genecards.org/cgi-bin/carddisp.pl?gene=SH3BP2
RO60	Ro60, Y RNA Binding Protein	Protein Coding	P10155	48	GC01P193059	3.24830913543701	https://www.genecards.org/cgi-bin/carddisp.pl?gene=RO60
MIR152	MicroRNA 152	RNA Gene		30	GC17M048037	3.2479043006897	https://www.genecards.org/cgi-bin/carddisp.pl?gene=MIR152
PKHD1	PKHD1 Ciliary IPT Domain Containing Fibrocystin/Polyductin	Protein Coding	P08F94	50	GC06M100641	3.24784159660339	https://www.genecards.org/cgi-bin/carddisp.pl?gene=PKHD1
CEACAM6	CEA Cell Adhesion Molecule 6	Protein Coding	P40199	53	GC19P041750	3.24760556221008	https://www.genecards.org/cgi-bin/carddisp.pl?gene=CEACAM6
CFAP300	Cilia And Flagella Associated Protein 300	Protein Coding	Q9BRQ4	44	GC11P102077	3.24656653404236	https://www.genecards.org/cgi-bin/carddisp.pl?gene=CFAP300
AKR1D1	Aldo-Keto Reductase Family 1 Member D1	Protein Coding	P51857	55	GC07P139259	3.2444212436676	https://www.genecards.org/cgi-bin/carddisp.pl?gene=AKR1D1
MIRLET7I	MicroRNA Let-7i	RNA Gene		30	GC12P065553	3.24345850944519	https://www.genecards.org/cgi-bin/carddisp.pl?gene=MIRLET7I
IGFBP1	Insulin Like Growth Factor Binding Protein 1	Protein Coding	P08833	55	GC07P050144	3.2399582862854	https://www.genecards.org/cgi-bin/carddisp.pl?gene=IGFBP1
TG	Thyroglobulin	Protein Coding	P01266	57	GC08P132866	3.23787140846252	https://www.genecards.org/cgi-bin/carddisp.pl?gene=TG
CCN6	Cellular Communication Network Factor 6	Protein Coding	O95389	52	GC06P157639	3.23687672615051	https://www.genecards.org/cgi-bin/carddisp.pl?gene=CCN6
CEBPE	CCAAT Enhancer Binding Protein Epsilon	Protein Coding	Q15744	54	GC14M023117	3.23336386680603	https://www.genecards.org/cgi-bin/carddisp.pl?gene=CEBPE
CDKN1B	Cyclin Dependent Kinase Inhibitor 1B	Protein Coding	P46527	61	GC12P047017	3.23014831542969	https://www.genecards.org/cgi-bin/carddisp.pl?gene=CDKN1B
ECE1	Endothelin Converting Enzyme 1	Protein Coding	P42892	61	GC01M021217	3.22908878326416	https://www.genecards.org/cgi-bin/carddisp.pl?gene=ECE1
CLPB	ClpB Family Mitochondrial Disaggregase	Protein Coding	Q9H078	56	GC11M133042	3.22828507423401	https://www.genecards.org/cgi-bin/carddisp.pl?gene=CLPB
FOXC2	Forkhead Box C2	Protein Coding	Q99958	55	GC16P106769	3.2263514995575	https://www.genecards.org/cgi-bin/carddisp.pl?gene=FOXC2
PRKAA1	Protein Kinase AMP-Activated Catalytic Subunit Alpha 1	Protein Coding	Q13131	59	GC05M040759	3.22598338127136	https://www.genecards.org/cgi-bin/carddisp.pl?gene=PRKAA1
TH	Tyrosine Hydroxylase	Protein Coding	P07101	63	GC11M002163	3.22356009483337	https://www.genecards.org/cgi-bin/carddisp.pl?gene=TH
NPHP4	Nephrocystin 4	Protein Coding	O75161	51	GC01M019618	3.22355031967163	https://www.genecards.org/cgi-bin/carddisp.pl?gene=NPHP4
PLVAP	Plasmalemma Vesicle Associated Protein	Protein Coding	Q9BX97	51	GC19M017351	3.22186326980591	https://www.genecards.org/cgi-bin/carddisp.pl?gene=PLVAP
FYN	FYN Proto-Oncogene, Src Family Tyrosine Kinase	Protein Coding	P06241	60	GC06M111660	3.22121572494507	https://www.genecards.org/cgi-bin/carddisp.pl?gene=FYN
SELENOS	Selenoprotein S	Protein Coding	Q9BQE4	47	GC15M156157	3.22063183784485	https://www.genecards.org/cgi-bin/carddisp.pl?gene=SELENOS
EPHB2	EPH Receptor B2	Protein Coding	P29323	65	GC01P022710	3.21694993972778	https://www.genecards.org/cgi-bin/carddisp.pl?gene=EPHB2
CDKN1A	Cyclin Dependent Kinase Inhibitor 1A	Protein Coding	P38936	63	GC06P156447	3.21561765670776	https://www.genecards.org/cgi-bin/carddisp.pl?gene=CDKN1A
SPTAN1	Spectrin Alpha, Non-Erythrocytic 1	Protein Coding	Q13813	61	GC09P128552	3.21145391464233	https://www.genecards.org/cgi-bin/carddisp.pl?gene=SPTAN1
CYP2D6	Cytochrome P450 Family 2 Subfamily D Member 6	Protein Coding	P10635	60	GC22M042126	3.21135282516479	https://www.genecards.org/cgi-bin/carddisp.pl?gene=CYP2D6
PIK3C2A	Phosphatidylinositol-4-Phosphate 3-Kinase Catalytic Subunit Type 2 Alpha	Protein Coding	O00443	59	GC11M018024	3.20868396759033	https://www.genecards.org/cgi-bin/carddisp.pl?gene=PIK3C2A
EPHB4	EPH Receptor B4	Protein Coding	P54760	66	GC07M106119	3.20832061767578	https://www.genecards.org/cgi-bin/carddisp.pl?gene=EPHB4
IFNAR1	Interferon Alpha And Beta Receptor Subunit 1	Protein Coding	P17181	61	GC21P033324	3.20632123947144	https://www.genecards.org/cgi-bin/carddisp.pl?gene=IFNAR1
BRINP3	BMP/Retinoic Acid Inducible Neural Specific 3	Protein Coding	Q76B58	42	GC01M190067	3.20623183250427	https://www.genecards.org/cgi-bin/carddisp.pl?gene=BRINP3
C1QBP	Complement C1q Binding Protein	Protein Coding	Q07021	58	GC17M005432	3.20596837997437	https://www.genecards.org/cgi-bin/carddisp.pl?gene=C1QBP
POU2AF1	POU Class 2 Homeobox Associating Factor 1	Protein Coding	Q16633	47	GC11M111352	3.20516872406006	https://www.genecards.org/cgi-bin/carddisp.pl?gene=POU2AF1
COPA	COPI Coat Complex Subunit Alpha	Protein Coding	P53621	55	GC01M160288	3.20434546470642	https://www.genecards.org/cgi-bin/carddisp.pl?gene=COPA
MLX	MAX Dimerization Protein MLX	Protein Coding	Q9UH92	55	GC17P042567	3.20257949829102	https://www.genecards.org/cgi-bin/carddisp.pl?gene=MLX
IGF1R	Insulin Like Growth Factor 1 Receptor	Protein Coding	P08069	68	GC15P098648	3.20160794258118	https://www.genecards.org/cgi-bin/carddisp.pl?gene=IGF1R
CXCR5	C-X-C Motif Chemokine Receptor 5	Protein Coding	P32302	54	GC11P123529	3.19912147521973	https://www.genecards.org/cgi-bin/carddisp.pl?gene=CXCR5
LBR	Lamin B Receptor	Protein Coding	Q14739	59	GC01M225401	3.1978554725647	https://www.genecards.org/cgi-bin/carddisp.pl?gene=LBR
MIR33A	MicroRNA 33a	RNA Gene		28	GC22P041900	3.19683957099915	https://www.genecards.org/cgi-bin/carddisp.pl?gene=MIR33A
NQO1	NAD(P)H Quinone Dehydrogenase 1	Protein Coding	P15559	60	GC16M069706	3.19609260559082	https://www.genecards.org/cgi-bin/carddisp.pl?gene=NQO1
NRAS	NRAS Proto-Oncogene, GTPase	Protein Coding	P01111	63	GC01M114704	3.19526338577271	https://www.genecards.org/cgi-bin/carddisp.pl?gene=NRAS
SRP72	Signal Recognition Particle 72	Protein Coding	O76094	52	GC04P056470	3.19417715072632	https://www.genecards.org/cgi-bin/carddisp.pl?gene=SRP72
TMSB4X	Thymosin Beta 4 X-Linked	Protein Coding	P62328	54	GC0XP012975	3.19349098205566	https://www.genecards.org/cgi-bin/carddisp.pl?gene=TMSB4X
MIR455	MicroRNA 455	RNA Gene		29	GC09P114209	3.19252681732178	https://www.genecards.org/cgi-bin/carddisp.pl?gene=MIR455
GPS2	G Protein Pathway Suppressor 2	Protein Coding	Q13227	44	GC17M007311	3.1907000541687	https://www.genecards.org/cgi-bin/carddisp.pl?gene=GPS2
AQP5	Aquaporin 5	Protein Coding	P55064	60	GC12P049961	3.18961620330811	https://www.genecards.org/cgi-bin/carddisp.pl?gene=AQP5
GCH1	GTP Cyclohydrolase 1	Protein Coding	P30793	59	GC14M054842	3.18651628494263	https://www.genecards.org/cgi-bin/carddisp.pl?gene=GCH1
CTNNA1	Catenin Alpha 1	Protein Coding	P35221	60	GC05P138743	3.18068742752075	https://www.genecards.org/cgi-bin/carddisp.pl?gene=CTNNA1
CPB2	Carboxypeptidase B2	Protein Coding	Q96IY4	56	GC13M046053	3.18033862113953	https://www.genecards.org/cgi-bin/carddisp.pl?gene=CPB2
GPHN	Gephyrin	Protein Coding	Q9NQX3	61	GC14P066507	3.1770601272583	https://www.genecards.org/cgi-bin/carddisp.pl?gene=GPHN
MIR198	MicroRNA 198	RNA Gene		23	GC03M120395	3.17646265029907	https://www.genecards.org/cgi-bin/carddisp.pl?gene=MIR198
MGST1	Microsomal Glutathione S-Transferase 1	Protein Coding	P10620	54	GC12P016347	3.17626786231995	https://www.genecards.org/cgi-bin/carddisp.pl?gene=MGST1
CPOX	Coproporphyrinogen Oxidase	Protein Coding	P36551	57	GC03M098576	3.17478013038635	https://www.genecards.org/cgi-bin/carddisp.pl?gene=CPOX
PLIN1	Perilipin 1	Protein Coding	O60240	59	GC15M089664	3.17290830612183	https://www.genecards.org/cgi-bin/carddisp.pl?gene=PLIN1
S1PR2	Sphingosine-1-Phosphate Receptor 2	Protein Coding	O95136	58	GC19M100258	3.17243647575378	https://www.genecards.org/cgi-bin/carddisp.pl?gene=S1PR2
RASGRP1	RAS Guanyl Releasing Protein 1	Protein Coding	O95267	58	GC15M038488	3.17079043388367	https://www.genecards.org/cgi-bin/carddisp.pl?gene=RASGRP1
CYP4F2	Cytochrome P450 Family 4 Subfamily F Member 2	Protein Coding	P78329	56	GC19M015878	3.16406869888306	https://www.genecards.org/cgi-bin/carddisp.pl?gene=CYP4F2
LGALS9	Galectin 9	Protein Coding	O00182	51	GC17P027629	3.16254425048828	https://www.genecards.org/cgi-bin/carddisp.pl?gene=LGALS9
TRAPPC11	Trafficking Protein Particle Complex Subunit 11	Protein Coding	Q7Z392	49	GC04P183659	3.16041326522827	https://www.genecards.org/cgi-bin/carddisp.pl?gene=TRAPPC11
NR4A3	Nuclear Receptor Subfamily 4 Group A Member 3	Protein Coding	Q92570	54	GC09P099821	3.15950083732605	https://www.genecards.org/cgi-bin/carddisp.pl?gene=NR4A3
IRAK2	Interleukin 1 Receptor Associated Kinase 2	Protein Coding	O43187	52	GC03P024216	3.15910124778748	https://www.genecards.org/cgi-bin/carddisp.pl?gene=IRAK2
ENPP1	Ectonucleotide Pyrophosphatase/Phosphodiesterase 1	Protein Coding	P22413	62	GC06P131808	3.15820741653442	https://www.genecards.org/cgi-bin/carddisp.pl?gene=ENPP1
CD83	CD83 Molecule	Protein Coding	Q01151	53	GC06P014117	3.15671753883362	https://www.genecards.org/cgi-bin/carddisp.pl?gene=CD83
PIAS1	Protein Inhibitor Of Activated STAT 1	Protein Coding	O75925	58	GC15P068054	3.15520715713501	https://www.genecards.org/cgi-bin/carddisp.pl?gene=PIAS1
FABP2	Fatty Acid Binding Protein 2	Protein Coding	P12104	54	GC04M119317	3.15453958511353	https://www.genecards.org/cgi-bin/carddisp.pl?gene=FABP2
MIR26B	MicroRNA 26b	RNA Gene		31	GC02P218402	3.14968347549438	https://www.genecards.org/cgi-bin/carddisp.pl?gene=MIR26B
SNHG12	Small Nucleolar RNA Host Gene 12	RNA Gene	Q9BXW3	31	GC01M032376	3.14934015274048	https://www.genecards.org/cgi-bin/carddisp.pl?gene=SNHG12
LST1	Leukocyte Specific Transcript 1	Protein Coding	O00453	45	GC06P156245	3.14917039871216	https://www.genecards.org/cgi-bin/carddisp.pl?gene=LST1
NTRK2	Neurotrophic Receptor Tyrosine Kinase 2	Protein Coding	Q16620	66	GC09P084668	3.14577054977417	https://www.genecards.org/cgi-bin/carddisp.pl?gene=NTRK2
ERBB3	Erb-B2 Receptor Tyrosine Kinase 3	Protein Coding	P21860	67	GC12P065362	3.14550614356995	https://www.genecards.org/cgi-bin/carddisp.pl?gene=ERBB3
KRT1	Keratin 1	Protein Coding	P04264	60	GC12M052674	3.14330196380615	https://www.genecards.org/cgi-bin/carddisp.pl?gene=KRT1
CTSL	Cathepsin L	Protein Coding	P07711	60	GC09P087725	3.13875555992126	https://www.genecards.org/cgi-bin/carddisp.pl?gene=CTSL
LAMP1	Lysosomal Associated Membrane Protein 1	Protein Coding	P11279	57	GC13P113297	3.13562440872192	https://www.genecards.org/cgi-bin/carddisp.pl?gene=LAMP1
IRF2BP2	Interferon Regulatory Factor 2 Binding Protein 2	Protein Coding	Q7Z5L9	48	GC01M234604	3.13196516036987	https://www.genecards.org/cgi-bin/carddisp.pl?gene=IRF2BP2
RNASEL	Ribonuclease L	Protein Coding	Q05823	56	GC01M182573	3.13068199157715	https://www.genecards.org/cgi-bin/carddisp.pl?gene=RNASEL
SRP19	Signal Recognition Particle 19	Protein Coding	P09132	49	GC05P112862	3.12876987457275	https://www.genecards.org/cgi-bin/carddisp.pl?gene=SRP19
CAVIN1	Caveolae Associated Protein 1	Protein Coding	Q6NZI2	54	GC17M089365	3.12598466873169	https://www.genecards.org/cgi-bin/carddisp.pl?gene=CAVIN1
YWHAZ	Tyrosine 3-Monooxygenase/Tryptophan 5-Monooxygenase Activation Protein Zeta	Protein Coding	P63104	59	GC08M100957	3.12555193901062	https://www.genecards.org/cgi-bin/carddisp.pl?gene=YWHAZ
DAPK1	Death Associated Protein Kinase 1	Protein Coding	P53355	62	GC09P087497	3.12546253204346	https://www.genecards.org/cgi-bin/carddisp.pl?gene=DAPK1
CRHR2	Corticotropin Releasing Hormone Receptor 2	Protein Coding	Q13324	55	GC07M030651	3.12018394470215	https://www.genecards.org/cgi-bin/carddisp.pl?gene=CRHR2
CASC2	Cancer Susceptibility 2	RNA Gene	Q8IU53	34	GC10P119457	3.11907029151917	https://www.genecards.org/cgi-bin/carddisp.pl?gene=CASC2
HSPG2	Heparan Sulfate Proteoglycan 2	Protein Coding	P98160	60	GC01M021822	3.11869692802429	https://www.genecards.org/cgi-bin/carddisp.pl?gene=HSPG2
RCVRN	Recoverin	Protein Coding	P35243	51	GC17M009896	3.11653065681458	https://www.genecards.org/cgi-bin/carddisp.pl?gene=RCVRN
IGES	Immunoglobulin E Concentration, Serum	Genetic Locus		11	GC05U990033	3.11532783508301	https://www.genecards.org/cgi-bin/carddisp.pl?gene=IGES
MIR92A2	MicroRNA 92a-2	RNA Gene		23	GC0XM134521	3.11275768280029	https://www.genecards.org/cgi-bin/carddisp.pl?gene=MIR92A2
IL1F10	Interleukin 1 Family Member 10	Protein Coding	Q8WWZ1	48	GC02P113067	3.11264777183533	https://www.genecards.org/cgi-bin/carddisp.pl?gene=IL1F10
PRSS3	Serine Protease 3	Protein Coding	P35030	54	GC09P033750	3.1109447479248	https://www.genecards.org/cgi-bin/carddisp.pl?gene=PRSS3
HSD11B2	Hydroxysteroid 11-Beta Dehydrogenase 2	Protein Coding	P80365	58	GC16P105879	3.10922145843506	https://www.genecards.org/cgi-bin/carddisp.pl?gene=HSD11B2
MIR424	MicroRNA 424	RNA Gene		27	GC0XM134901	3.10897088050842	https://www.genecards.org/cgi-bin/carddisp.pl?gene=MIR424
P2RY2	Purinergic Receptor P2Y2	Protein Coding	P41231	56	GC11P099353	3.10602140426636	https://www.genecards.org/cgi-bin/carddisp.pl?gene=P2RY2
ERBB4	Erb-B2 Receptor Tyrosine Kinase 4	Protein Coding	Q15303	67	GC02M211375	3.10570693016052	https://www.genecards.org/cgi-bin/carddisp.pl?gene=ERBB4
AKT2	AKT Serine/Threonine Kinase 2	Protein Coding	P31751	66	GC19M040230	3.10430145263672	https://www.genecards.org/cgi-bin/carddisp.pl?gene=AKT2
BGN	Biglycan	Protein Coding	P21810	57	GC0XP153494	3.10047364234924	https://www.genecards.org/cgi-bin/carddisp.pl?gene=BGN
MAP3K5	Mitogen-Activated Protein Kinase Kinase Kinase 5	Protein Coding	Q99683	61	GC06M136557	3.09876894950867	https://www.genecards.org/cgi-bin/carddisp.pl?gene=MAP3K5
KRT8	Keratin 8	Protein Coding	P05787	59	GC12M052897	3.09734272956848	https://www.genecards.org/cgi-bin/carddisp.pl?gene=KRT8
SERPINH1	Serpin Family H Member 1	Protein Coding	P50454	59	GC11P075562	3.09697771072388	https://www.genecards.org/cgi-bin/carddisp.pl?gene=SERPINH1
NPPA	Natriuretic Peptide A	Protein Coding	P01160	57	GC01M019842	3.09601092338562	https://www.genecards.org/cgi-bin/carddisp.pl?gene=NPPA
FZD4	Frizzled Class Receptor 4	Protein Coding	Q9ULV1	62	GC11M086945	3.09558773040771	https://www.genecards.org/cgi-bin/carddisp.pl?gene=FZD4
KDM6B	Lysine Demethylase 6B	Protein Coding	O15054	57	GC17P007834	3.09498882293701	https://www.genecards.org/cgi-bin/carddisp.pl?gene=KDM6B
MAP3K3	Mitogen-Activated Protein Kinase Kinase Kinase 3	Protein Coding	Q99759	59	GC17P063622	3.09477806091309	https://www.genecards.org/cgi-bin/carddisp.pl?gene=MAP3K3
ACO2	Aconitase 2	Protein Coding	Q99798	58	GC22P081624	3.09368896484375	https://www.genecards.org/cgi-bin/carddisp.pl?gene=ACO2
MIR211	MicroRNA 211	RNA Gene		30	GC15M031065	3.09273290634155	https://www.genecards.org/cgi-bin/carddisp.pl?gene=MIR211
EXTL3	Exostosin Like Glycosyltransferase 3	Protein Coding	O43909	55	GC08P031690	3.09136533737183	https://www.genecards.org/cgi-bin/carddisp.pl?gene=EXTL3
IGF2	Insulin Like Growth Factor 2	Protein Coding	P01344	61	GC11M013301	3.08798670768738	https://www.genecards.org/cgi-bin/carddisp.pl?gene=IGF2
CD3G	CD3 Gamma Subunit Of T-Cell Receptor Complex	Protein Coding	P09693	59	GC11P118344	3.08798408508301	https://www.genecards.org/cgi-bin/carddisp.pl?gene=CD3G
UTP4	UTP4 Small Subunit Processome Component	Protein Coding	Q969X6	46	GC16P106012	3.08691239356995	https://www.genecards.org/cgi-bin/carddisp.pl?gene=UTP4
DKK1	Dickkopf WNT Signaling Pathway Inhibitor 1	Protein Coding	O94907	56	GC10P052314	3.08441925048828	https://www.genecards.org/cgi-bin/carddisp.pl?gene=DKK1
MMP10	Matrix Metallopeptidase 10	Protein Coding	P09238	56	GC11M102770	3.08415126800537	https://www.genecards.org/cgi-bin/carddisp.pl?gene=MMP10
MRC1	Mannose Receptor C-Type 1	Protein Coding	P22897	51	GC10P017809	3.08394932746887	https://www.genecards.org/cgi-bin/carddisp.pl?gene=MRC1
GPX2	Glutathione Peroxidase 2	Protein Coding	P18283	54	GC14M064939	3.08391857147217	https://www.genecards.org/cgi-bin/carddisp.pl?gene=GPX2
DNMT3A	DNA Methyltransferase 3 Alpha	Protein Coding	Q9Y6K1	64	GC02M025228	3.08346271514893	https://www.genecards.org/cgi-bin/carddisp.pl?gene=DNMT3A
MIR133A1	MicroRNA 133a-1	RNA Gene		26	GC18M036072	3.08182764053345	https://www.genecards.org/cgi-bin/carddisp.pl?gene=MIR133A1
SLC35C1	Solute Carrier Family 35 Member C1	Protein Coding	Q96A29	51	GC11P048336	3.08176064491272	https://www.genecards.org/cgi-bin/carddisp.pl?gene=SLC35C1
IRF7	Interferon Regulatory Factor 7	Protein Coding	Q92985	60	GC11M000612	3.08011770248413	https://www.genecards.org/cgi-bin/carddisp.pl?gene=IRF7
HAX1	HCLS1 Associated Protein X-1	Protein Coding	O00165	55	GC01P170399	3.07538795471191	https://www.genecards.org/cgi-bin/carddisp.pl?gene=HAX1
GAS6	Growth Arrest Specific 6	Protein Coding	Q14393	56	GC13M113820	3.07342481613159	https://www.genecards.org/cgi-bin/carddisp.pl?gene=GAS6
WFS1	Wolframin ER Transmembrane Glycoprotein	Protein Coding	O76024	58	GC04P006269	3.07314229011536	https://www.genecards.org/cgi-bin/carddisp.pl?gene=WFS1
FABP5	Fatty Acid Binding Protein 5	Protein Coding	Q01469	55	GC08P081282	3.07010126113892	https://www.genecards.org/cgi-bin/carddisp.pl?gene=FABP5
GJB1	Gap Junction Protein Beta 1	Protein Coding	P08034	60	GC0XP071212	3.0667097568512	https://www.genecards.org/cgi-bin/carddisp.pl?gene=GJB1
SAR1B	Secretion Associated Ras Related GTPase 1B	Protein Coding	Q9Y6B6	54	GC05M134601	3.06540870666504	https://www.genecards.org/cgi-bin/carddisp.pl?gene=SAR1B
MIR107	MicroRNA 107	RNA Gene		29	GC10M089604	3.06504917144775	https://www.genecards.org/cgi-bin/carddisp.pl?gene=MIR107
BBS2	Bardet-Biedl Syndrome 2	Protein Coding	Q9BXC9	53	GC16M056467	3.06331729888916	https://www.genecards.org/cgi-bin/carddisp.pl?gene=BBS2
PARK7	Parkinsonism Associated Deglycase	Protein Coding	Q99497	60	GC01P060126	3.06290769577026	https://www.genecards.org/cgi-bin/carddisp.pl?gene=PARK7
ABCF1	ATP Binding Cassette Subfamily F Member 1	Protein Coding	Q8NE71	54	GC06P030571	3.06277537345886	https://www.genecards.org/cgi-bin/carddisp.pl?gene=ABCF1
TNFRSF9	TNF Receptor Superfamily Member 9	Protein Coding	Q07011	57	GC01M007915	3.0576446056366	https://www.genecards.org/cgi-bin/carddisp.pl?gene=TNFRSF9
MIR106A	MicroRNA 106a	RNA Gene		27	GC0XM134526	3.05479145050049	https://www.genecards.org/cgi-bin/carddisp.pl?gene=MIR106A
C1QB	Complement C1q B Chain	Protein Coding	P02746	56	GC01P022652	3.05430436134338	https://www.genecards.org/cgi-bin/carddisp.pl?gene=C1QB
GNAI3	G Protein Subunit Alpha I3	Protein Coding	P08754	58	GC01P109548	3.05230331420898	https://www.genecards.org/cgi-bin/carddisp.pl?gene=GNAI3
IL17RC	Interleukin 17 Receptor C	Protein Coding	Q8NAC3	52	GC03P009917	3.05080938339233	https://www.genecards.org/cgi-bin/carddisp.pl?gene=IL17RC
MIR663A	MicroRNA 663a	RNA Gene		23	GC20M026208	3.04996991157532	https://www.genecards.org/cgi-bin/carddisp.pl?gene=MIR663A
LINC01554	Long Intergenic Non-Protein Coding RNA 1554	RNA Gene	Q52M75	31	GC05P095838	3.04949259757996	https://www.genecards.org/cgi-bin/carddisp.pl?gene=LINC01554
HCCAT5	Hepatocellular Carcinoma Associated Transcript 5	RNA Gene		26	GC16P073092	3.04753565788269	https://www.genecards.org/cgi-bin/carddisp.pl?gene=HCCAT5
VSIG4	V-Set And Immunoglobulin Domain Containing 4	Protein Coding	Q9Y279	49	GC0XM066021	3.04753232002258	https://www.genecards.org/cgi-bin/carddisp.pl?gene=VSIG4
C2	Complement C2	Protein Coding	P06681	59	GC06P031897	3.04275822639465	https://www.genecards.org/cgi-bin/carddisp.pl?gene=C2
CD1A	CD1a Molecule	Protein Coding	P06126	51	GC01P170661	3.04082059860229	https://www.genecards.org/cgi-bin/carddisp.pl?gene=CD1A
MIR373	MicroRNA 373	RNA Gene		29	GC19P133648	3.04073357582092	https://www.genecards.org/cgi-bin/carddisp.pl?gene=MIR373
CRYAA	Crystallin Alpha A	Protein Coding	P02489	56	GC21P043169	3.03850245475769	https://www.genecards.org/cgi-bin/carddisp.pl?gene=CRYAA
TKT	Transketolase	Protein Coding	P29401	58	GC03M053224	3.03614592552185	https://www.genecards.org/cgi-bin/carddisp.pl?gene=TKT
CYSLTR2	Cysteinyl Leukotriene Receptor 2	Protein Coding	Q9NS75	57	GC13P048653	3.03579449653625	https://www.genecards.org/cgi-bin/carddisp.pl?gene=CYSLTR2
FSTL1	Follistatin Like 1	Protein Coding	Q12841	53	GC03M120392	3.03467273712158	https://www.genecards.org/cgi-bin/carddisp.pl?gene=FSTL1
ALPI	Alkaline Phosphatase, Intestinal	Protein Coding	P09923	59	GC02P232456	3.03348255157471	https://www.genecards.org/cgi-bin/carddisp.pl?gene=ALPI
FBXO11	F-Box Protein 11	Protein Coding	Q86XK2	54	GC02M047789	3.03343486785889	https://www.genecards.org/cgi-bin/carddisp.pl?gene=FBXO11
AEBP1	AE Binding Protein 1	Protein Coding	Q8IUX7	52	GC07P044429	3.03276324272156	https://www.genecards.org/cgi-bin/carddisp.pl?gene=AEBP1
RHO	Rhodopsin	Protein Coding	P08100	60	GC03P140890	3.03153896331787	https://www.genecards.org/cgi-bin/carddisp.pl?gene=RHO
RARB	Retinoic Acid Receptor Beta	Protein Coding	P10826	62	GC03P025081	3.02820205688477	https://www.genecards.org/cgi-bin/carddisp.pl?gene=RARB
TOLLIP	Toll Interacting Protein	Protein Coding	Q9H0E2	56	GC11M001274	3.02817606925964	https://www.genecards.org/cgi-bin/carddisp.pl?gene=TOLLIP
TRIM65	Tripartite Motif Containing 65	Protein Coding	Q6PJ69	45	GC17M090378	3.0232834815979	https://www.genecards.org/cgi-bin/carddisp.pl?gene=TRIM65
DMD	Dystrophin	Protein Coding	P11532	58	GC0XM031097	3.02285575866699	https://www.genecards.org/cgi-bin/carddisp.pl?gene=DMD
FABP4	Fatty Acid Binding Protein 4	Protein Coding	P15090	55	GC08M081478	3.01713514328003	https://www.genecards.org/cgi-bin/carddisp.pl?gene=FABP4
BACE1-AS	BACE1 Antisense RNA	RNA Gene		22	GC11P117499	3.01692032814026	https://www.genecards.org/cgi-bin/carddisp.pl?gene=BACE1-AS
SIK3	SIK Family Kinase 3	Protein Coding	Q9Y2K2	52	GC11M116843	3.01444339752197	https://www.genecards.org/cgi-bin/carddisp.pl?gene=SIK3
PTGER3	Prostaglandin E Receptor 3	Protein Coding	P43115	58	GC01M070852	3.01309633255005	https://www.genecards.org/cgi-bin/carddisp.pl?gene=PTGER3
PDK1	Pyruvate Dehydrogenase Kinase 1	Protein Coding	Q15118	60	GC02P172555	3.01256489753723	https://www.genecards.org/cgi-bin/carddisp.pl?gene=PDK1
IFNL1	Interferon Lambda 1	Protein Coding	Q8IU54	48	GC19P039296	3.01251888275146	https://www.genecards.org/cgi-bin/carddisp.pl?gene=IFNL1
DHFR	Dihydrofolate Reductase	Protein Coding	P00374	61	GC05M080626	3.0112636089325	https://www.genecards.org/cgi-bin/carddisp.pl?gene=DHFR
CCL1	C-C Motif Chemokine Ligand 1	Protein Coding	P22362	49	GC17M088983	3.00945043563843	https://www.genecards.org/cgi-bin/carddisp.pl?gene=CCL1
SMO	Smoothened, Frizzled Class Receptor	Protein Coding	Q99835	64	GC07P138834	3.00538873672485	https://www.genecards.org/cgi-bin/carddisp.pl?gene=SMO
TRL-TAG1-1	TRNA-Leu (Anticodon TAG) 1-1	RNA Gene		11	GC17M088325	3.00461483001709	https://www.genecards.org/cgi-bin/carddisp.pl?gene=TRL-TAG1-1
PLP1	Proteolipid Protein 1	Protein Coding	P60201	55	GC0XP103773	3.00406002998352	https://www.genecards.org/cgi-bin/carddisp.pl?gene=PLP1
NPHP3	Nephrocystin 3	Protein Coding	Q7Z494	51	GC03M132683	2.99926066398621	https://www.genecards.org/cgi-bin/carddisp.pl?gene=NPHP3
GH1	Growth Hormone 1	Protein Coding	P01241	55	GC17M063917	2.99716854095459	https://www.genecards.org/cgi-bin/carddisp.pl?gene=GH1
STK11	Serine/Threonine Kinase 11	Protein Coding	Q15831	63	GC19P001177	2.99693202972412	https://www.genecards.org/cgi-bin/carddisp.pl?gene=STK11
MITF	Melanocyte Inducing Transcription Factor	Protein Coding	O75030	61	GC03P069740	2.99518728256226	https://www.genecards.org/cgi-bin/carddisp.pl?gene=MITF
TRIM33	Tripartite Motif Containing 33	Protein Coding	Q9UPN9	54	GC01M114392	2.99508333206177	https://www.genecards.org/cgi-bin/carddisp.pl?gene=TRIM33
CUBN	Cubilin	Protein Coding	O60494	58	GC10M016824	2.99343919754028	https://www.genecards.org/cgi-bin/carddisp.pl?gene=CUBN
MMUT	Methylmalonyl-CoA Mutase	Protein Coding	P22033	58	GC06M049430	2.9929051399231	https://www.genecards.org/cgi-bin/carddisp.pl?gene=MMUT
MIR532	MicroRNA 532	RNA Gene		25	GC0XP059332	2.99260950088501	https://www.genecards.org/cgi-bin/carddisp.pl?gene=MIR532
ELAVL1	ELAV Like RNA Binding Protein 1	Protein Coding	Q15717	54	GC19M007958	2.99217224121094	https://www.genecards.org/cgi-bin/carddisp.pl?gene=ELAVL1
F2RL3	F2R Like Thrombin Or Trypsin Receptor 3	Protein Coding	Q96RI0	55	GC19P016888	2.98963809013367	https://www.genecards.org/cgi-bin/carddisp.pl?gene=F2RL3
DEFB103B	Defensin Beta 103B	Protein Coding	P81534	37	GC08M007430	2.98810362815857	https://www.genecards.org/cgi-bin/carddisp.pl?gene=DEFB103B
MSN	Moesin	Protein Coding	P26038	60	GC0XP065588	2.98806428909302	https://www.genecards.org/cgi-bin/carddisp.pl?gene=MSN
MIR184	MicroRNA 184	RNA Gene		31	GC15P079209	2.98585677146912	https://www.genecards.org/cgi-bin/carddisp.pl?gene=MIR184
NGFR	Nerve Growth Factor Receptor	Protein Coding	P08138	60	GC17P049495	2.98442673683167	https://www.genecards.org/cgi-bin/carddisp.pl?gene=NGFR
HPS6	HPS6 Biogenesis Of Lysosomal Organelles Complex 2 Subunit 3	Protein Coding	Q86YV9	49	GC10P102065	2.98288464546204	https://www.genecards.org/cgi-bin/carddisp.pl?gene=HPS6
S1PR1	Sphingosine-1-Phosphate Receptor 1	Protein Coding	P21453	58	GC01P101236	2.98009824752808	https://www.genecards.org/cgi-bin/carddisp.pl?gene=S1PR1
COL11A1	Collagen Type XI Alpha 1 Chain	Protein Coding	P12107	55	GC01M102876	2.98002362251282	https://www.genecards.org/cgi-bin/carddisp.pl?gene=COL11A1
IQCB1	IQ Motif Containing B1	Protein Coding	Q15051	54	GC03M121769	2.9789924621582	https://www.genecards.org/cgi-bin/carddisp.pl?gene=IQCB1
PTK2B	Protein Tyrosine Kinase 2 Beta	Protein Coding	Q14289	62	GC08P027311	2.97803020477295	https://www.genecards.org/cgi-bin/carddisp.pl?gene=PTK2B
AGTR2	Angiotensin II Receptor Type 2	Protein Coding	P50052	56	GC0XP116170	2.97768902778625	https://www.genecards.org/cgi-bin/carddisp.pl?gene=AGTR2
ZEB2	Zinc Finger E-Box Binding Homeobox 2	Protein Coding	O60315	61	GC02M144384	2.97648596763611	https://www.genecards.org/cgi-bin/carddisp.pl?gene=ZEB2
TGM1	Transglutaminase 1	Protein Coding	P22735	58	GC14M024249	2.97607374191284	https://www.genecards.org/cgi-bin/carddisp.pl?gene=TGM1
CYP24A1	Cytochrome P450 Family 24 Subfamily A Member 1	Protein Coding	Q07973	59	GC20M054153	2.97167444229126	https://www.genecards.org/cgi-bin/carddisp.pl?gene=CYP24A1
FLCN	Folliculin	Protein Coding	Q8NFG4	54	GC17M017212	2.96972036361694	https://www.genecards.org/cgi-bin/carddisp.pl?gene=FLCN
MS4A2	Membrane Spanning 4-Domains A2	Protein Coding	Q01362	50	GC11P060088	2.96925735473633	https://www.genecards.org/cgi-bin/carddisp.pl?gene=MS4A2
KRT14	Keratin 14	Protein Coding	P02533	59	GC17M041582	2.96607327461243	https://www.genecards.org/cgi-bin/carddisp.pl?gene=KRT14
IL17RB	Interleukin 17 Receptor B	Protein Coding	Q9NRM6	52	GC03P061700	2.96603536605835	https://www.genecards.org/cgi-bin/carddisp.pl?gene=IL17RB
SNORD44	Small Nucleolar RNA, C/D Box 44	RNA Gene		22	GC01M175043	2.96379804611206	https://www.genecards.org/cgi-bin/carddisp.pl?gene=SNORD44
MIR299	MicroRNA 299	RNA Gene		27	GC14P119051	2.95725345611572	https://www.genecards.org/cgi-bin/carddisp.pl?gene=MIR299
NPC2	NPC Intracellular Cholesterol Transporter 2	Protein Coding	P61916	56	GC14M074476	2.955970287	https://www.genecards.org/cgi-bin/carddisp.pl?gene=NPC2
BSCL2	BSCL2 Lipid Droplet Biogenesis Associated, Seipin	Protein Coding	Q96G97	55	GC11M132685	2.95423769950867	https://www.genecards.org/cgi-bin/carddisp.pl?gene=BSCL2
TYRP1	Tyrosinase Related Protein 1	Protein Coding	P17643	58	GC09P012683	2.952472448	https://www.genecards.org/cgi-bin/carddisp.pl?gene=TYRP1
DNM1L	Dynamin 1 Like	Protein Coding	O00429	61	GC12P032679	2.95199799537659	https://www.genecards.org/cgi-bin/carddisp.pl?gene=DNM1L
EFEMP2	EGF Containing Fibulin Extracellular Matrix Protein 2	Protein Coding	O95967	56	GC11M132839	2.95108222961426	https://www.genecards.org/cgi-bin/carddisp.pl?gene=EFEMP2
EZH2	Enhancer Of Zeste 2 Polycomb Repressive Complex 2 Subunit	Protein Coding	Q15910	66	GC07M148807	2.95005989074707	https://www.genecards.org/cgi-bin/carddisp.pl?gene=EZH2
MIR346	MicroRNA 346	RNA Gene		27	GC10M086264	2.94780850410461	https://www.genecards.org/cgi-bin/carddisp.pl?gene=MIR346
ADORA3	Adenosine A3 Receptor	Protein Coding	P0DMS8	55	GC01M111499	2.94673085212708	https://www.genecards.org/cgi-bin/carddisp.pl?gene=ADORA3
FUS	FUS RNA Binding Protein	Protein Coding	P35637	58	GC16P031180	2.94327592849731	https://www.genecards.org/cgi-bin/carddisp.pl?gene=FUS
MUC6	Mucin 6, Oligomeric Mucus/Gel-Forming	Protein Coding	Q6W4X9	51	GC11M001012	2.94176888465881	https://www.genecards.org/cgi-bin/carddisp.pl?gene=MUC6
MIR181C	MicroRNA 181c	RNA Gene		29	GC19P132486	2.9414803981781	https://www.genecards.org/cgi-bin/carddisp.pl?gene=MIR181C
MIR134	MicroRNA 134	RNA Gene		27	GC14P119048	2.93802738189697	https://www.genecards.org/cgi-bin/carddisp.pl?gene=MIR134
A2M	Alpha-2-Macroglobulin	Protein Coding	P01023	59	GC12M009067	2.93599915504456	https://www.genecards.org/cgi-bin/carddisp.pl?gene=A2M
MIR30E	MicroRNA 30e	RNA Gene		31	GC01P040754	2.93498206138611	https://www.genecards.org/cgi-bin/carddisp.pl?gene=MIR30E
MAOA	Monoamine Oxidase A	Protein Coding	P21397	62	GC0XP043654	2.93443131446838	https://www.genecards.org/cgi-bin/carddisp.pl?gene=MAOA
ITIH4	Inter-Alpha-Trypsin Inhibitor Heavy Chain 4	Protein Coding	Q14624	54	GC03M052812	2.93255043029785	https://www.genecards.org/cgi-bin/carddisp.pl?gene=ITIH4
MIR181B1	MicroRNA 181b-1	RNA Gene		28	GC01M198858	2.93184971809387	https://www.genecards.org/cgi-bin/carddisp.pl?gene=MIR181B1
DPP9	Dipeptidyl Peptidase 9	Protein Coding	Q86TI2	53	GC19M100035	2.93069386482239	https://www.genecards.org/cgi-bin/carddisp.pl?gene=DPP9
ANKZF1	Ankyrin Repeat And Zinc Finger Peptidyl TRNA Hydrolase 1	Protein Coding	Q9H8Y5	48	GC02P219229	2.930579662	https://www.genecards.org/cgi-bin/carddisp.pl?gene=ANKZF1
GAS2L2	Growth Arrest Specific 2 Like 2	Protein Coding	Q8NHY3	44	GC17M035744	2.92937278747559	https://www.genecards.org/cgi-bin/carddisp.pl?gene=GAS2L2
RPGRIP1L	RPGRIP1 Like	Protein Coding	Q68CZ1	54	GC16M053759	2.92847609519958	https://www.genecards.org/cgi-bin/carddisp.pl?gene=RPGRIP1L
TREML1	Triggering Receptor Expressed On Myeloid Cells Like 1	Protein Coding	Q86YW5	44	GC06M100501	2.92646932601929	https://www.genecards.org/cgi-bin/carddisp.pl?gene=TREML1
MIR100	MicroRNA 100	RNA Gene		30	GC11M122152	2.9250636100769	https://www.genecards.org/cgi-bin/carddisp.pl?gene=MIR100
HNF4A	Hepatocyte Nuclear Factor 4 Alpha	Protein Coding	P41235	62	GC20P044355	2.92201924324036	https://www.genecards.org/cgi-bin/carddisp.pl?gene=HNF4A
NFATC1	Nuclear Factor Of Activated T Cells 1	Protein Coding	O95644	61	GC18P079395	2.92087411880493	https://www.genecards.org/cgi-bin/carddisp.pl?gene=NFATC1
AQP1	Aquaporin 1 (Colton Blood Group)	Protein Coding	P29972	60	GC07P030911	2.91884541511536	https://www.genecards.org/cgi-bin/carddisp.pl?gene=AQP1
PNP	Purine Nucleoside Phosphorylase	Protein Coding	P00491	62	GC14P051461	2.91670703887939	https://www.genecards.org/cgi-bin/carddisp.pl?gene=PNP
ANPEP	Alanyl Aminopeptidase, Membrane	Protein Coding	P15144	62	GC15M089784	2.91656684875488	https://www.genecards.org/cgi-bin/carddisp.pl?gene=ANPEP
ZNRF1	Zinc And Ring Finger 1	Protein Coding	Q8ND25	44	GC16P074999	2.91405749320984	https://www.genecards.org/cgi-bin/carddisp.pl?gene=ZNRF1
MIR106B	MicroRNA 106b	RNA Gene		30	GC07M106065	2.9136209487915	https://www.genecards.org/cgi-bin/carddisp.pl?gene=MIR106B
TP73	Tumor Protein P73	Protein Coding	O15350	58	GC01P003652	2.91090679168701	https://www.genecards.org/cgi-bin/carddisp.pl?gene=TP73
CC2D2A	Coiled-Coil And C2 Domain Containing 2A	Protein Coding	Q9P2K1	52	GC04P026836	2.91071772575378	https://www.genecards.org/cgi-bin/carddisp.pl?gene=CC2D2A
LTB	Lymphotoxin Beta	Protein Coding	Q06643	52	GC06M100300	2.91035389900208	https://www.genecards.org/cgi-bin/carddisp.pl?gene=LTB
ALDH2	Aldehyde Dehydrogenase 2 Family Member	Protein Coding	P05091	63	GC12P111766	2.91007113456726	https://www.genecards.org/cgi-bin/carddisp.pl?gene=ALDH2
PPP1CA	Protein Phosphatase 1 Catalytic Subunit Alpha	Protein Coding	P62136	61	GC11M132909	2.90934634208679	https://www.genecards.org/cgi-bin/carddisp.pl?gene=PPP1CA
FCER1A	Fc Epsilon Receptor Ia	Protein Coding	P12319	54	GC01P159283	2.90862584114075	https://www.genecards.org/cgi-bin/carddisp.pl?gene=FCER1A
CD70	CD70 Molecule	Protein Coding	P32970	55	GC19M100106	2.90368723869324	https://www.genecards.org/cgi-bin/carddisp.pl?gene=CD70
DDX41	DEAD-Box Helicase 41	Protein Coding	Q9UJV9	55	GC05M177511	2.90319204330444	https://www.genecards.org/cgi-bin/carddisp.pl?gene=DDX41
INSR	Insulin Receptor	Protein Coding	P06213	66	GC19M007112	2.90095400810242	https://www.genecards.org/cgi-bin/carddisp.pl?gene=INSR
HRG	Histidine Rich Glycoprotein	Protein Coding	P04196	56	GC03P186660	2.89986371994019	https://www.genecards.org/cgi-bin/carddisp.pl?gene=HRG
HRAS	HRas Proto-Oncogene, GTPase	Protein Coding	P01112	65	GC11M013218	2.89906120300293	https://www.genecards.org/cgi-bin/carddisp.pl?gene=HRAS
PERCC1	Proline And Glutamate Rich With Coiled Coil 1	Protein Coding	A0A1W2PR82	22	GC16P001431	2.89813780784607	https://www.genecards.org/cgi-bin/carddisp.pl?gene=PERCC1
SERPINB4	Serpin Family B Member 4	Protein Coding	P48594	48	GC18M063637	2.89725804328918	https://www.genecards.org/cgi-bin/carddisp.pl?gene=SERPINB4
CISH	Cytokine Inducible SH2 Containing Protein	Protein Coding	Q9NSE2	57	GC03M054344	2.89543604850769	https://www.genecards.org/cgi-bin/carddisp.pl?gene=CISH
DGUOK	Deoxyguanosine Kinase	Protein Coding	Q16854	55	GC02P073926	2.8948221206665	https://www.genecards.org/cgi-bin/carddisp.pl?gene=DGUOK
MB	Myoglobin	Protein Coding	P02144	58	GC22M035606	2.89105033874512	https://www.genecards.org/cgi-bin/carddisp.pl?gene=MB
PON2	Paraoxonase 2	Protein Coding	Q15165	56	GC07M095404	2.89059209823608	https://www.genecards.org/cgi-bin/carddisp.pl?gene=PON2
DEFA1	Defensin Alpha 1	Protein Coding	P59665	49	GC08M006977	2.88870334625244	https://www.genecards.org/cgi-bin/carddisp.pl?gene=DEFA1
SERPINF2	Serpin Family F Member 2	Protein Coding	P08697	57	GC17P001742	2.88726878166199	https://www.genecards.org/cgi-bin/carddisp.pl?gene=SERPINF2
SPIB	Spi-B Transcription Factor	Protein Coding	Q01892	48	GC19P050418	2.88574743270874	https://www.genecards.org/cgi-bin/carddisp.pl?gene=SPIB
SERPINA7	Serpin Family A Member 7	Protein Coding	P05543	54	GC0XM106032	2.88573718070984	https://www.genecards.org/cgi-bin/carddisp.pl?gene=SERPINA7
PPIA	Peptidylprolyl Isomerase A	Protein Coding	P62937	58	GC07P044839	2.88482809066772	https://www.genecards.org/cgi-bin/carddisp.pl?gene=PPIA
TNFRSF6B	TNF Receptor Superfamily Member 6b	Protein Coding	O95407	54	GC20P063696	2.88399815559387	https://www.genecards.org/cgi-bin/carddisp.pl?gene=TNFRSF6B
PSIP1	PC4 And SRSF1 Interacting Protein 1	Protein Coding	O75475	52	GC09M015464	2.88239598274231	https://www.genecards.org/cgi-bin/carddisp.pl?gene=PSIP1
TAB1	TGF-Beta Activated Kinase 1 (MAP3K7) Binding Protein 1	Protein Coding	Q15750	55	GC22P081529	2.88072061538696	https://www.genecards.org/cgi-bin/carddisp.pl?gene=TAB1
LTC4S	Leukotriene C4 Synthase	Protein Coding	Q16873	56	GC05P179793	2.8795337677002	https://www.genecards.org/cgi-bin/carddisp.pl?gene=LTC4S
ITGAV	Integrin Subunit Alpha V	Protein Coding	P06756	60	GC02P186589	2.87644648551941	https://www.genecards.org/cgi-bin/carddisp.pl?gene=ITGAV
FTO	FTO Alpha-Ketoglutarate Dependent Dioxygenase	Protein Coding	Q9C0B1	58	GC16P105500	2.87353801727295	https://www.genecards.org/cgi-bin/carddisp.pl?gene=FTO
APLN	Apelin	Protein Coding	Q9ULZ1	48	GC0XM129645	2.87302851676941	https://www.genecards.org/cgi-bin/carddisp.pl?gene=APLN
CFP	Complement Factor Properdin	Protein Coding	P27918	55	GC0XM047623	2.87234783172607	https://www.genecards.org/cgi-bin/carddisp.pl?gene=CFP
MIR20B	MicroRNA 20b	RNA Gene		23	GC0XM134523	2.87178254127502	https://www.genecards.org/cgi-bin/carddisp.pl?gene=MIR20B
SERPIND1	Serpin Family D Member 1	Protein Coding	P05546	58	GC22P080899	2.87132740020752	https://www.genecards.org/cgi-bin/carddisp.pl?gene=SERPIND1
PKM	Pyruvate Kinase M1/2	Protein Coding	P14618	62	GC15M072199	2.87100505828857	https://www.genecards.org/cgi-bin/carddisp.pl?gene=PKM
MAPKAPK2	MAPK Activated Protein Kinase 2	Protein Coding	P49137	60	GC01P206684	2.87075877189636	https://www.genecards.org/cgi-bin/carddisp.pl?gene=MAPKAPK2
IVL	Involucrin	Protein Coding	P07476	51	GC01P170337	2.86983966827393	https://www.genecards.org/cgi-bin/carddisp.pl?gene=IVL
BRWD1	Bromodomain And WD Repeat Domain Containing 1	Protein Coding	Q9NSI6	51	GC21M039184	2.86955761909485	https://www.genecards.org/cgi-bin/carddisp.pl?gene=BRWD1
CD46	CD46 Molecule	Protein Coding	P15529	60	GC01P207752	2.86898922920227	https://www.genecards.org/cgi-bin/carddisp.pl?gene=CD46
IARS1	Isoleucyl-TRNA Synthetase 1	Protein Coding	P41252	57	GC09M118065	2.86667394638062	https://www.genecards.org/cgi-bin/carddisp.pl?gene=IARS1
SPHK1	Sphingosine Kinase 1	Protein Coding	Q9NYA1	58	GC17P076376	2.86587285995483	https://www.genecards.org/cgi-bin/carddisp.pl?gene=SPHK1
RAB8A	RAB8A, Member RAS Oncogene Family	Protein Coding	P61006	52	GC19P016111	2.86461520195007	https://www.genecards.org/cgi-bin/carddisp.pl?gene=RAB8A
SNHG22	Small Nucleolar RNA Host Gene 22	RNA Gene		24	GC18P050243	2.86398839950562	https://www.genecards.org/cgi-bin/carddisp.pl?gene=SNHG22
SUCNR1	Succinate Receptor 1	Protein Coding	Q9BXA5	47	GC03P151873	2.86197900772095	https://www.genecards.org/cgi-bin/carddisp.pl?gene=SUCNR1
CTPS1	CTP Synthase 1	Protein Coding	P17812	58	GC01P040979	2.86091327667236	https://www.genecards.org/cgi-bin/carddisp.pl?gene=CTPS1
IL15RA	Interleukin 15 Receptor Subunit Alpha	Protein Coding	Q13261	51	GC10M005943	2.8596773147583	https://www.genecards.org/cgi-bin/carddisp.pl?gene=IL15RA
SRP54	Signal Recognition Particle 54	Protein Coding	P61011	54	GC14P034981	2.85957312583923	https://www.genecards.org/cgi-bin/carddisp.pl?gene=SRP54
NLRC5	NLR Family CARD Domain Containing 5	Protein Coding	Q86WI3	48	GC16P105591	2.85953807830811	https://www.genecards.org/cgi-bin/carddisp.pl?gene=NLRC5
HAVCR1	Hepatitis A Virus Cellular Receptor 1	Protein Coding	Q96D42	55	GC05M157028	2.85930466651917	https://www.genecards.org/cgi-bin/carddisp.pl?gene=HAVCR1
SGSH	N-Sulfoglucosamine Sulfohydrolase	Protein Coding	P51688	60	GC17M090525	2.8590030670166	https://www.genecards.org/cgi-bin/carddisp.pl?gene=SGSH
SPARC	Secreted Protein Acidic And Cysteine Rich	Protein Coding	P09486	62	GC05M151661	2.85814237594604	https://www.genecards.org/cgi-bin/carddisp.pl?gene=SPARC
PAX2	Paired Box 2	Protein Coding	Q02962	58	GC10P100735	2.85788989067078	https://www.genecards.org/cgi-bin/carddisp.pl?gene=PAX2
NBN	Nibrin	Protein Coding	O60934	61	GC08M089933	2.85593390464783	https://www.genecards.org/cgi-bin/carddisp.pl?gene=NBN
NR2E3	Nuclear Receptor Subfamily 2 Group E Member 3	Protein Coding	Q9Y5X4	54	GC15P071792	2.8553261756897	https://www.genecards.org/cgi-bin/carddisp.pl?gene=NR2E3
ACADVL	Acyl-CoA Dehydrogenase Very Long Chain	Protein Coding	P49748	58	GC17P132621	2.85463786125183	https://www.genecards.org/cgi-bin/carddisp.pl?gene=ACADVL
LOC100287329	Uncharacterized LOC100287329	RNA Gene		17	GC06M100299	2.85448622703552	https://www.genecards.org/cgi-bin/carddisp.pl?gene=LOC100287329
PSC	Cholangitis, Primary Sclerosing	Genetic Locus		6	GC03U901834	2.85448622703552	https://www.genecards.org/cgi-bin/carddisp.pl?gene=PSC
A2ML1	Alpha-2-Macroglobulin Like 1	Protein Coding	A8K2U0	51	GC12P008822	2.85392451286316	https://www.genecards.org/cgi-bin/carddisp.pl?gene=A2ML1
CHGA	Chromogranin A	Protein Coding	P10645	56	GC14P093923	2.85350131988525	https://www.genecards.org/cgi-bin/carddisp.pl?gene=CHGA
HNF1B	HNF1 Homeobox B	Protein Coding	P35680	55	GC17M037686	2.85300493240356	https://www.genecards.org/cgi-bin/carddisp.pl?gene=HNF1B
MCL1	MCL1 Apoptosis Regulator, BCL2 Family Member	Protein Coding	Q07820	61	GC01M164881	2.85200810432434	https://www.genecards.org/cgi-bin/carddisp.pl?gene=MCL1
ENO2	Enolase 2	Protein Coding	P09104	60	GC12P006913	2.85045027732849	https://www.genecards.org/cgi-bin/carddisp.pl?gene=ENO2
NRG1	Neuregulin 1	Protein Coding	Q02297	61	GC08P031639	2.84953117370605	https://www.genecards.org/cgi-bin/carddisp.pl?gene=NRG1
FASN	Fatty Acid Synthase	Protein Coding	P49327	61	GC17M082078	2.84915065765381	https://www.genecards.org/cgi-bin/carddisp.pl?gene=FASN
CCL19	C-C Motif Chemokine Ligand 19	Protein Coding	Q99731	52	GC09M035507	2.84816718101501	https://www.genecards.org/cgi-bin/carddisp.pl?gene=CCL19
FAS-AS1	FAS Antisense RNA 1	RNA Gene		22	GC10M088991	2.84472513198853	https://www.genecards.org/cgi-bin/carddisp.pl?gene=FAS-AS1
CYP1A2	Cytochrome P450 Family 1 Subfamily A Member 2	Protein Coding	P05177	58	GC15P074748	2.84452843666077	https://www.genecards.org/cgi-bin/carddisp.pl?gene=CYP1A2
CDH26	Cadherin 26	Protein Coding	Q8IXH8	44	GC20P059958	2.84337854385376	https://www.genecards.org/cgi-bin/carddisp.pl?gene=CDH26
DEFA5	Defensin Alpha 5	Protein Coding	Q01523	48	GC08M007057	2.84154224395752	https://www.genecards.org/cgi-bin/carddisp.pl?gene=DEFA5
MTHFD1	Methylenetetrahydrofolate Dehydrogenase, Cyclohydrolase And Formyltetrahydrofolate Synthetase 1	Protein Coding	P11586	58	GC14P064388	2.84015941619873	https://www.genecards.org/cgi-bin/carddisp.pl?gene=MTHFD1
KLF6	KLF Transcription Factor 6	Protein Coding	Q99612	56	GC10M003779	2.83981919288635	https://www.genecards.org/cgi-bin/carddisp.pl?gene=KLF6
MIR511	MicroRNA 511	RNA Gene		25	GC10P017845	2.83662271499634	https://www.genecards.org/cgi-bin/carddisp.pl?gene=MIR511
BECN1	Beclin 1	Protein Coding	Q14457	59	GC17M042810	2.8360424041748	https://www.genecards.org/cgi-bin/carddisp.pl?gene=BECN1
CD5L	CD5 Molecule Like	Protein Coding	O43866	50	GC01M165246	2.832444191	https://www.genecards.org/cgi-bin/carddisp.pl?gene=CD5L
ACVRL1	Activin A Receptor Like Type 1	Protein Coding	P37023	63	GC12P051906	2.83118414878845	https://www.genecards.org/cgi-bin/carddisp.pl?gene=ACVRL1
MIR208A	MicroRNA 208a	RNA Gene		28	GC14M023388	2.83020710945129	https://www.genecards.org/cgi-bin/carddisp.pl?gene=MIR208A
DCTN1	Dynactin Subunit 1	Protein Coding	Q14203	59	GC02M074361	2.82939052581787	https://www.genecards.org/cgi-bin/carddisp.pl?gene=DCTN1
PGR	Progesterone Receptor	Protein Coding	P06401	62	GC11M133477	2.8291277885437	https://www.genecards.org/cgi-bin/carddisp.pl?gene=PGR
PHGDH	Phosphoglycerate Dehydrogenase	Protein Coding	O43175	63	GC01P119674	2.82807970046997	https://www.genecards.org/cgi-bin/carddisp.pl?gene=PHGDH
ADORA2B	Adenosine A2b Receptor	Protein Coding	P29275	59	GC17P132871	2.82792687416077	https://www.genecards.org/cgi-bin/carddisp.pl?gene=ADORA2B
KIR2DL4	Killer Cell Immunoglobulin Like Receptor, Two Ig Domains And Long Cytoplasmic Tail 4	Protein Coding	Q99706	48	GC19P133683	2.82495617866516	https://www.genecards.org/cgi-bin/carddisp.pl?gene=KIR2DL4
CD58	CD58 Molecule	Protein Coding	P19256	54	GC01M116514	2.82463955879211	https://www.genecards.org/cgi-bin/carddisp.pl?gene=CD58
PTGDS	Prostaglandin D2 Synthase	Protein Coding	P41222	58	GC09P147142	2.82193660736084	https://www.genecards.org/cgi-bin/carddisp.pl?gene=PTGDS
ARID1A	AT-Rich Interaction Domain 1A	Protein Coding	O14497	58	GC01P026693	2.82145261764526	https://www.genecards.org/cgi-bin/carddisp.pl?gene=ARID1A
ATOH1	Atonal BHLH Transcription Factor 1	Protein Coding	Q92858	50	GC04P093828	2.82021403312683	https://www.genecards.org/cgi-bin/carddisp.pl?gene=ATOH1
TAFAZZIN	Tafazzin, Phospholipid-Lysophospholipid Transacylase	Protein Coding	Q16635	54	GC0XP154968	2.8198835849762	https://www.genecards.org/cgi-bin/carddisp.pl?gene=TAFAZZIN
SIGLEC8	Sialic Acid Binding Ig Like Lectin 8	Protein Coding	Q9NYZ4	54	GC19M051450	2.81823325157166	https://www.genecards.org/cgi-bin/carddisp.pl?gene=SIGLEC8
KCNJ11	Potassium Inwardly Rectifying Channel Subfamily J Member 11	Protein Coding	Q14654	58	GC11M018031	2.81786394119263	https://www.genecards.org/cgi-bin/carddisp.pl?gene=KCNJ11
MERTK	MER Proto-Oncogene, Tyrosine Kinase	Protein Coding	Q12866	63	GC02P111898	2.81592893600464	https://www.genecards.org/cgi-bin/carddisp.pl?gene=MERTK
FGF21	Fibroblast Growth Factor 21	Protein Coding	Q9NSA1	51	GC19P133377	2.81589436531067	https://www.genecards.org/cgi-bin/carddisp.pl?gene=FGF21
PRMT5	Protein Arginine Methyltransferase 5	Protein Coding	O14744	59	GC14M022920	2.81391000747681	https://www.genecards.org/cgi-bin/carddisp.pl?gene=PRMT5
MIR503	MicroRNA 503	RNA Gene		28	GC0XM134898	2.81338834762573	https://www.genecards.org/cgi-bin/carddisp.pl?gene=MIR503
SCT	Secretin	Protein Coding	P09683	45	GC11M000626	2.81337904930115	https://www.genecards.org/cgi-bin/carddisp.pl?gene=SCT
CLEC1A	C-Type Lectin Domain Family 1 Member A	Protein Coding	Q8NC01	50	GC12M033110	2.81293821334839	https://www.genecards.org/cgi-bin/carddisp.pl?gene=CLEC1A
DPEP1	Dipeptidase 1	Protein Coding	P16444	56	GC16P089613	2.81174659729004	https://www.genecards.org/cgi-bin/carddisp.pl?gene=DPEP1
MAP3K8	Mitogen-Activated Protein Kinase Kinase Kinase 8	Protein Coding	P41279	59	GC10P030915	2.80996227264404	https://www.genecards.org/cgi-bin/carddisp.pl?gene=MAP3K8
CIDEC	Cell Death Inducing DFFA Like Effector C	Protein Coding	Q96AQ7	52	GC03M009866	2.80934858322144	https://www.genecards.org/cgi-bin/carddisp.pl?gene=CIDEC
CD200R1	CD200 Receptor 1	Protein Coding	Q8TD46	51	GC03M112921	2.80882239341736	https://www.genecards.org/cgi-bin/carddisp.pl?gene=CD200R1
AKR1B1	Aldo-Keto Reductase Family 1 Member B	Protein Coding	P15121	59	GC07M134442	2.80864953994751	https://www.genecards.org/cgi-bin/carddisp.pl?gene=AKR1B1
PAX1	Paired Box 1	Protein Coding	P15863	54	GC20P021705	2.80855011940002	https://www.genecards.org/cgi-bin/carddisp.pl?gene=PAX1
CEACAM3	CEA Cell Adhesion Molecule 3	Protein Coding	P40198	54	GC19P041796	2.80842518806458	https://www.genecards.org/cgi-bin/carddisp.pl?gene=CEACAM3
KRT6A	Keratin 6A	Protein Coding	P02538	54	GC12M052488	2.80753374099731	https://www.genecards.org/cgi-bin/carddisp.pl?gene=KRT6A
MIRLET7A1	MicroRNA Let-7a-1	RNA Gene		31	GC09P094175	2.806072474	https://www.genecards.org/cgi-bin/carddisp.pl?gene=MIRLET7A1
F13B	Coagulation Factor XIII B Chain	Protein Coding	P05160	51	GC01M197008	2.80262660980225	https://www.genecards.org/cgi-bin/carddisp.pl?gene=F13B
ADAM33	ADAM Metallopeptidase Domain 33	Protein Coding	Q9BZ11	49	GC20M004253	2.80246663093567	https://www.genecards.org/cgi-bin/carddisp.pl?gene=ADAM33
AXIN1	Axin 1	Protein Coding	O15169	59	GC16M000287	2.80155754089355	https://www.genecards.org/cgi-bin/carddisp.pl?gene=AXIN1
ADH1B	Alcohol Dehydrogenase 1B (Class I), Beta Polypeptide	Protein Coding	P00325	57	GC04M099304	2.80075836181641	https://www.genecards.org/cgi-bin/carddisp.pl?gene=ADH1B
SP1	Sp1 Transcription Factor	Protein Coding	P08047	58	GC12P053380	2.79702591896057	https://www.genecards.org/cgi-bin/carddisp.pl?gene=SP1
MIR500A	MicroRNA 500a	RNA Gene		25	GC0XP050008	2.79507374763489	https://www.genecards.org/cgi-bin/carddisp.pl?gene=MIR500A
MIR208B	MicroRNA 208b	RNA Gene		30	GC14M023417	2.79262137413025	https://www.genecards.org/cgi-bin/carddisp.pl?gene=MIR208B
TRAF3IP1	TRAF3 Interacting Protein 1	Protein Coding	Q8TDR0	51	GC02P238320	2.79229092597961	https://www.genecards.org/cgi-bin/carddisp.pl?gene=TRAF3IP1
ERAP2	Endoplasmic Reticulum Aminopeptidase 2	Protein Coding	Q6P179	51	GC05P096875	2.79101538658142	https://www.genecards.org/cgi-bin/carddisp.pl?gene=ERAP2
KRT17	Keratin 17	Protein Coding	Q04695	58	GC17M041619	2.78987240791321	https://www.genecards.org/cgi-bin/carddisp.pl?gene=KRT17
WT1	WT1 Transcription Factor	Protein Coding	P19544	61	GC11M032365	2.78818297386169	https://www.genecards.org/cgi-bin/carddisp.pl?gene=WT1
DNAH7	Dynein Axonemal Heavy Chain 7	Protein Coding	Q8WXX0	45	GC02M195737	2.78796815872192	https://www.genecards.org/cgi-bin/carddisp.pl?gene=DNAH7
ANGPTL2	Angiopoietin Like 2	Protein Coding	Q9UKU9	46	GC09M127087	2.78762006759644	https://www.genecards.org/cgi-bin/carddisp.pl?gene=ANGPTL2
MIR487B	MicroRNA 487b	RNA Gene		26	GC14P119075	2.78684663772583	https://www.genecards.org/cgi-bin/carddisp.pl?gene=MIR487B
PHEX	Phosphate Regulating Endopeptidase X-Linked	Protein Coding	P78562	54	GC0XP022032	2.78680038452148	https://www.genecards.org/cgi-bin/carddisp.pl?gene=PHEX
CLCA1	Chloride Channel Accessory 1	Protein Coding	A8K7I4	51	GC01P086468	2.78531646728516	https://www.genecards.org/cgi-bin/carddisp.pl?gene=CLCA1
PIN1	Peptidylprolyl Cis/Trans Isomerase, NIMA-Interacting 1	Protein Coding	Q13526	60	GC19P009835	2.78498935699463	https://www.genecards.org/cgi-bin/carddisp.pl?gene=PIN1
NAIP	NLR Family Apoptosis Inhibitory Protein	Protein Coding	Q13075	51	GC05M070968	2.78317546844482	https://www.genecards.org/cgi-bin/carddisp.pl?gene=NAIP
MIR147B	MicroRNA 147b	RNA Gene		23	GC15P045433	2.78309464454651	https://www.genecards.org/cgi-bin/carddisp.pl?gene=MIR147B
VPS33B	VPS33B Late Endosome And Lysosome Associated	Protein Coding	Q9H267	54	GC15M090998	2.77851581573486	https://www.genecards.org/cgi-bin/carddisp.pl?gene=VPS33B
DMBT1	Deleted In Malignant Brain Tumors 1	Protein Coding	Q9UGM3	52	GC10P122560	2.77821779251099	https://www.genecards.org/cgi-bin/carddisp.pl?gene=DMBT1
ITGA2	Integrin Subunit Alpha 2	Protein Coding	P17301	58	GC05P052989	2.77086114883423	https://www.genecards.org/cgi-bin/carddisp.pl?gene=ITGA2
ORMDL3	ORMDL Sphingolipid Biosynthesis Regulator 3	Protein Coding	Q8N138	49	GC17M039921	2.77067160606384	https://www.genecards.org/cgi-bin/carddisp.pl?gene=ORMDL3
HNMT	Histamine N-Methyltransferase	Protein Coding	P50135	57	GC02P137964	2.76950025558472	https://www.genecards.org/cgi-bin/carddisp.pl?gene=HNMT
BBS5	Bardet-Biedl Syndrome 5	Protein Coding	Q8N3I7	50	GC02P169492	2.76895928382874	https://www.genecards.org/cgi-bin/carddisp.pl?gene=BBS5
IL20	Interleukin 20	Protein Coding	Q9NYY1	51	GC01P206866	2.76871109008789	https://www.genecards.org/cgi-bin/carddisp.pl?gene=IL20
ERG	ETS Transcription Factor ERG	Protein Coding	P11308	59	GC21M038367	2.76843929290771	https://www.genecards.org/cgi-bin/carddisp.pl?gene=ERG
SHC1	SHC Adaptor Protein 1	Protein Coding	P29353	57	GC01M154962	2.76748085021973	https://www.genecards.org/cgi-bin/carddisp.pl?gene=SHC1
NRIR	Negative Regulator Of Interferon Response	RNA Gene		22	GC02M006791	2.76731729507446	https://www.genecards.org/cgi-bin/carddisp.pl?gene=NRIR
ITLN1	Intelectin 1	Protein Coding	Q8WWA0	50	GC01M160876	2.76727342605591	https://www.genecards.org/cgi-bin/carddisp.pl?gene=ITLN1
DHCR7	7-Dehydrocholesterol Reductase	Protein Coding	Q9UBM7	61	GC11M071428	2.76676511764526	https://www.genecards.org/cgi-bin/carddisp.pl?gene=DHCR7
LINC00261	Long Intergenic Non-Protein Coding RNA 261	RNA Gene		26	GC20M022529	2.7653603553772	https://www.genecards.org/cgi-bin/carddisp.pl?gene=LINC00261
GZMA	Granzyme A	Protein Coding	P12544	55	GC05P055102	2.76260113716125	https://www.genecards.org/cgi-bin/carddisp.pl?gene=GZMA
MAP2K2	Mitogen-Activated Protein Kinase Kinase 2	Protein Coding	P36507	67	GC19M004090	2.75811123847961	https://www.genecards.org/cgi-bin/carddisp.pl?gene=MAP2K2
SCGB3A2	Secretoglobin Family 3A Member 2	Protein Coding	Q96PL1	49	GC05P147870	2.75761008262634	https://www.genecards.org/cgi-bin/carddisp.pl?gene=SCGB3A2
CEP164	Centrosomal Protein 164	Protein Coding	Q9UPV0	54	GC11P117314	2.75470280647278	https://www.genecards.org/cgi-bin/carddisp.pl?gene=CEP164
SUMF1	Sulfatase Modifying Factor 1	Protein Coding	Q8NBK3	54	GC03M003700	2.7541172504425	https://www.genecards.org/cgi-bin/carddisp.pl?gene=SUMF1
MARS1	Methionyl-TRNA Synthetase 1	Protein Coding	P56192	58	GC12P065436	2.75398111343384	https://www.genecards.org/cgi-bin/carddisp.pl?gene=MARS1
FAP	Fibroblast Activation Protein Alpha	Protein Coding	Q12884	58	GC02M162170	2.75277256965637	https://www.genecards.org/cgi-bin/carddisp.pl?gene=FAP
LAMP2	Lysosomal Associated Membrane Protein 2	Protein Coding	P13473	57	GC0XM120426	2.75217127799988	https://www.genecards.org/cgi-bin/carddisp.pl?gene=LAMP2
TBX4	T-Box Transcription Factor 4	Protein Coding	P57082	52	GC17P134276	2.75140929222107	https://www.genecards.org/cgi-bin/carddisp.pl?gene=TBX4
P2RY12	Purinergic Receptor P2Y12	Protein Coding	Q9H244	60	GC03M151336	2.75038051605225	https://www.genecards.org/cgi-bin/carddisp.pl?gene=P2RY12
PXDN	Peroxidasin	Protein Coding	Q92626	56	GC02M001635	2.74795818328857	https://www.genecards.org/cgi-bin/carddisp.pl?gene=PXDN
MIR193B	MicroRNA 193b	RNA Gene		29	GC16P104308	2.74725246429443	https://www.genecards.org/cgi-bin/carddisp.pl?gene=MIR193B
TFF1	Trefoil Factor 1	Protein Coding	P04155	55	GC21M042362	2.747225523	https://www.genecards.org/cgi-bin/carddisp.pl?gene=TFF1
CBR3-AS1	CBR3 Antisense RNA 1	RNA Gene		26	GC21M036090	2.74665451049805	https://www.genecards.org/cgi-bin/carddisp.pl?gene=CBR3-AS1
NR1D1	Nuclear Receptor Subfamily 1 Group D Member 1	Protein Coding	P20393	59	GC17M040092	2.74513745307922	https://www.genecards.org/cgi-bin/carddisp.pl?gene=NR1D1
ATG5	Autophagy Related 5	Protein Coding	Q9H1Y0	58	GC06M106045	2.74511694908142	https://www.genecards.org/cgi-bin/carddisp.pl?gene=ATG5
PTPN1	Protein Tyrosine Phosphatase Non-Receptor Type 1	Protein Coding	P18031	62	GC20P050510	2.74476718902588	https://www.genecards.org/cgi-bin/carddisp.pl?gene=PTPN1
SLCO1B1	Solute Carrier Organic Anion Transporter Family Member 1B1	Protein Coding	Q9Y6L6	58	GC12P047172	2.74338793754578	https://www.genecards.org/cgi-bin/carddisp.pl?gene=SLCO1B1
MSH2	MutS Homolog 2	Protein Coding	P43246	61	GC02P047403	2.74190258979797	https://www.genecards.org/cgi-bin/carddisp.pl?gene=MSH2
CFB	Complement Factor B	Protein Coding	P00751	59	GC06P031945	2.74062132835388	https://www.genecards.org/cgi-bin/carddisp.pl?gene=CFB
CTSS	Cathepsin S	Protein Coding	P25774	58	GC01M150730	2.73879599571228	https://www.genecards.org/cgi-bin/carddisp.pl?gene=CTSS
LOC117038795	CRISPRi-FlowFISH-Validated PRDX2 Regulatory Element 4	Functional Element		8	GC19P132435	2.73767423629761	https://www.genecards.org/cgi-bin/carddisp.pl?gene=LOC117038795
SERPINA4	Serpin Family A Member 4	Protein Coding	P29622	54	GC14P094561	2.7373731136322	https://www.genecards.org/cgi-bin/carddisp.pl?gene=SERPINA4
MAP1B	Microtubule Associated Protein 1B	Protein Coding	P46821	57	GC05P072107	2.73730325698853	https://www.genecards.org/cgi-bin/carddisp.pl?gene=MAP1B
BCHE	Butyrylcholinesterase	Protein Coding	P06276	62	GC03M165772	2.73586654663086	https://www.genecards.org/cgi-bin/carddisp.pl?gene=BCHE
KLKB1	Kallikrein B1	Protein Coding	P03952	58	GC04P186395	2.73477983474731	https://www.genecards.org/cgi-bin/carddisp.pl?gene=KLKB1
ALOX12	Arachidonate 12-Lipoxygenase, 12S Type	Protein Coding	P18054	56	GC17P132604	2.73203754425049	https://www.genecards.org/cgi-bin/carddisp.pl?gene=ALOX12
LIPE	Lipase E, Hormone Sensitive Type	Protein Coding	Q05469	60	GC19M042401	2.72714304924011	https://www.genecards.org/cgi-bin/carddisp.pl?gene=LIPE
PHKG2	Phosphorylase Kinase Catalytic Subunit Gamma 2	Protein Coding	P15735	58	GC16P104985	2.72674989700317	https://www.genecards.org/cgi-bin/carddisp.pl?gene=PHKG2
SNHG7	Small Nucleolar RNA Host Gene 7	RNA Gene		30	GC09M138985	2.7259840965271	https://www.genecards.org/cgi-bin/carddisp.pl?gene=SNHG7
MIR365A	MicroRNA 365a	RNA Gene		27	GC16P014309	2.72596406936646	https://www.genecards.org/cgi-bin/carddisp.pl?gene=MIR365A
ODAD4	Outer Dynein Arm Docking Complex Subunit 4	Protein Coding	Q96NG3	44	GC17P133769	2.72366189956665	https://www.genecards.org/cgi-bin/carddisp.pl?gene=ODAD4
TFR2	Transferrin Receptor 2	Protein Coding	Q9UP52	58	GC07M100620	2.72285461425781	https://www.genecards.org/cgi-bin/carddisp.pl?gene=TFR2
CKMT2	Creatine Kinase, Mitochondrial 2	Protein Coding	P17540	54	GC05P081233	2.72248506546021	https://www.genecards.org/cgi-bin/carddisp.pl?gene=CKMT2
SLC34A1	Solute Carrier Family 34 Member 1	Protein Coding	Q06495	56	GC05P188531	2.72177624702454	https://www.genecards.org/cgi-bin/carddisp.pl?gene=SLC34A1
MIR193A	MicroRNA 193a	RNA Gene		29	GC17P031559	2.72151565551758	https://www.genecards.org/cgi-bin/carddisp.pl?gene=MIR193A
TRIM32	Tripartite Motif Containing 32	Protein Coding	Q13049	55	GC09P116687	2.72107458114624	https://www.genecards.org/cgi-bin/carddisp.pl?gene=TRIM32
ICAM2	Intercellular Adhesion Molecule 2	Protein Coding	P13598	56	GC17M064002	2.7193775177002	https://www.genecards.org/cgi-bin/carddisp.pl?gene=ICAM2
GLP1R	Glucagon Like Peptide 1 Receptor	Protein Coding	P43220	59	GC06P039048	2.71876382827759	https://www.genecards.org/cgi-bin/carddisp.pl?gene=GLP1R
GRK1	G Protein-Coupled Receptor Kinase 1	Protein Coding	Q15835	55	GC13P114008	2.71648454666138	https://www.genecards.org/cgi-bin/carddisp.pl?gene=GRK1
MAZ	MYC Associated Zinc Finger Protein	Protein Coding	P56270	52	GC16P029806	2.71463871002197	https://www.genecards.org/cgi-bin/carddisp.pl?gene=MAZ
KLRB1	Killer Cell Lectin Like Receptor B1	Protein Coding	Q12918	51	GC12M033104	2.7118284702301	https://www.genecards.org/cgi-bin/carddisp.pl?gene=KLRB1
LTBP1	Latent Transforming Growth Factor Beta Binding Protein 1	Protein Coding	Q14766	57	GC02P032946	2.71063995361328	https://www.genecards.org/cgi-bin/carddisp.pl?gene=LTBP1
MARCKS	Myristoylated Alanine Rich Protein Kinase C Substrate	Protein Coding	P29966	52	GC06P113857	2.71014547348022	https://www.genecards.org/cgi-bin/carddisp.pl?gene=MARCKS
IL22RA1	Interleukin 22 Receptor Subunit Alpha 1	Protein Coding	Q8N6P7	51	GC01M024119	2.70877146720886	https://www.genecards.org/cgi-bin/carddisp.pl?gene=IL22RA1
TPMT	Thiopurine S-Methyltransferase	Protein Coding	P51580	59	GC06M018128	2.70821213722229	https://www.genecards.org/cgi-bin/carddisp.pl?gene=TPMT
MC2R	Melanocortin 2 Receptor	Protein Coding	Q01718	58	GC18M036029	2.70792412757874	https://www.genecards.org/cgi-bin/carddisp.pl?gene=MC2R
HPS3	HPS3 Biogenesis Of Lysosomal Organelles Complex 2 Subunit 1	Protein Coding	Q969F9	50	GC03P149129	2.7077853679657	https://www.genecards.org/cgi-bin/carddisp.pl?gene=HPS3
FIP1L1	Factor Interacting With PAPOLA And CPSF1	Protein Coding	Q6UN15	51	GC04P053639	2.70535445213318	https://www.genecards.org/cgi-bin/carddisp.pl?gene=FIP1L1
CLEC4C	C-Type Lectin Domain Family 4 Member C	Protein Coding	Q8WTT0	45	GC12M032942	2.70498490333557	https://www.genecards.org/cgi-bin/carddisp.pl?gene=CLEC4C
HPRT1	Hypoxanthine Phosphoribosyltransferase 1	Protein Coding	P00492	61	GC0XP134460	2.70411539077759	https://www.genecards.org/cgi-bin/carddisp.pl?gene=HPRT1
MYSM1	Myb Like, SWIRM And MPN Domains 1	Protein Coding	Q5VVJ2	51	GC01M058730	2.70370483398438	https://www.genecards.org/cgi-bin/carddisp.pl?gene=MYSM1
MRGPRX2	MAS Related GPR Family Member X2	Protein Coding	Q96LB1	45	GC11M019077	2.70315337181091	https://www.genecards.org/cgi-bin/carddisp.pl?gene=MRGPRX2
LTBP4	Latent Transforming Growth Factor Beta Binding Protein 4	Protein Coding	Q8N2S1	55	GC19P040592	2.70042204856873	https://www.genecards.org/cgi-bin/carddisp.pl?gene=LTBP4
ENPP7	Ectonucleotide Pyrophosphatase/Phosphodiesterase 7	Protein Coding	Q6UWV6	50	GC17P079730	2.7003173828125	https://www.genecards.org/cgi-bin/carddisp.pl?gene=ENPP7
LPAR1	Lysophosphatidic Acid Receptor 1	Protein Coding	Q92633	59	GC09M110873	2.69819068908691	https://www.genecards.org/cgi-bin/carddisp.pl?gene=LPAR1
OCA2	OCA2 Melanosomal Transmembrane Protein	Protein Coding	Q04671	56	GC15M028289	2.69804739952087	https://www.genecards.org/cgi-bin/carddisp.pl?gene=OCA2
TTC8	Tetratricopeptide Repeat Domain 8	Protein Coding	Q8TAM2	52	GC14P093762	2.69767165184021	https://www.genecards.org/cgi-bin/carddisp.pl?gene=TTC8
CFAP418	Cilia And Flagella Associated Protein 418	Protein Coding	Q96NL8	43	GC08M095245	2.69767165184021	https://www.genecards.org/cgi-bin/carddisp.pl?gene=CFAP418
MAT2A	Methionine Adenosyltransferase 2A	Protein Coding	P31153	59	GC02P086887	2.69538164138794	https://www.genecards.org/cgi-bin/carddisp.pl?gene=MAT2A
UBC	Ubiquitin C	Protein Coding	P0CG48	56	GC12M124911	2.69327187538147	https://www.genecards.org/cgi-bin/carddisp.pl?gene=UBC
DSG2	Desmoglein 2	Protein Coding	Q14126	57	GC18P031498	2.69286155700684	https://www.genecards.org/cgi-bin/carddisp.pl?gene=DSG2
CD226	CD226 Molecule	Protein Coding	Q15762	54	GC18M069831	2.69237732887268	https://www.genecards.org/cgi-bin/carddisp.pl?gene=CD226
UCHL1	Ubiquitin C-Terminal Hydrolase L1	Protein Coding	P09936	65	GC04P041256	2.69112229347229	https://www.genecards.org/cgi-bin/carddisp.pl?gene=UCHL1
TFF2	Trefoil Factor 2	Protein Coding	Q03403	52	GC21M042346	2.69093465805054	https://www.genecards.org/cgi-bin/carddisp.pl?gene=TFF2
CRHR1	Corticotropin Releasing Hormone Receptor 1	Protein Coding	P34998	56	GC17P045784	2.69088554382324	https://www.genecards.org/cgi-bin/carddisp.pl?gene=CRHR1
ICAM3	Intercellular Adhesion Molecule 3	Protein Coding	P32942	54	GC19M100265	2.69088554382324	https://www.genecards.org/cgi-bin/carddisp.pl?gene=ICAM3
TBX5	T-Box Transcription Factor 5	Protein Coding	Q99593	57	GC12M114353	2.69068288803101	https://www.genecards.org/cgi-bin/carddisp.pl?gene=TBX5
SETD2	SET Domain Containing 2, Histone Lysine Methyltransferase	Protein Coding	Q9BYW2	59	GC03M047033	2.68918776512146	https://www.genecards.org/cgi-bin/carddisp.pl?gene=SETD2
DNASE2	Deoxyribonuclease 2, Lysosomal	Protein Coding	O00115	53	GC19M012875	2.68737030029297	https://www.genecards.org/cgi-bin/carddisp.pl?gene=DNASE2
SCD	Stearoyl-CoA Desaturase	Protein Coding	O00767	62	GC10P100347	2.68619608879089	https://www.genecards.org/cgi-bin/carddisp.pl?gene=SCD
HSP90B1	Heat Shock Protein 90 Beta Family Member 1	Protein Coding	P14625	60	GC12P103930	2.68464112281799	https://www.genecards.org/cgi-bin/carddisp.pl?gene=HSP90B1
PDPN	Podoplanin	Protein Coding	Q86YL7	54	GC01P013583	2.68461656570435	https://www.genecards.org/cgi-bin/carddisp.pl?gene=PDPN
MIR155HG	MIR155 Host Gene	RNA Gene	C0HMA1	30	GC21P025787	2.68431949615479	https://www.genecards.org/cgi-bin/carddisp.pl?gene=MIR155HG
CSF3R	Colony Stimulating Factor 3 Receptor	Protein Coding	Q99062	59	GC01M036466	2.68377590179443	https://www.genecards.org/cgi-bin/carddisp.pl?gene=CSF3R
MACIR	Macrophage Immunometabolism Regulator	Protein Coding	Q96GV9	39	GC05P103259	2.68242144584656	https://www.genecards.org/cgi-bin/carddisp.pl?gene=MACIR
TPP2	Tripeptidyl Peptidase 2	Protein Coding	P29144	55	GC13P102596	2.68060755729675	https://www.genecards.org/cgi-bin/carddisp.pl?gene=TPP2
TBC1D4	TBC1 Domain Family Member 4	Protein Coding	O60343	55	GC13M075284	2.67880010604858	https://www.genecards.org/cgi-bin/carddisp.pl?gene=TBC1D4
MIR15A	MicroRNA 15a	RNA Gene		25	GC13M050049	2.67834663391113	https://www.genecards.org/cgi-bin/carddisp.pl?gene=MIR15A
SDHA	Succinate Dehydrogenase Complex Flavoprotein Subunit A	Protein Coding	P31040	61	GC05P000235	2.67660212516785	https://www.genecards.org/cgi-bin/carddisp.pl?gene=SDHA
F11	Coagulation Factor XI	Protein Coding	P03951	59	GC04P186405	2.67597270011902	https://www.genecards.org/cgi-bin/carddisp.pl?gene=F11
BBS7	Bardet-Biedl Syndrome 7	Protein Coding	Q8IWZ6	50	GC04M121824	2.67569422721863	https://www.genecards.org/cgi-bin/carddisp.pl?gene=BBS7
MIR519D	MicroRNA 519d	RNA Gene		25	GC19P053713	2.67513537406921	https://www.genecards.org/cgi-bin/carddisp.pl?gene=MIR519D
AGPAT2	1-Acylglycerol-3-Phosphate O-Acyltransferase 2	Protein Coding	O15120	56	GC09M136673	2.6741042137146	https://www.genecards.org/cgi-bin/carddisp.pl?gene=AGPAT2
LRRC56	Leucine Rich Repeat Containing 56	Protein Coding	Q8IYG6	47	GC11P014008	2.67096328735352	https://www.genecards.org/cgi-bin/carddisp.pl?gene=LRRC56
UNC93B1	Unc-93 Homolog B1, TLR Signaling Regulator	Protein Coding	Q9H1C4	50	GC11M067991	2.67079544067383	https://www.genecards.org/cgi-bin/carddisp.pl?gene=UNC93B1
STK4	Serine/Threonine Kinase 4	Protein Coding	Q13043	61	GC20P044966	2.6703417301178	https://www.genecards.org/cgi-bin/carddisp.pl?gene=STK4
IL12RB2	Interleukin 12 Receptor Subunit Beta 2	Protein Coding	Q99665	56	GC01P067307	2.67026448249817	https://www.genecards.org/cgi-bin/carddisp.pl?gene=IL12RB2
CGA	Glycoprotein Hormones, Alpha Polypeptide	Protein Coding	P01215	57	GC06M087085	2.66725397109985	https://www.genecards.org/cgi-bin/carddisp.pl?gene=CGA
CXCL14	C-X-C Motif Chemokine Ligand 14	Protein Coding	O95715	48	GC05M135617	2.66655158996582	https://www.genecards.org/cgi-bin/carddisp.pl?gene=CXCL14
NAT2	N-Acetyltransferase 2	Protein Coding	P11245	55	GC08P018391	2.66537189483643	https://www.genecards.org/cgi-bin/carddisp.pl?gene=NAT2
SNHG8	Small Nucleolar RNA Host Gene 8	RNA Gene		27	GC04P118278	2.66351985931396	https://www.genecards.org/cgi-bin/carddisp.pl?gene=SNHG8
IFT140	Intraflagellar Transport 140	Protein Coding	Q96RY7	52	GC16M026875	2.66333317756653	https://www.genecards.org/cgi-bin/carddisp.pl?gene=IFT140
MIR30B	MicroRNA 30b	RNA Gene		30	GC08M134800	2.66328907012939	https://www.genecards.org/cgi-bin/carddisp.pl?gene=MIR30B
CDKN3	Cyclin Dependent Kinase Inhibitor 3	Protein Coding	Q16667	53	GC14P054417	2.66067838668823	https://www.genecards.org/cgi-bin/carddisp.pl?gene=CDKN3
PDE5A	Phosphodiesterase 5A	Protein Coding	O76074	58	GC04M119494	2.65827560424805	https://www.genecards.org/cgi-bin/carddisp.pl?gene=PDE5A
FXR1	FMR1 Autosomal Homolog 1	Protein Coding	P51114	58	GC03P180868	2.65808248519897	https://www.genecards.org/cgi-bin/carddisp.pl?gene=FXR1
MIR183	MicroRNA 183	RNA Gene		27	GC07M129892	2.65648031234741	https://www.genecards.org/cgi-bin/carddisp.pl?gene=MIR183
TNFRSF8	TNF Receptor Superfamily Member 8	Protein Coding	P28908	56	GC01P012063	2.6555061340332	https://www.genecards.org/cgi-bin/carddisp.pl?gene=TNFRSF8
ANGPTL4	Angiopoietin Like 4	Protein Coding	Q9BY76	56	GC19P008363	2.65355539321899	https://www.genecards.org/cgi-bin/carddisp.pl?gene=ANGPTL4
RPS27A	Ribosomal Protein S27a	Protein Coding	P62979	55	GC02P055231	2.65352773666382	https://www.genecards.org/cgi-bin/carddisp.pl?gene=RPS27A
AAAS	Aladin WD Repeat Nucleoporin	Protein Coding	Q9NRG9	51	GC12M053307	2.6529278755188	https://www.genecards.org/cgi-bin/carddisp.pl?gene=AAAS
ACTN4	Actinin Alpha 4	Protein Coding	O43707	59	GC19P038647	2.6520528793335	https://www.genecards.org/cgi-bin/carddisp.pl?gene=ACTN4
GAL	Galanin And GMAP Prepropeptide	Protein Coding	P22466	57	GC11P099196	2.64914679527283	https://www.genecards.org/cgi-bin/carddisp.pl?gene=GAL
ATOD1	Dermatitis, Atopic	Genetic Locus		6	GC03U902187	2.64860820770264	https://www.genecards.org/cgi-bin/carddisp.pl?gene=ATOD1
SCARB2	Scavenger Receptor Class B Member 2	Protein Coding	Q14108	57	GC04M076158	2.64810276031494	https://www.genecards.org/cgi-bin/carddisp.pl?gene=SCARB2
MEG8	Maternally Expressed 8, Small Nucleolar RNA Host Gene	RNA Gene		28	GC14P119043	2.64625573158264	https://www.genecards.org/cgi-bin/carddisp.pl?gene=MEG8
WDPCP	WD Repeat Containing Planar Cell Polarity Effector	Protein Coding	O95876	50	GC02M063121	2.643399477	https://www.genecards.org/cgi-bin/carddisp.pl?gene=WDPCP
ATXN2	Ataxin 2	Protein Coding	Q99700	55	GC12M111443	2.64234828948975	https://www.genecards.org/cgi-bin/carddisp.pl?gene=ATXN2
SEC61A1	SEC61 Translocon Subunit Alpha 1	Protein Coding	P61619	54	GC03P128051	2.6422917842865	https://www.genecards.org/cgi-bin/carddisp.pl?gene=SEC61A1
BBS4	Bardet-Biedl Syndrome 4	Protein Coding	Q96RK4	54	GC15P072686	2.64153289794922	https://www.genecards.org/cgi-bin/carddisp.pl?gene=BBS4
PEPD	Peptidase D	Protein Coding	P12955	58	GC19M033386	2.64147853851318	https://www.genecards.org/cgi-bin/carddisp.pl?gene=PEPD
TFPI	Tissue Factor Pathway Inhibitor	Protein Coding	P10646	58	GC02M187464	2.64052867889404	https://www.genecards.org/cgi-bin/carddisp.pl?gene=TFPI
TOP1	DNA Topoisomerase I	Protein Coding	P11387	62	GC20P041028	2.63903784751892	https://www.genecards.org/cgi-bin/carddisp.pl?gene=TOP1
LYVE1	Lymphatic Vessel Endothelial Hyaluronan Receptor 1	Protein Coding	Q9Y5Y7	54	GC11M013661	2.63815450668335	https://www.genecards.org/cgi-bin/carddisp.pl?gene=LYVE1
HDAC4	Histone Deacetylase 4	Protein Coding	P56524	65	GC02M239048	2.63688755	https://www.genecards.org/cgi-bin/carddisp.pl?gene=HDAC4
RORA	RAR Related Orphan Receptor A	Protein Coding	P35398	61	GC15M060488	2.63584995269775	https://www.genecards.org/cgi-bin/carddisp.pl?gene=RORA
LDHA	Lactate Dehydrogenase A	Protein Coding	P00338	63	GC11P018394	2.63284420967102	https://www.genecards.org/cgi-bin/carddisp.pl?gene=LDHA
DNAH6	Dynein Axonemal Heavy Chain 6	Protein Coding	Q9C0G6	44	GC02P084459	2.63220596313477	https://www.genecards.org/cgi-bin/carddisp.pl?gene=DNAH6
PSAP	Prosaposin	Protein Coding	P07602	61	GC10M071816	2.6314651966095	https://www.genecards.org/cgi-bin/carddisp.pl?gene=PSAP
OPRM1	Opioid Receptor Mu 1	Protein Coding	P35372	61	GC06P163868	2.63009357452393	https://www.genecards.org/cgi-bin/carddisp.pl?gene=OPRM1
AHI1	Abelson Helper Integration Site 1	Protein Coding	Q8N157	53	GC06M135283	2.62992811203003	https://www.genecards.org/cgi-bin/carddisp.pl?gene=AHI1
CLCN5	Chloride Voltage-Gated Channel 5	Protein Coding	P51795	56	GC0XP049922	2.62978601455688	https://www.genecards.org/cgi-bin/carddisp.pl?gene=CLCN5
PLA2G1B	Phospholipase A2 Group IB	Protein Coding	P04054	56	GC12M120322	2.62431192398071	https://www.genecards.org/cgi-bin/carddisp.pl?gene=PLA2G1B
PTAFR	Platelet Activating Factor Receptor	Protein Coding	P25105	54	GC01M028147	2.62423968315125	https://www.genecards.org/cgi-bin/carddisp.pl?gene=PTAFR
SDHB	Succinate Dehydrogenase Complex Iron Sulfur Subunit B	Protein Coding	P21912	61	GC01M020330	2.62351393699646	https://www.genecards.org/cgi-bin/carddisp.pl?gene=SDHB
JAG1	Jagged Canonical Notch Ligand 1	Protein Coding	P78504	63	GC20M010637	2.62341332435608	https://www.genecards.org/cgi-bin/carddisp.pl?gene=JAG1
SIRPA	Signal Regulatory Protein Alpha	Protein Coding	P78324	58	GC20P001894	2.62252283096313	https://www.genecards.org/cgi-bin/carddisp.pl?gene=SIRPA
BBS10	Bardet-Biedl Syndrome 10	Protein Coding	Q8TAM1	52	GC12M076344	2.62006616592407	https://www.genecards.org/cgi-bin/carddisp.pl?gene=BBS10
NLRP8	NLR Family Pyrin Domain Containing 8	Protein Coding	Q86W28	40	GC19P133722	2.61952686309814	https://www.genecards.org/cgi-bin/carddisp.pl?gene=NLRP8
AMH	Anti-Mullerian Hormone	Protein Coding	P03971	57	GC19P131895	2.61750912666321	https://www.genecards.org/cgi-bin/carddisp.pl?gene=AMH
PYY	Peptide YY	Protein Coding	P10082	55	GC17M043952	2.61715483665466	https://www.genecards.org/cgi-bin/carddisp.pl?gene=PYY
EZR	Ezrin	Protein Coding	P15311	59	GC06M158765	2.61712265014648	https://www.genecards.org/cgi-bin/carddisp.pl?gene=EZR
EPAS1	Endothelial PAS Domain Protein 1	Protein Coding	Q99814	63	GC02P046293	2.61678099632263	https://www.genecards.org/cgi-bin/carddisp.pl?gene=EPAS1
CD151	CD151 Molecule (Raph Blood Group)	Protein Coding	P48509	55	GC11P014057	2.61542797088623	https://www.genecards.org/cgi-bin/carddisp.pl?gene=CD151
PRKAA2	Protein Kinase AMP-Activated Catalytic Subunit Alpha 2	Protein Coding	P54646	62	GC01P056645	2.61340379714966	https://www.genecards.org/cgi-bin/carddisp.pl?gene=PRKAA2
PCNA	Proliferating Cell Nuclear Antigen	Protein Coding	P12004	63	GC20M005114	2.61336183547974	https://www.genecards.org/cgi-bin/carddisp.pl?gene=PCNA
DNMT1	DNA Methyltransferase 1	Protein Coding	P26358	65	GC19M010133	2.61255049705505	https://www.genecards.org/cgi-bin/carddisp.pl?gene=DNMT1
CCL23	C-C Motif Chemokine Ligand 23	Protein Coding	P55773	44	GC17M036013	2.61232686042786	https://www.genecards.org/cgi-bin/carddisp.pl?gene=CCL23
LOC110806263	TERT 5' Regulatory Region	Functional Element		10	GC05P001294	2.61146783828735	https://www.genecards.org/cgi-bin/carddisp.pl?gene=LOC110806263
[truncated: 14,357 more rows]
