# Supplementary material for: Associations between an inflammatory diet index and nonunion: a prospective study of 172,839 UK biobank participants
Source: Front Nutr. 2025 Jul 14;12:1640259. doi: 10.3389/fnut.2025.1640259 (PMC12301200; doi:10.3389/fnut.2025.1640259)
Supplement: Supplementary file 7 [file Data_Sheet_7.csv]

ID	adj.P.Val	P.Value	t	B	logFC	gene_symbol	Gene.title
7896694	0.000404	7.28e-08	-10.5614245	8.377886	-0.9249713
7944152	0.000404	7.28e-08	-10.5614245	8.377886	-0.9249713	IL10RA	interleukin 10 receptor subunit alpha
8148572	0.000404	7.04e-08	-10.590061	8.406879	-1.1480988	LY6E	lymphocyte antigen 6 complex, locus E
7974835	0.000448	1.33e-07	-10.0410824	7.835947	-1.2680575	PRKCH	protein kinase C eta
7994603	0.000448	1.34e-07	-10.0335372	7.827873	-1.10895	SPN	sialophorin
7912385	0.000475	1.65e-07	-9.8606688	7.641152	-0.9639875	EXOSC10	exosome component 10
8090193	0.000475	1.71e-07	-9.8312904	7.609086	-1.3507075	HEG1	heart development protein with EGF like domains 1
8115147	0.000493	2.47e-07	-9.5325255	7.277377	-1.29514	CD74///ROS1	CD74 molecule///ROS proto-oncogene 1, receptor tyrosine kinase
8128956	0.000493	2.81e-07	-9.426773	7.157474	-1.07317	FYN	FYN proto-oncogene, Src family tyrosine kinase
8166184	0.000493	2.75e-07	-9.4441994	7.177323	-1.0177575	CA5B	carbonic anhydrase 5B
7939767	0.000508	3.34e-07	-9.2904083	7.000899	-1.0285113	MADD	MAP kinase activating death domain
8067040	0.000508	3.09e-07	-9.3519557	7.071844	-1.8298988	NFATC2///NFATC2	nuclear factor of activated T-cells 2///nuclear factor of activated T-cells 2
8108080	0.000513	3.54e-07	-9.2426996	6.945593	-0.96336	JADE2	jade family PHD finger 2
7917561	0.000589	4.93e-07	-8.9846037	6.641569	-1.67235	GBP4	guanylate binding protein 4
7940372	0.000589	4.84e-07	-8.9977506	6.657254	-1.0373013	TMEM109	transmembrane protein 109
8180403	0.000589	4.95e-07	-8.9803255	6.63646	-0.9391312	TCAF1	TRPM8 channel associated factor 1
7952601	0.000669	6.22e-07	-8.8046507	6.424688	-1.5285263	ETS1	ETS proto-oncogene 1, transcription factor
7893494	0.00077	8.46e-07	-8.5729705	6.139385	-1.3289062
7934161	0.00077	9.92e-07	-8.4541816	5.990396	-1.8178338	PRF1	perforin 1
7939383	0.00077	1.04e-06	-8.4165508	5.94281	-1.3607888	PRR5L	proline rich 5 like
7948696	0.00077	1.27e-06	-8.2729963	5.759549	-0.87852	MTA2	metastasis associated 1 family member 2
7950743	0.00077	9.84e-07	-8.4598764	5.997581	-0.72984	RAB30	RAB30, member RAS oncogene family
7976876	0.00077	1.30e-06	-8.2576331	5.739772	-1.1036163	DYNC1H1	dynein cytoplasmic 1 heavy chain 1
7981032	0.00077	1.06e-06	-8.4081173	5.93212	-1.1037475	DDX24	DEAD-box helicase 24
7984364	0.00077	1.22e-06	-8.3028625	5.797903	-1.0713938	SMAD3	SMAD family member 3
8010454	0.00077	1.08e-06	-8.3888035	5.907602	-1.1619563	RNF213	ring finger protein 213
8033912	0.00077	8.13e-07	-8.6025071	6.176144	-0.85825	DNMT1	DNA (cytosine-5-)-methyltransferase 1
8053949	0.00077	1.17e-06	-8.3311278	5.834091	-0.78104	KANSL3	KAT8 regulatory NSL complex subunit 3
8060675	0.00077	9.34e-07	-8.4984529	6.046139	-1.42235	CDC25B	cell division cycle 25B
8062623	0.00077	1.05e-06	-8.4148439	5.940647	-1.3940275	PLCG1	phospholipase C gamma 1
8093685	0.00077	1.00e-06	-8.4454385	5.979356	-0.8833988	HTT	huntingtin
8117995	0.00077	1.15e-06	-8.347623	5.855161	-0.8381825	TUBB	tubulin beta class I
8123062	0.00077	1.29e-06	-8.2629742	5.746651	-0.9906475	TMEM181	transmembrane protein 181
8152764	0.00077	1.05e-06	-8.4152387	5.941148	-1.0023262	MTSS1	metastasis suppressor 1
8177858	0.00077	1.15e-06	-8.347623	5.855161	-0.8381825	TUBB	tubulin beta class I
8179174	0.00077	1.15e-06	-8.347623	5.855161	-0.8381825	TUBB	tubulin beta class I
8150962	0.00084	1.44e-06	-8.1815902	5.641417	-1.1294075	TOX	thymocyte selection associated high mobility group box
8167125	0.00085	1.48e-06	-8.1605991	5.614128	-0.8083137	USP11	ubiquitin specific peptidase 11
7898750	0.000899	1.91e-06	-7.9788004	5.375267	-0.9783975	ZBTB40	zinc finger and BTB domain containing 40
7917649	0.000899	1.78e-06	-8.0279516	5.440294	-1.77263	TGFBR3	transforming growth factor beta receptor 3
7935230	0.000899	1.89e-06	-7.9843535	5.382631	-1.0240612	ALDH18A1	aldehyde dehydrogenase 18 family member A1
7956166	0.000899	1.94e-06	-7.9651007	5.357083	-1.491335	ESYT1	extended synaptotagmin 1
7958913	0.000899	1.85e-06	-8.0004459	5.403945	-1.1811563	OAS2	2'-5'-oligoadenylate synthetase 2
7963614	0.000899	1.78e-06	-8.0302235	5.443292	-1.3111413	ITGB7	integrin subunit beta 7
7988327	0.000899	1.60e-06	-8.1046005	5.541036	-1.1297725	PATL2	PAT1 homolog 2
8036525	0.000899	1.69e-06	-8.0635135	5.487134	-0.9922325	MAP4K1	mitogen-activated protein kinase kinase kinase kinase 1
8056545	0.000899	1.93e-06	-7.9716452	5.365773	-0.9540875	STK39	serine/threonine kinase 39
8073068	0.000899	1.94e-06	-7.9681616	5.361148	-1.169625	APOBEC3C	apolipoprotein B mRNA editing enzyme catalytic subunit 3C
7931930	0.000938	2.09e-06	-7.9155819	5.291137	-1.243695	PRKCQ	protein kinase C theta
8014891	0.000938	2.08e-06	-7.9170727	5.293127	-1.3108325	IKZF3	IKAROS family zinc finger 3
7952830	0.000939	2.14e-06	-7.8960399	5.265018	-1.0150687	NCAPD3	non-SMC condensin II complex subunit D3
7995655	0.000949	2.32e-06	-7.8415002	5.191842	-0.9171213	FTO	fat mass and obesity associated
8014316	0.000949	2.24e-06	-7.8650224	5.223453	-1.1122025	CCL5	C-C motif chemokine ligand 5
8085665	0.000949	2.29e-06	-7.8489391	5.201847	-1.07883	RFTN1	raftlin, lipid raft linker 1
8139977	0.000949	2.37e-06	-7.8264247	5.171541	-0.8482725	STAG3L5P-PVRIG2P-PILRB///STAG3L2///STAG3L3///STAG3L1	STAG3L5P-PVRIG2P-PILRB readthrough///stromal antigen 3-like 2 (pseudogene)///stromal antigen 3-like 3 (pseudogene)///stromal antigen 3-like 1 (pseudogene)
8158317	0.000949	2.35e-06	-7.8304569	5.176974	-0.9884112	SPTAN1	spectrin alpha, non-erythrocytic 1
7924636	0.000959	2.47e-06	-7.7968193	5.131582	-0.7647063	TMEM63A	transmembrane protein 63A
8024019	0.000959	2.44e-06	-7.8052137	5.142924	-0.8414813	PTBP1	polypyrimidine tract binding protein 1
8080100	0.000959	2.53e-06	-7.778331	5.106565	-0.8171763	RAD54L2	RAD54-like 2 (S. cerevisiae)
8038809	0.000963	2.57e-06	-7.767463	5.091836	-1.4225088	NKG7	natural killer cell granule protein 7
7895767	0.000972	2.66e-06	-7.7452971	5.061746	-1.1543525
8063723	0.000972	2.63e-06	-7.7529382	5.072127	-1.0370275	ZNF831	zinc finger protein 831
7999025	0.000975	2.81e-06	-7.7061081	5.008376	-0.6924925	TRAP1	TNF receptor associated protein 1
8054004	0.000975	2.76e-06	-7.7189074	5.02583	-0.6745625	SEMA4C	semaphorin 4C
8072687	0.000975	2.70e-06	-7.7335201	5.04573	-0.7027513	MCM5	minichromosome maintenance complex component 5
8175947	0.000975	2.80e-06	-7.7094766	5.012972	-0.8045975	HCFC1	host cell factor C1
8139121	0.000978	2.87e-06	-7.6919412	4.989029	-1.4171975
8176026	0.000978	2.88e-06	-7.6894372	4.985606	-0.9224938	FLNA	filamin A
7908732	0.001018	3.03e-06	-7.6532838	4.936091	-0.95813	IPO9	importin 9
7928395	0.00103	3.22e-06	-7.6122934	4.879725	-0.8843188	FUT11	fucosyltransferase 11
8133610	0.00103	3.20e-06	-7.616572	4.88562	-0.82909	STAG3L5P-PVRIG2P-PILRB///STAG3L2///STAG3L3///STAG3L1	STAG3L5P-PVRIG2P-PILRB readthrough///stromal antigen 3-like 2 (pseudogene)///stromal antigen 3-like 3 (pseudogene)///stromal antigen 3-like 1 (pseudogene)
7893070	0.001046	3.30e-06	-7.5953166	4.85631	-0.96558
7896691	0.001098	4.04e-06	-7.4569867	4.663977	-1.5984238
7906475	0.001098	4.05e-06	-7.454975	4.661159	-1.5683025	FCRL6	Fc receptor like 6
7906613	0.001098	3.78e-06	-7.501649	4.726377	-1.25683	SLAMF7	SLAM family member 7
7930008	0.001098	4.09e-06	-7.4473837	4.650522	-0.8917938	NOLC1	nucleolar and coiled-body phosphoprotein 1
8073081	0.001098	3.99e-06	-7.4648861	4.675034	-1.0495013	APOBEC3F	apolipoprotein B mRNA editing enzyme catalytic subunit 3F
8075886	0.001098	4.04e-06	-7.4569867	4.663977	-1.5984238	IL2RB	interleukin 2 receptor subunit beta
8086344	0.001098	4.12e-06	-7.442575	4.64378	-1.2936813	CX3CR1	C-X3-C motif chemokine receptor 1
8086572	0.001098	3.62e-06	-7.5318411	4.768396	-0.7140025	FYCO1	FYVE and coiled-coil domain containing 1
8105958	0.001098	4.07e-06	-7.4511035	4.655735	-0.7742687	SMN2///SMN1	survival of motor neuron 2, centromeric///survival of motor neuron 1, telomeric
8177647	0.001098	4.07e-06	-7.4511035	4.655735	-0.7742687	SMN2///SMN1	survival of motor neuron 2, centromeric///survival of motor neuron 1, telomeric
7893761	0.001101	4.31e-06	-7.4123375	4.601306	-1.2966387
7917283	0.001101	4.29e-06	-7.4156284	4.605935	-0.9423175	MCOLN2	mucolipin 2
8006531	0.001101	4.21e-06	-7.4284452	4.623949	-1.24383	SLFN5	schlafen family member 5
8130505	0.001101	4.33e-06	-7.4091544	4.596827	-0.9740388	EZR///ROS1	ezrin///ROS proto-oncogene 1, receptor tyrosine kinase
8137874	0.001101	4.27e-06	-7.4193523	4.611171	-1.0719475	CARD11	caspase recruitment domain family member 11
7894926	0.001113	4.78e-06	-7.3422565	4.502354	-0.7633388
7921625	0.001113	4.94e-06	-7.3204054	4.471354	-1.3531325	SLAMF6	SLAM family member 6
8022531	0.001113	4.55e-06	-7.3757451	4.549728	-0.9740063	NPC1	NPC intracellular cholesterol transporter 1
8065444	0.001113	4.61e-06	-7.3674055	4.537946	-0.7641025	ACSS1	acyl-CoA synthetase short-chain family member 1
8084917	0.001113	4.66e-06	-7.359226	4.52638	-0.9057275	LINC00969	long intergenic non-protein coding RNA 969
8114455	0.001113	4.45e-06	-7.3900063	4.569853	-0.8802837	HSPA9	heat shock protein family A (Hsp70) member 9
8140356	0.001113	4.87e-06	-7.3291912	4.483826	-0.8213225	HIP1	huntingtin interacting protein 1
8066303	0.001121	5.12e-06	-7.2956601	4.436164	-0.9670663	CHD6	chromodomain helicase DNA binding protein 6
8105995	0.001121	5.13e-06	-7.2953161	4.435674	-0.8834363	GUSBP1///LOC653080///GUSBP2///GUSBP11///SMA5///SMA4///GUSB///GUSBP3///SMA4	glucuronidase, beta pseudogene 1///glucuronidase beta pseudogene///glucuronidase, beta pseudogene 2///glucuronidase, beta pseudogene 11///glucuronidase beta pseudogene///glucuronidase beta pseudogene///glucuronidase beta///glucuronidase, beta pseudogene 3///glucuronidase beta pseudogene
8145586	0.001121	5.14e-06	-7.2932387	4.432715	-1.00595	ELP3	elongator acetyltransferase complex subunit 3
7896684	0.001128	5.28e-06	-7.275471	4.407386	-1.0063688
7896708	0.001128	5.24e-06	-7.2804889	4.414544	-1.9003125
7923662	0.001152	5.77e-06	-7.2155572	4.321633	-0.98844	PIK3C2B	phosphatidylinositol-4-phosphate 3-kinase catalytic subunit type 2 beta
7950307	0.001152	5.64e-06	-7.2308141	4.34352	-1.004795	UCP2	uncoupling protein 2
7972946	0.001152	5.76e-06	-7.2167203	4.323303	-1.2449288	RASA3	RAS p21 protein activator 3
8009693	0.001152	5.78e-06	-7.2150658	4.320927	-0.63286	TMEM104	transmembrane protein 104
8104506	0.001152	5.56e-06	-7.2403966	4.357249	-0.76094	TRIO	trio Rho guanine nucleotide exchange factor
8111455	0.001152	5.62e-06	-7.2334385	4.347281	-0.8793475	GUSBP1///LOC653080///GUSBP2///GUSBP11///SMA5///SMA4///GUSB///GUSBP3///SMA4	glucuronidase, beta pseudogene 1///glucuronidase beta pseudogene///glucuronidase, beta pseudogene 2///glucuronidase, beta pseudogene 11///glucuronidase beta pseudogene///glucuronidase beta pseudogene///glucuronidase beta///glucuronidase, beta pseudogene 3///glucuronidase beta pseudogene
8140196	0.001152	5.74e-06	-7.2189574	4.326514	-0.8021037	STAG3L5P-PVRIG2P-PILRB///STAG3L2///STAG3L3///STAG3L1///STAG3	STAG3L5P-PVRIG2P-PILRB readthrough///stromal antigen 3-like 2 (pseudogene)///stromal antigen 3-like 3 (pseudogene)///stromal antigen 3-like 1 (pseudogene)///stromal antigen 3
7892890	0.00118	6.20e-06	-7.1679966	4.253184	-1.3595238
7921144	0.00118	6.07e-06	-7.1825954	4.27423	-0.6865225	SH2D2A	SH2 domain containing 2A
7940409	0.00118	6.02e-06	-7.187499	4.281292	-1.1613575	CD5	CD5 molecule
7948667	0.00118	6.18e-06	-7.1708503	4.2573	-0.9122575	AHNAK	AHNAK nucleoprotein
8117458	0.00118	6.15e-06	-7.1732583	4.260773	-1.0297438	BTN3A1	butyrophilin subfamily 3 member A1
8180229	0.00118	6.05e-06	-7.184006	4.276262	-1.194185
8149248	0.001188	6.29e-06	-7.1581911	4.23903	-0.9247688
8143327	0.001193	6.51e-06	-7.1356373	4.206421	-0.799745	PARP12	poly(ADP-ribose) polymerase family member 12
8144184	0.001193	6.44e-06	-7.1429283	4.216971	-0.9335513	ESYT2	extended synaptotagmin 2
8172914	0.001193	6.52e-06	-7.134705	4.205071	-1.035945	HUWE1	HECT, UBA and WWE domain containing 1, E3 ubiquitin protein ligase
8152119	0.001203	6.61e-06	-7.1255365	4.191792	-1.033405	NCALD	neurocalcin delta
7951752	0.001205	6.66e-06	-7.1209276	4.185112	-1.0742388	USP28	ubiquitin specific peptidase 28
8152703	0.001242	6.94e-06	-7.0936852	4.145564	-1.195485	FBXO32	F-box protein 32
7922040	0.001254	7.22e-06	-7.0674526	4.107378	-0.9876488	CD247	CD247 molecule
8140037	0.001254	7.17e-06	-7.0721563	4.114232	-0.6769375	BAZ1B	bromodomain adjacent to zinc finger domain 1B
7894548	0.001306	8.11e-06	-6.9910381	3.995557	-1.4130813
7895171	0.001306	8.13e-06	-6.989223	3.99289	-0.963295
7941444	0.001306	8.18e-06	-6.9851817	3.986951	-1.8444463	CTSW	cathepsin W
7980828	0.001306	7.75e-06	-7.0205909	4.038906	-1.3525325	CCDC88C	coiled-coil domain containing 88C
8011141	0.001306	7.80e-06	-7.0165434	4.032977	-1.2061163	PRPF8///PRPF8	pre-mRNA processing factor 8///pre-mRNA processing factor 8
8014925	0.001306	8.43e-06	-6.9656179	3.958165	-0.8380525	MED24	mediator complex subunit 24
8044473	0.001306	8.15e-06	-6.9877183	3.990679	-0.78653	POLR1B	RNA polymerase I subunit B
8074237	0.001306	8.28e-06	-6.977598	3.975799	-1.174715	CECR1	cat eye syndrome chromosome region, candidate 1
8082244	0.001306	7.89e-06	-7.0094394	4.022564	-0.8769862	OR7E37P///OR7E35P///MGC72080///OR7E5P///DAPL1///OR7E24///OR7E47P///OR7E12P///OR7E14P	olfactory receptor family 7 subfamily E member 37 pseudogene///olfactory receptor family 7 subfamily E member 35 pseudogene///MGC72080 pseudogene///olfactory receptor family 7 subfamily E member 5 pseudogene///death associated protein like 1///olfactory receptor family 7 subfamily E member 24///olfactory receptor family 7 subfamily E member 47 pseudogene///olfactory receptor family 7 subfamily E …
8084717	0.001306	7.93e-06	-7.0060968	4.017662	-1.2599025	ST6GAL1	ST6 beta-galactoside alpha-2,6-sialyltransferase 1
8167656	0.001306	8.33e-06	-6.9735811	3.969889	-1.0495588	MAGED1	MAGE family member D1
7994570	0.00133	8.87e-06	-6.9327478	3.909672	-1.0306987
8112558	0.00133	8.83e-06	-6.9353535	3.913522	-0.8408688	GUSBP1///LOC653080///GUSBP2///GUSBP11///SMA5///SMA4///GUSB///GUSBP3///SMA4	glucuronidase, beta pseudogene 1///glucuronidase beta pseudogene///glucuronidase, beta pseudogene 2///glucuronidase, beta pseudogene 11///glucuronidase beta pseudogene///glucuronidase beta pseudogene///glucuronidase beta///glucuronidase, beta pseudogene 3///glucuronidase beta pseudogene
8118734	0.00133	8.74e-06	-6.9424922	3.924064	-0.8085025	ITPR3	inositol 1,4,5-trisphosphate receptor type 3
7894501	0.00134	9.00e-06	-6.9229003	3.895112	-0.659965
7895525	0.001341	9.25e-06	-6.9056685	3.869599	-1.1278713
7895542	0.001341	9.22e-06	-6.9076953	3.872602	-1.0250237
8106006	0.001341	9.21e-06	-6.9079953	3.873047	-0.8707238	SMN2///SMN1	survival of motor neuron 2, centromeric///survival of motor neuron 1, telomeric
7912257	0.001347	9.34e-06	-6.8988906	3.859552	-0.8806863	CLSTN1	calsyntenin 1
7893153	0.001367	9.60e-06	-6.8809876	3.83298	-1.4100012
8158839	0.001367	9.58e-06	-6.8823521	3.835007	-0.9781425	PRRC2B	proline rich coiled-coil 2B
7905754	0.001379	9.81e-06	-6.8673499	3.812707	-0.9917338	ATP8B2	ATPase phospholipid transporting 8B2
8053909	0.001397	1.01e-05	-6.8487709	3.785042	-0.9416987	SNRNP200	small nuclear ribonucleoprotein U5 subunit 200
8136401	0.001397	1.01e-05	-6.8478362	3.783649	-0.81675	NUP205	nucleoporin 205
7944223	0.001398	1.02e-05	-6.8447195	3.779003	-1.1308175	KMT2A	lysine methyltransferase 2A
7944049	0.001408	1.05e-05	-6.8224632	3.745781	-0.9505	SIDT2	SID1 transmembrane family member 2
7955331	0.001408	1.05e-05	-6.8235754	3.747443	-0.58707	SMARCD1	SWI/SNF related, matrix associated, actin dependent regulator of chromatin, subfamily d, member 1
8001764	0.001408	1.04e-05	-6.8298863	3.75687	-0.7553438	GOT2	glutamic-oxaloacetic transaminase 2
8109438	0.001408	1.05e-05	-6.8216867	3.744621	-0.77983	LARP1	La ribonucleoprotein domain family member 1
7981290	0.001412	1.06e-05	-6.8145649	3.733973	-0.9791675	WARS	tryptophanyl-tRNA synthetase
7896210	0.001415	1.07e-05	-6.810692	3.72818	-1.2914
7934920	0.001421	1.08e-05	-6.8055939	3.720551	-0.9398413	LIPA	lipase A, lysosomal acid type
8086842	0.001439	1.10e-05	-6.7945394	3.703994	-0.60103	MAP4	microtubule associated protein 4
7937802	0.001461	1.12e-05	-6.7824853	3.685919	-1.0328975	CD81	CD81 molecule
7980773	0.001461	1.12e-05	-6.7801003	3.68234	-0.9287338	CCDC88C	coiled-coil domain containing 88C
7975725	0.001474	1.15e-05	-6.7650472	3.659731	-0.9799513	YLPM1	YLP motif containing 1
7986701	0.001474	1.17e-05	-6.7520061	3.640117	-0.8993037	HERC2P4///HERC2P9///HERC2P2///HERC2P3///HERC2	hect domain and RLD 2 pseudogene 4///hect domain and RLD 2 pseudogene 9///hect domain and RLD 2 pseudogene 2///hect domain and RLD 2 pseudogene 3///HECT and RLD domain containing E3 ubiquitin protein ligase 2
7993281	0.001474	1.16e-05	-6.7587737	3.650299	-0.80224	SNX29	sorting nexin 29
8001067	0.001474	1.17e-05	-6.7563165	3.646603	-0.9073938	HERC2P4///HERC2P2///HERC2P3///HERC2	hect domain and RLD 2 pseudogene 4///hect domain and RLD 2 pseudogene 2///hect domain and RLD 2 pseudogene 3///HECT and RLD domain containing E3 ubiquitin protein ligase 2
8050115	0.001474	1.15e-05	-6.7657532	3.660792	-0.9585413	LINC00299	long intergenic non-protein coding RNA 299
8115234	0.001474	1.16e-05	-6.7591812	3.650912	-0.9943013	ANXA6	annexin A6
8074925	0.001495	1.19e-05	-6.7405069	3.6228	-0.8088388	GUSBP1///LOC653080///GUSBP2///GUSBP11///SMA5///SMA4///GUSB///GUSBP3///SMA4	glucuronidase, beta pseudogene 1///glucuronidase beta pseudogene///glucuronidase, beta pseudogene 2///glucuronidase, beta pseudogene 11///glucuronidase beta pseudogene///glucuronidase beta pseudogene///glucuronidase beta///glucuronidase, beta pseudogene 3///glucuronidase beta pseudogene
7997099	0.001506	1.21e-05	-6.733408	3.6121	-1.00591	SF3B3	splicing factor 3b subunit 3
7967175	0.001516	1.22e-05	-6.7244188	3.59854	-0.7760887	KDM2B	lysine demethylase 2B
7893676	0.001549	1.30e-05	-6.6876172	3.542896	-1.0803175
7945831	0.001549	1.28e-05	-6.695091	3.554213	-0.6950888	OSBPL5	oxysterol binding protein like 5
7955045	0.001549	1.28e-05	-6.6978839	3.55844	-0.8530037	PCED1B	PC-esterase domain containing 1B
7986569	0.001549	1.27e-05	-6.7005058	3.562407	-0.9277488	HERC2P4///HERC2P9///HERC2P2///HERC2P3///HERC2	hect domain and RLD 2 pseudogene 4///hect domain and RLD 2 pseudogene 9///hect domain and RLD 2 pseudogene 2///hect domain and RLD 2 pseudogene 3///HECT and RLD domain containing E3 ubiquitin protein ligase 2
7997700	0.001549	1.27e-05	-6.6990801	3.56025	-0.83715
8027621	0.001549	1.30e-05	-6.687996	3.54347	-0.7168838	GPI///GPI	glucose-6-phosphate isomerase///glucose-6-phosphate isomerase
8087271	0.001549	1.26e-05	-6.7078725	3.573547	-0.8905838	QRICH1	glutamine rich 1
8000192	0.001583	1.34e-05	-6.6689689	3.514622	-0.9208162	LOC101060405///RRN3P3///RRN3P1///RRN3P2///RRN3	putative RRN3-like protein RRN3P1///RRN3 homolog, RNA polymerase I transcription factor pseudogene 3///RRN3 homolog, RNA polymerase I transcription factor pseudogene 1///RRN3 homolog, RNA polymerase I transcription factor pseudogene 2///RRN3 homolog, RNA polymerase I transcription factor
7894489	0.001588	1.35e-05	-6.6647324	3.508191	-0.9774138
7908968	0.001614	1.40e-05	-6.6415521	3.472957	-0.9730588	LAX1	lymphocyte transmembrane adaptor 1
7959995	0.001614	1.37e-05	-6.6514377	3.487993	-0.706985	EP400	E1A binding protein p400
8002322	0.001614	1.39e-05	-6.6438737	3.476489	-1.0415988	PDXDC2P	pyridoxal dependent decarboxylase domain containing 2, pseudogene
8113250	0.001614	1.40e-05	-6.6411262	3.472309	-0.9224275	ERAP1	endoplasmic reticulum aminopeptidase 1
8134470	0.001614	1.39e-05	-6.6456584	3.479204	-0.7414075	TRRAP	transformation/transcription domain associated protein
8128138	0.001619	1.41e-05	-6.6329504	3.459861	-0.9911363	MDN1	midasin AAA ATPase 1
7948476	0.001635	1.44e-05	-6.6218731	3.44298	-0.8866988	PRPF19	pre-mRNA processing factor 19
7895017	0.001636	1.44e-05	-6.6195359	3.439416	-0.7572225
7913883	0.001651	1.47e-05	-6.6072614	3.420685	-0.7815325	PAFAH2	platelet activating factor acetylhydrolase 2
8180362	0.001651	1.47e-05	-6.6088776	3.423153	-0.737625	MPRIP	myosin phosphatase Rho interacting protein
7894431	0.001672	1.50e-05	-6.5950937	3.402094	-1.1319775
8053496	0.001704	1.54e-05	-6.5807809	3.380196	-0.8698363	POLR1A///POLR1A	RNA polymerase I subunit A///RNA polymerase I subunit A
7893094	0.00174	1.57e-05	-6.5651681	3.356274	-0.7509875
7923917	0.00174	1.61e-05	-6.5511786	3.334808	-1.24669	FCMR	Fc fragment of IgM receptor
7926105	0.00174	1.59e-05	-6.5605091	3.349128	-0.8750763	GATA3	GATA binding protein 3
7933760	0.00174	1.58e-05	-6.5617353	3.351009	-0.6487763	CCDC6	coiled-coil domain containing 6
7951896	0.00174	1.60e-05	-6.5553354	3.341189	-0.688165	PCSK7	proprotein convertase subtilisin/kexin type 7
7994541	0.00174	1.60e-05	-6.5545848	3.340037	-0.7383813	LAT	linker for activation of T-cells
8015655	0.00174	1.60e-05	-6.5560105	3.342225	-0.6004625	FAM134C	family with sequence similarity 134 member C
7994292	0.001754	1.65e-05	-6.5370659	3.313122	-0.6562175	IL21R	interleukin 21 receptor
8009164	0.001754	1.64e-05	-6.5379518	3.314484	-0.8361238	DCAF7	DDB1 and CUL4 associated factor 7
8138613	0.001754	1.64e-05	-6.5408031	3.318868	-0.7678613	OSBPL3	oxysterol binding protein like 3
8172088	0.001754	1.65e-05	-6.5358403	3.311237	-0.8163325	BCOR///BCOR	BCL6 corepressor///BCL6 corepressor
8008185	0.00178	1.68e-05	-6.5226013	3.290864	-0.7073912	ABI3	ABI family member 3
8076894	0.00178	1.68e-05	-6.5232899	3.291925	-0.6695925	MLC1	megalencephalic leukoencephalopathy with subcortical cysts 1
8127031	0.00179	1.70e-05	-6.5152853	3.279594	-0.8487113	MCM3	minichromosome maintenance complex component 3
7896685	0.001803	1.72e-05	-6.5081677	3.268622	-1.1007475
8063697	0.001803	1.73e-05	-6.506605	3.266212	-0.76917	NELFCD	negative elongation factor complex member C/D
7904812	0.001826	1.77e-05	-6.4927673	3.244856	-0.7601788	PIAS3	protein inhibitor of activated STAT 3
8035581	0.001832	1.78e-05	-6.4889695	3.238989	-0.7464062	SUGP2	SURP and G-patch domain containing 2
7909967	0.001838	1.79e-05	-6.4847773	3.232511	-0.7630175	CAPN2	calpain 2
8005157	0.001838	1.80e-05	-6.4801567	3.225367	-1.0005163	PIGL	phosphatidylinositol glycan anchor biosynthesis class L
8180366	0.001838	1.81e-05	-6.4790885	3.223715	-2.1792638	TARP	TCR gamma alternate reading frame protein
8180367	0.001838	1.81e-05	-6.4790885	3.223715	-2.1792638	TARP	TCR gamma alternate reading frame protein
8073072	0.001855	1.83e-05	-6.4693767	3.208688	-0.8203013	APOBEC3D	apolipoprotein B mRNA editing enzyme catalytic subunit 3D
7895177	0.001876	1.86e-05	-6.4606036	3.195102	-1.051085
7996947	0.00189	1.90e-05	-6.4481195	3.175748	-0.7293	CYB5B	cytochrome b5 type B
8079563	0.00189	1.90e-05	-6.4477807	3.175222	-0.5732325	DHX30	DEAH-box helicase 30
8085581	0.00189	1.88e-05	-6.4523979	3.182383	-0.6619338	COLQ	collagen like tail subunit of asymmetric acetylcholinesterase
8012856	0.001951	1.98e-05	-6.4206447	3.13307	-0.7931013	ELAC2	elaC ribonuclease Z 2
8042574	0.001951	1.99e-05	-6.419302	3.130981	-0.769065	OR7E37P///MGC72080///OR7E5P///DAPL1///OR7E47P///OR7E12P///OR7E14P	olfactory receptor family 7 subfamily E member 37 pseudogene///MGC72080 pseudogene///olfactory receptor family 7 subfamily E member 5 pseudogene///death associated protein like 1///olfactory receptor family 7 subfamily E member 47 pseudogene///olfactory receptor family 7 subfamily E member 12 pseudogene///olfactory receptor family 7 subfamily E member 14 pseudogene
8073194	0.001951	1.99e-05	-6.4192	3.130823	-0.7902075	GRAP2	GRB2-related adaptor protein 2
8058670	0.001968	2.01e-05	-6.4120421	3.119683	-1.1886288	IKZF2	IKAROS family zinc finger 2
8103025	0.001978	2.03e-05	-6.4069773	3.111797	-0.8603788	ZNF827	zinc finger protein 827
7896186	0.00198	2.06e-05	-6.3963088	3.095171	-0.9106775
7920114	0.00198	2.06e-05	-6.3955264	3.093951	-0.6624413	THEM4	thioesterase superfamily member 4
8138151	0.00198	2.07e-05	-6.3930693	3.09012	-0.8047213	OR7E37P///MGC72080///DAPL1///OR7E12P	olfactory receptor family 7 subfamily E member 37 pseudogene///MGC72080 pseudogene///death associated protein like 1///olfactory receptor family 7 subfamily E member 12 pseudogene
8151101	0.00198	2.08e-05	-6.3919177	3.088323	-1.1682438	MYBL1	MYB proto-oncogene like 1
8153175	0.00198	2.05e-05	-6.4006242	3.101898	-0.6908775	TRAPPC9	trafficking protein particle complex 9
8158446	0.00198	2.07e-05	-6.3931509	3.090247	-1.0464538	NUP188	nucleoporin 188
8164607	0.00198	2.08e-05	-6.3903554	3.085886	-0.691945	FNBP1	formin binding protein 1
8103106	0.001998	2.11e-05	-6.3828029	3.074099	-1.0436463	LRBA	LPS responsive beige-like anchor protein
8001099	0.00201	2.12e-05	-6.3774797	3.065786	-0.8683138	HERC2P4///HERC2P2///HERC2P3///HERC2	hect domain and RLD 2 pseudogene 4///hect domain and RLD 2 pseudogene 2///hect domain and RLD 2 pseudogene 3///HECT and RLD domain containing E3 ubiquitin protein ligase 2
8140782	0.002081	2.23e-05	-6.3487433	3.020836	-0.6458388	ABCB1	ATP binding cassette subfamily B member 1
7993546	0.002086	2.26e-05	-6.3402418	3.007513	-0.8630188	PKD1P6-NPIPP1///NPIPA8///NPIPA7///NPIPA5///NPIPB5///NPIPB6///NPIPA2///NPIPA3///NPIPB4///PKD1P1///PDXDC2P///PKD1P2///NPIPB3///NPIPA1///PKD1///NPIPB5///NPIPB4///NPIPB3	PKD1P6-NPIPP1 readthrough///nuclear pore complex interacting protein family member A8///nuclear pore complex interacting protein family member A7///nuclear pore complex interacting protein family member A5///nuclear pore complex interacting protein family member B5///nuclear pore complex interacting protein family member B6///nuclear pore complex interacting protein family member A2///nuclear por…
8129482	0.002086	2.25e-05	-6.3418068	3.009966	-1.3239	SAMD3	sterile alpha motif domain containing 3
8162533	0.002086	2.26e-05	-6.3386816	3.005067	-1.4494613	PTCH1	patched 1
8164343	0.002093	2.28e-05	-6.3349767	2.999257	-1.1564913	FAM102A	family with sequence similarity 102 member A
7924733	0.00213	2.32e-05	-6.3224339	2.979571	-1.0515025	PARP1	poly(ADP-ribose) polymerase 1
7944179	0.002134	2.34e-05	-6.3177669	2.97224	-1.4011312	CD3E	CD3e molecule
7993404	0.002134	2.34e-05	-6.3187449	2.973776	-0.8218125	PKD1P6-NPIPP1///NPIPA8///NPIPA7///NPIPA5///NPIPB5///NPIPA2///NPIPA3///NPIPB4///PKD1P1///PDXDC2P///PKD1P2///NPIPB3///NPIPA1///PKD1///NPIPB5///NPIPB4///NPIPB3	PKD1P6-NPIPP1 readthrough///nuclear pore complex interacting protein family member A8///nuclear pore complex interacting protein family member A7///nuclear pore complex interacting protein family member A5///nuclear pore complex interacting protein family member B5///nuclear pore complex interacting protein family member A2///nuclear pore complex interacting protein family member A3///nuclear por…
8096335	0.002149	2.36e-05	-6.3117818	2.962833	-0.7056125	HERC6	HECT and RLD domain containing E3 ubiquitin protein ligase family member 6
8104378	0.002188	2.41e-05	-6.2990489	2.942804	-0.9407763	PAPD7	poly(A) RNA polymerase D7, non-canonical
7899870	0.002204	2.44e-05	-6.2920683	2.931812	-0.7772625	ZNF362	zinc finger protein 362
8123044	0.002204	2.45e-05	-6.2896235	2.927961	-0.8115175	TULP4	tubby like protein 4
7906061	0.002206	2.46e-05	-6.2872722	2.924256	-0.5346575	SYT11	synaptotagmin 11
7893551	0.002287	2.62e-05	-6.248869	2.863626	-1.0214325
7896082	0.002287	2.59e-05	-6.2545808	2.872658	-0.6470125
7945875	0.002287	2.61e-05	-6.2500691	2.865524	-0.7940612	FAM86JP///FAM86HP///FAM86FP///FAM86C2P///EEF2KMT///FAM86B1///FAM86C1	family with sequence similarity 86, member A pseudogene///family with sequence similarity 86, member A pseudogene///family with sequence similarity 86, member A pseudogene///family with sequence similarity 86, member A pseudogene///eukaryotic elongation factor 2 lysine methyltransferase///family with sequence similarity 86 member B1///family with sequence similarity 86 member C1
7963092	0.002287	2.60e-05	-6.2522529	2.868977	-0.8051062	FMNL3	formin like 3
7996772	0.002287	2.59e-05	-6.2543374	2.872273	-1.1349788	SLC7A6	solute carrier family 7 member 6
8083090	0.002287	2.59e-05	-6.2552488	2.873714	-0.891075	ZBTB38	zinc finger and BTB domain containing 38
8158829	0.002287	2.59e-05	-6.2548657	2.873108	-1.03228	PRRC2B	proline rich coiled-coil 2B
7982154	0.00229	2.63e-05	-6.2447587	2.857123	-0.9131813	HERC2P9///HERC2P2///HERC2P3///HERC2	hect domain and RLD 2 pseudogene 9///hect domain and RLD 2 pseudogene 2///hect domain and RLD 2 pseudogene 3///HECT and RLD domain containing E3 ubiquitin protein ligase 2
8063242	0.002297	2.65e-05	-6.2413463	2.851723	-0.93106	ARFGEF2	ADP ribosylation factor guanine nucleotide exchange factor 2
7962516	0.002313	2.69e-05	-6.2321967	2.837234	-1.1404738	SLC38A1	solute carrier family 38 member 1
8047078	0.002313	2.68e-05	-6.2346448	2.841111	-0.6413887	MFSD6	major facilitator superfamily domain containing 6
8139125	0.002313	2.68e-05	-6.2333402	2.839045	-1.1450138	TARP	TCR gamma alternate reading frame protein
7935660	0.002318	2.71e-05	-6.2281662	2.830847	-0.4968537	DNMBP	dynamin binding protein
8031913	0.002318	2.73e-05	-6.2232034	2.822979	-0.7334588	TRIM28	tripartite motif containing 28
8050215	0.002318	2.73e-05	-6.2229985	2.822655	-0.5517113	YWHAQ	tyrosine 3-monooxygenase/tryptophan 5-monooxygenase activation protein theta
8119198	0.002318	2.73e-05	-6.2232922	2.82312	-0.92152	CMTR1	cap methyltransferase 1
8129901	0.002318	2.72e-05	-6.2242048	2.824567	-0.931965	REPS1	RALBP1 associated Eps domain containing 1
8082248	0.002327	2.75e-05	-6.2191973	2.816626	-0.8132462	OR7E37P///OR7E35P///MGC72080///OR7E5P///DAPL1///OR7E24///OR7E47P///OR7E12P///OR7E14P	olfactory receptor family 7 subfamily E member 37 pseudogene///olfactory receptor family 7 subfamily E member 35 pseudogene///MGC72080 pseudogene///olfactory receptor family 7 subfamily E member 5 pseudogene///death associated protein like 1///olfactory receptor family 7 subfamily E member 24///olfactory receptor family 7 subfamily E member 47 pseudogene///olfactory receptor family 7 subfamily E …
7906386	0.002344	2.77e-05	-6.213111	2.806969	-1.3503437	PYHIN1	pyrin and HIN domain family member 1
8079693	0.002364	2.80e-05	-6.2065487	2.79655	-0.8337613	WDR6	WD repeat domain 6
7963988	0.002372	2.84e-05	-6.197942	2.782875	-0.6694675	SMARCC2	SWI/SNF related, matrix associated, actin dependent regulator of chromatin subfamily c member 2
8174692	0.002372	2.85e-05	-6.1969217	2.781253	-0.7743825	SEPT6	septin 6
8065537	0.002394	2.88e-05	-6.1895264	2.769493	-1.3658162	LOC100134868	uncharacterized LOC100134868
8010924	0.002401	2.91e-05	-6.1847945	2.761964	-0.6127375	VPS53	VPS53, GARP complex subunit
8054364	0.002401	2.90e-05	-6.1854853	2.763063	-0.8281675	TGFBRAP1	transforming growth factor beta receptor associated protein 1
7948192	0.002418	2.93e-05	-6.178873	2.752537	-0.9268925	SSRP1	structure specific recognition protein 1
7896594	0.002427	2.98e-05	-6.1697213	2.737957	-1.4272638
7996744	0.002427	2.99e-05	-6.1680285	2.735259	-0.803895	NFATC3	nuclear factor of activated T-cells 3
8000375	0.002427	3.00e-05	-6.1646112	2.729811	-0.8775063	ARHGAP17	Rho GTPase activating protein 17
8002729	0.002427	2.98e-05	-6.1684721	2.735966	-0.788235	GLG1	golgi glycoprotein 1
8021768	0.002427	2.99e-05	-6.167412	2.734276	-0.7477513	TSHZ1	teashirt zinc finger homeobox 1
8060627	0.002427	3.00e-05	-6.1658458	2.731779	-0.6229875	ATRN	attractin
8087748	0.002427	2.99e-05	-6.1679464	2.735128	-0.7606588	DCAF1	DDB1 and CUL4 associated factor 1
7935627	0.002457	3.07e-05	-6.1503459	2.707047	-0.6691938	GOT1	glutamic-oxaloacetic transaminase 1
8020878	0.002492	3.14e-05	-6.1368856	2.68554	-0.6740012	MAPRE2	microtubule associated protein RP/EB family member 2
7927981	0.002544	3.22e-05	-6.1215132	2.660944	-0.7744313	SUPV3L1	Suv3 like RNA helicase
7918517	0.002561	3.25e-05	-6.1159183	2.651983	-0.8378525	WDR77	WD repeat domain 77
7968787	0.002572	3.28e-05	-6.1118757	2.645506	-0.8423362	OR7E37P///OR7E35P///MGC72080///DAPL1///OR7E24///OR7E47P///OR7E12P///OR7E14P	olfactory receptor family 7 subfamily E member 37 pseudogene///olfactory receptor family 7 subfamily E member 35 pseudogene///MGC72080 pseudogene///death associated protein like 1///olfactory receptor family 7 subfamily E member 24///olfactory receptor family 7 subfamily E member 47 pseudogene///olfactory receptor family 7 subfamily E member 12 pseudogene///olfactory receptor family 7 subfamily E…
7892884	0.002578	3.32e-05	-6.1035479	2.632154	-1.3147588
7904254	0.002578	3.33e-05	-6.1022125	2.630012	-0.7881413	ATP1A1	ATPase Na+/K+ transporting subunit alpha 1
8008029	0.002578	3.32e-05	-6.1041893	2.633182	-0.68609	TBX21	T-box 21
7893357	0.00258	3.37e-05	-6.0945212	2.617669	-0.7173425
7906056	0.00258	3.38e-05	-6.0925703	2.614537	-0.9276312	MSTO2P///MSTO1	misato family member 2, pseudogene///misato 1, mitochondrial distribution and morphology regulator
7940079	0.00258	3.39e-05	-6.091716	2.613165	-1.1045175	TMX2-CTNND1///CTNND1	TMX2-CTNND1 readthrough (NMD candidate)///catenin delta 1
7973679	0.00258	3.37e-05	-6.0953587	2.619014	-0.8052013	NOP9	NOP9 nucleolar protein
8081564	0.00258	3.35e-05	-6.09767	2.622723	-1.1901738	CD96	CD96 molecule
8137483	0.00258	3.37e-05	-6.0952431	2.618828	-0.7525925	FLJ16734	uncharacterized LOC641928
8018823	0.002607	3.43e-05	-6.0839054	2.600619	-0.5866963	TMC6	transmembrane channel like 6
7940824	0.002617	3.45e-05	-6.0802778	2.594788	-0.8075425	NAA40	N(alpha)-acetyltransferase 40, NatD catalytic subunit
7953835	0.002618	3.46e-05	-6.078694	2.592242	-1.4472413	KLRG1	killer cell lectin like receptor G1
7895192	0.002624	3.52e-05	-6.0686754	2.576127	-1.3815075
7895602	0.002624	3.52e-05	-6.0677495	2.574637	-0.4847288
8032576	0.002624	3.50e-05	-6.0718273	2.581199	-0.8742738	AES	amino-terminal enhancer of split
8053890	0.002624	3.52e-05	-6.0677786	2.574684	-0.6402988	STARD7	StAR related lipid transfer domain containing 7
8154916	0.002624	3.51e-05	-6.0697296	2.577824	-0.662185	GALT	galactose-1-phosphate uridylyltransferase
7963646	0.002625	3.55e-05	-6.0635964	2.567952	-0.6825925	AAAS	aladin WD repeat nucleoporin
7993223	0.002625	3.54e-05	-6.064103	2.568768	-0.5421638	CLEC16A	C-type lectin domain family 16 member A
8052803	0.002625	3.54e-05	-6.0646423	2.569636	-0.9113363	AAK1	AP2 associated kinase 1
7939265	0.002631	3.56e-05	-6.060771	2.563402	-1.0078238	NAT10	N-acetyltransferase 10
8021183	0.002635	3.58e-05	-6.0584751	2.559704	-0.8831625	SCARNA17	small Cajal body-specific RNA 17
8084232	0.002649	3.60e-05	-6.054068	2.552604	-0.578305	YEATS2	YEATS domain containing 2
8174005	0.002658	3.62e-05	-6.0505383	2.546915	-0.70974	TRMT2B	tRNA methyltransferase 2 homolog B
7898957	0.002684	3.67e-05	-6.0433637	2.535345	-1.0396388	RCAN3	RCAN family member 3
7999766	0.002697	3.71e-05	-6.0364546	2.524196	-0.8998638	PKD1P6-NPIPP1///NPIPA8///NPIPA7///NPIPA5///NPIPB5///NPIPB6///NPIPA2///NPIPA3///NPIPB4///PKD1P1///PDXDC2P///NPIPB3///NPIPA1///NPIPB5///NPIPB4///NPIPB3	PKD1P6-NPIPP1 readthrough///nuclear pore complex interacting protein family member A8///nuclear pore complex interacting protein family member A7///nuclear pore complex interacting protein family member A5///nuclear pore complex interacting protein family member B5///nuclear pore complex interacting protein family member B6///nuclear pore complex interacting protein family member A2///nuclear por…
8071392	0.002697	3.72e-05	-6.0351208	2.522043	-0.6630175	MED15	mediator complex subunit 15
7909478	0.002704	3.75e-05	-6.0303558	2.514349	-0.5582025	DIEXF	digestive organ expansion factor homolog (zebrafish)
7993580	0.002704	3.74e-05	-6.0308146	2.51509	-0.9403375	PKD1P6-NPIPP1///NPIPA8///NPIPA7///NPIPA5///NPIPB5///NPIPB6///NPIPA2///NPIPA3///NPIPB4///PKD1P1///PDXDC2P///NPIPB3///NPIPA1///NPIPB5///NPIPB4///NPIPB3	PKD1P6-NPIPP1 readthrough///nuclear pore complex interacting protein family member A8///nuclear pore complex interacting protein family member A7///nuclear pore complex interacting protein family member A5///nuclear pore complex interacting protein family member B5///nuclear pore complex interacting protein family member B6///nuclear pore complex interacting protein family member A2///nuclear por…
8126588	0.002704	3.75e-05	-6.0297331	2.513343	-0.8006725	XPO5	exportin 5
7970577	0.002719	3.78e-05	-6.0250767	2.50582	-0.6792925	MIPEP	mitochondrial intermediate peptidase
8037695	0.002742	3.84e-05	-6.0161575	2.491402	-0.5933375	SYMPK	symplekin
8117476	0.002773	3.91e-05	-6.0054042	2.474002	-1.33801	BTN3A3	butyrophilin subfamily 3 member A3
7999769	0.002795	3.97e-05	-5.9956298	2.458171	-0.8888713	PKD1P6-NPIPP1///NPIPA8///NPIPA7///NPIPA5///NPIPB5///NPIPB6///NPIPA2///NPIPA3///NPIPB4///PKD1P1///PDXDC2P///PKD1P2///NPIPB3///NPIPA1///PKD1///NPIPB5///NPIPB4///NPIPB3	PKD1P6-NPIPP1 readthrough///nuclear pore complex interacting protein family member A8///nuclear pore complex interacting protein family member A7///nuclear pore complex interacting protein family member A5///nuclear pore complex interacting protein family member B5///nuclear pore complex interacting protein family member B6///nuclear pore complex interacting protein family member A2///nuclear por…
7892998	0.002807	4.00e-05	-5.9905467	2.449932	-1.06578
7892771	0.002841	4.07e-05	-5.9807134	2.433983	-0.7544888
7947991	0.002859	4.11e-05	-5.9754549	2.425448	-0.8331038	NUP160	nucleoporin 160
8074647	0.002859	4.12e-05	-5.9732651	2.421893	-0.8969113	PI4KA	phosphatidylinositol 4-kinase alpha
8154934	0.002866	4.14e-05	-5.9705011	2.417404	-0.5689175	IL11RA	interleukin 11 receptor subunit alpha
8060205	0.002877	4.17e-05	-5.9656683	2.409552	-0.6785988	PASK	PAS domain containing serine/threonine kinase
7964089	0.002894	4.21e-05	-5.9610168	2.401992	-0.8817888	PAN2	PAN2 poly(A) specific ribonuclease subunit
8128767	0.002908	4.24e-05	-5.9567593	2.39507	-0.7197525	ZBTB24	zinc finger and BTB domain containing 24
7971241	0.002912	4.26e-05	-5.953531	2.389818	-0.8199363	OR7E37P///OR7E35P///MGC72080///OR7E5P///DAPL1///OR7E24///OR7E47P///OR7E12P///OR7E14P	olfactory receptor family 7 subfamily E member 37 pseudogene///olfactory receptor family 7 subfamily E member 35 pseudogene///MGC72080 pseudogene///olfactory receptor family 7 subfamily E member 5 pseudogene///death associated protein like 1///olfactory receptor family 7 subfamily E member 24///olfactory receptor family 7 subfamily E member 47 pseudogene///olfactory receptor family 7 subfamily E …
7998983	0.002912	4.25e-05	-5.9542305	2.390956	-0.719485	NLRC3	NLR family CARD domain containing 3
7984203	0.002947	4.35e-05	-5.9415413	2.370303	-0.7939763	ZNF609	zinc finger protein 609
8122464	0.002947	4.33e-05	-5.9429612	2.372615	-0.9518913	UTRN	utrophin
8060484	0.002953	4.36e-05	-5.9389626	2.366102	-0.7661713	SNORD56///NOP56	small nucleolar RNA, C/D box 56///NOP56 ribonucleoprotein
7966517	0.002958	4.38e-05	-5.936301	2.361766	-0.63827	HECTD4	HECT domain E3 ubiquitin protein ligase 4
7967202	0.002958	4.39e-05	-5.9356236	2.360662	-0.511355	RHOF	ras homolog family member F, filopodia associated
7904742	0.002974	4.42e-05	-5.9312132	2.353474	-0.466075	LIX1L	limb and CNS expressed 1 like
8045887	0.003006	4.49e-05	-5.9223782	2.339065	-0.818955	OR7E37P///OR7E35P///MGC72080///OR7E5P///DAPL1///OR7E24///OR7E47P///OR7E12P///OR7E14P	olfactory receptor family 7 subfamily E member 37 pseudogene///olfactory receptor family 7 subfamily E member 35 pseudogene///MGC72080 pseudogene///olfactory receptor family 7 subfamily E member 5 pseudogene///death associated protein like 1///olfactory receptor family 7 subfamily E member 24///olfactory receptor family 7 subfamily E member 47 pseudogene///olfactory receptor family 7 subfamily E …
7973221	0.003012	4.51e-05	-5.9187616	2.333163	-1.0098538	TRAJ17///TRAV12-2	T cell receptor alpha joining 17///T cell receptor alpha variable 12-2
8172119	0.003012	4.51e-05	-5.9187873	2.333205	-0.6369988	MED14	mediator complex subunit 14
8157463	0.003019	4.53e-05	-5.9161142	2.328842	-0.7277975	TMEM268	transmembrane protein 268
8089261	0.003058	4.63e-05	-5.9038618	2.308828	-1.1778288	CBLB	Cbl proto-oncogene B
8104166	0.003058	4.64e-05	-5.9026145	2.30679	-0.6580588	SDHA	succinate dehydrogenase complex flavoprotein subunit A
8172876	0.003058	4.63e-05	-5.9033186	2.307941	-0.7980063	SMC1A	structural maintenance of chromosomes 1A
8143684	0.003073	4.67e-05	-5.8985135	2.300085	-0.7061288	PDIA4	protein disulfide isomerase family A member 4
8104901	0.003089	4.71e-05	-5.8929758	2.291028	-1.1937063	IL7R	interleukin 7 receptor
8132819	0.003096	4.73e-05	-5.8906074	2.287153	-0.6830413	IKZF1	IKAROS family zinc finger 1
7896647	0.00311	4.78e-05	-5.884956	2.277902	-1.2621413
7917576	0.00311	4.81e-05	-5.8814839	2.272217	-1.4367725	GBP5	guanylate binding protein 5
7996593	0.00311	4.79e-05	-5.8832961	2.275185	-0.7585225	CTCF	CCCTC-binding factor
7997680	0.00311	4.76e-05	-5.8866083	2.280607	-0.7852563	GSE1	Gse1 coiled-coil protein
8141395	0.00311	4.81e-05	-5.8809367	2.271321	-0.8582337	MCM7	minichromosome maintenance complex component 7
7895133	0.003116	4.87e-05	-5.8729315	2.258205	-0.8027413
7896156	0.003116	4.89e-05	-5.8705746	2.254341	-1.2844638
7971296	0.003116	4.89e-05	-5.8706176	2.254412	-0.9514463	EPSTI1	epithelial stromal interaction 1 (breast)
8001507	0.003116	4.85e-05	-5.8764855	2.264029	-0.81892	BBS2	Bardet-Biedl syndrome 2
8002762	0.003116	4.88e-05	-5.8721078	2.256854	-0.63325	RFWD3	ring finger and WD repeat domain 3
7904050	0.00314	4.96e-05	-5.8625685	2.241211	-0.7127413	MOV10	Mov10 RISC complex RNA helicase
7923778	0.00314	4.94e-05	-5.8649116	2.245055	-0.7166213	ELK4	ELK4, ETS transcription factor
8047565	0.00314	4.96e-05	-5.8625183	2.241128	-0.8792763	FAM117B	family with sequence similarity 117 member B
7987405	0.003144	4.98e-05	-5.8607684	2.238257	-1.1536587	RASGRP1	RAS guanyl releasing protein 1
8180230	0.003175	5.05e-05	-5.8515896	2.22319	-0.7010413	DDX19A	DEAD-box helicase 19A
7941694	0.003177	5.07e-05	-5.8500878	2.220723	-0.57958	RBM14	RNA binding motif protein 14
7989365	0.003192	5.10e-05	-5.8460649	2.214114	-0.9831037	RORA	RAR related orphan receptor A
7939368	0.003194	5.11e-05	-5.8446854	2.211847	-0.7010738	TRIM44	tripartite motif containing 44
7916443	0.00321	5.16e-05	-5.8395355	2.203382	-0.8490388	USP24	ubiquitin specific peptidase 24
7996081	0.003226	5.20e-05	-5.8343501	2.194855	-1.5453712	ADGRG1	adhesion G protein-coupled receptor G1
7925089	0.00323	5.22e-05	-5.8323799	2.191614	-0.836345	PCNX2	pecanex homolog 2 (Drosophila)
7956046	0.003248	5.26e-05	-5.8280883	2.184552	-0.9010025	DGKA	diacylglycerol kinase alpha
7936463	0.003255	5.28e-05	-5.8257463	2.180697	-0.8937438	ABLIM1	actin binding LIM protein 1
7908161	0.003267	5.33e-05	-5.8202748	2.171687	-0.8205725	C1orf21	chromosome 1 open reading frame 21
8150014	0.003272	5.35e-05	-5.8181671	2.168216	-0.7759225	INTS9	integrator complex subunit 9
8010426	0.003286	5.39e-05	-5.8135915	2.160676	-0.8734225	RNF213	ring finger protein 213
7994576	0.003297	5.42e-05	-5.8104811	2.15555	-1.0250825	SNX29P1///SNX29P2///SNX29	sorting nexin 29 pseudogene 1///sorting nexin 29 pseudogene 2///sorting nexin 29
8069178	0.0033	5.43e-05	-5.8088873	2.152922	-0.68406	ADARB1	adenosine deaminase, RNA specific B1
7902874	0.003307	5.45e-05	-5.8064422	2.14889	-0.7589375	LRRC8C	leucine rich repeat containing 8 family member C
7893261	0.003308	5.46e-05	-5.8052561	2.146934	-1.165245
8055249	0.003318	5.49e-05	-5.8023662	2.142167	-0.6225262	FAM168B	family with sequence similarity 168 member B
7958960	0.003349	5.55e-05	-5.7958881	2.131477	-0.67049	TPCN1	two pore segment channel 1
7921275	0.003362	5.58e-05	-5.7924464	2.125795	-1.30638	FCRL3	Fc receptor like 3
7966089	0.003363	5.64e-05	-5.7860983	2.11531	-0.823325	CMKLR1	chemerin chemokine-like receptor 1
7987248	0.003363	5.62e-05	-5.7886433	2.119514	-1.0489075	GOLGA8DP///GOLGA8CP///GOLGA8B///GOLGA8A	golgin A8 family member D, pseudogene///golgin A8 family member C, pseudogene///golgin A8 family member B///golgin A8 family member A
8131263	0.003363	5.65e-05	-5.7859509	2.115066	-1.1091087	SNORD13P2	small nucleolar RNA, C/D box 13 pseudogene 2
8075695	0.003387	5.71e-05	-5.7795249	2.104446	-0.9428325	APOL3	apolipoprotein L3
8010188	0.003388	5.72e-05	-5.7784537	2.102675	-0.6307763	TNRC6C	trinucleotide repeat containing 6C
8011599	0.003404	5.77e-05	-5.773436	2.094377	-0.6994175	ANKFY1	ankyrin repeat and FYVE domain containing 1
7987279	0.003421	5.82e-05	-5.768466	2.086154	-1.0991063	GOLGA8DP///GOLGA8CP///GOLGA8B///GOLGA8A	golgin A8 family member D, pseudogene///golgin A8 family member C, pseudogene///golgin A8 family member B///golgin A8 family member A
7947694	0.003422	5.83e-05	-5.7672937	2.084214	-0.924785	CKAP5	cytoskeleton associated protein 5
7959657	0.003424	5.84e-05	-5.7657832	2.081714	-0.6992675	ATP6V0A2	ATPase H+ transporting V0 subunit a2
8128247	0.003441	5.89e-05	-5.7608315	2.073516	-1.0007325	BACH2	BTB domain and CNC homolog 2
8015460	0.003453	5.92e-05	-5.7577171	2.068358	-0.6334625	ACLY	ATP citrate lyase
7892787	0.003508	6.06e-05	-5.7442065	2.045964	-1.10083
7893709	0.003508	6.06e-05	-5.7440852	2.045763	-0.6302463
7938118	0.003508	6.09e-05	-5.7415664	2.041585	-0.56121	DNHD1	dynein heavy chain domain 1
7982187	0.003508	6.11e-05	-5.7397772	2.038617	-1.0726725	APBA2	amyloid beta precursor protein binding family A member 2
8045349	0.003508	6.08e-05	-5.742137	2.042532	-0.8181963	MGAT5	mannosyl (alpha-1,6-)-glycoprotein beta-1,6-N-acetyl-glucosaminyltransferase
8053594	0.003508	6.11e-05	-5.7395601	2.038257	-0.9833475	CD8B///CD8B	CD8b molecule///CD8b molecule
8147447	0.003508	6.04e-05	-5.7460919	2.049091	-0.6778063	PTDSS1	phosphatidylserine synthase 1
7976726	0.003524	6.17e-05	-5.7335376	2.028262	-0.902595	EVL	Enah/Vasp-like
7893892	0.003541	6.22e-05	-5.7287797	2.020361	-0.7075938
7899023	0.003541	6.22e-05	-5.7289915	2.020713	-0.8218588	LDLRAP1	low density lipoprotein receptor adaptor protein 1
7898211	0.003556	6.38e-05	-5.7143166	1.996325	-0.6811413	DDI2///RSC1A1	DNA damage inducible 1 homolog 2///regulatory solute carrier protein, family 1, member 1
7969677	0.003556	6.30e-05	-5.7212763	2.007895	-0.635485	MBNL2	muscleblind like splicing regulator 2
8012257	0.003556	6.33e-05	-5.7188844	2.00392	-0.8873513	TP53	tumor protein p53
8085431	0.003556	6.36e-05	-5.715518	1.998323	-0.9079125	NUP210	nucleoporin 210
8110123	0.003556	6.35e-05	-5.716653	2.00021	-1.1168438	FAM153C///FAM153A///FAM153B	family with sequence similarity 153, member C///family with sequence similarity 153 member A///family with sequence similarity 153 member B
8135876	0.003556	6.32e-05	-5.7193543	2.004701	-0.6943938	SND1	staphylococcal nuclease and tudor domain containing 1
8101622	0.003622	6.54e-05	-5.6995833	1.971808	-0.7274225	TECR	trans-2,3-enoyl-CoA reductase
8032730	0.003629	6.56e-05	-5.6975735	1.968461	-0.58578	EEF2	eukaryotic translation elongation factor 2
7940391	0.003635	6.59e-05	-5.6950181	1.964204	-0.8966713	CD6	CD6 molecule
7972003	0.003636	6.61e-05	-5.6934463	1.961585	-1.0610862	KLF12	Kruppel like factor 12
8084439	0.003678	6.70e-05	-5.6851654	1.947783	-0.65631	EIF4G1	eukaryotic translation initiation factor 4 gamma 1
7905700	0.003694	6.75e-05	-5.6807069	1.940348	-0.674615	UBAP2L	ubiquitin associated protein 2 like
8033002	0.003694	6.76e-05	-5.6803013	1.939671	-0.6433	LONP1	lon peptidase 1, mitochondrial
8133623	0.003709	6.82e-05	-5.6750441	1.9309	-0.9174675
8139975	0.003709	6.82e-05	-5.6750441	1.9309	-0.9174675
7934215	0.003717	6.87e-05	-5.6709159	1.924009	-1.1065925	SPOCK2	sparc/osteonectin, cwcv and kazal-like domains proteoglycan (testican) 2
8071314	0.003717	6.85e-05	-5.6718425	1.925556	-0.632385	DGCR8	DGCR8 microprocessor complex subunit
8108558	0.003751	6.94e-05	-5.6646054	1.913471	-0.5109988	SLC35A4	solute carrier family 35 member A4
7893160	0.003774	7.10e-05	-5.6510916	1.890884	-0.7589838
7894374	0.003774	7.10e-05	-5.6513779	1.891362	-0.9839737
7931951	0.003774	7.12e-05	-5.6498826	1.888861	-1.0363688	SFMBT2	Scm-like with four mbt domains 2
7932209	0.003774	7.12e-05	-5.6499669	1.889002	-0.9134425
8086057	0.003774	7.06e-05	-5.6548753	1.89721	-0.61803	UBP1	upstream binding protein 1 (LBP-1a)
8087485	0.003774	7.03e-05	-5.6573736	1.901387	-0.74522	UBA7	ubiquitin like modifier activating enzyme 7
8163023	0.003774	7.07e-05	-5.6535265	1.894955	-0.8211375	IKBKAP	inhibitor of kappa light polypeptide gene enhancer in B-cells, kinase complex-associated protein
8105153	0.0038	7.21e-05	-5.6421002	1.87584	-0.8314013	NNT	nicotinamide nucleotide transhydrogenase
8043725	0.003823	7.27e-05	-5.6376818	1.868443	-0.9356075	ZAP70	zeta chain of T cell receptor associated protein kinase 70
7893345	0.003824	7.28e-05	-5.6365645	1.866572	-0.9871437
7894552	0.00384	7.32e-05	-5.6331843	1.860911	-1.0182375
7895049	0.003845	7.40e-05	-5.6269448	1.850456	-0.9103475
7964064	0.003845	7.35e-05	-5.6312482	1.857667	-0.6047063	CS	citrate synthase
7978360	0.003845	7.38e-05	-5.6283369	1.852789	-1.28557	GZMH	granzyme H
8006788	0.003845	7.37e-05	-5.6293124	1.854424	-0.6392375	MLLT6	MLLT6, PHD finger domain containing
8178205	0.003845	7.38e-05	-5.6288715	1.853685	-0.7978438	HLA-DQA2///HLA-DQA1	major histocompatibility complex, class II, DQ alpha 2///major histocompatibility complex, class II, DQ alpha 1
7956242	0.003852	7.43e-05	-5.6250306	1.847247	-0.6789338	COQ10A	coenzyme Q10A
7907090	0.003868	7.49e-05	-5.6199149	1.83867	-0.8020412
8059222	0.003868	7.47e-05	-5.6217227	1.841701	-0.6426425	DNPEP	aspartyl aminopeptidase
8139256	0.003875	7.53e-05	-5.6171068	1.83396	-0.7074675	URGCP-MRPS24///URGCP	URGCP-MRPS24 readthrough///upregulator of cell proliferation
8110522	0.003894	7.58e-05	-5.6133225	1.82761	-0.7287263	CANX	calnexin
7961166	0.003897	7.62e-05	-5.610078	1.822165	-1.5443763	KLRC4-KLRK1///KLRC4	KLRC4-KLRK1 readthrough///killer cell lectin like receptor C4
8114900	0.003897	7.61e-05	-5.6111265	1.823925	-0.66589	PPP2R2B	protein phosphatase 2 regulatory subunit Bbeta
7896310	0.003909	7.73e-05	-5.6015137	1.807784	-0.7254825
7918487	0.003909	7.74e-05	-5.6010503	1.807005	-0.7955938	DENND2D	DENN domain containing 2D
8057056	0.003909	7.69e-05	-5.605115	1.813832	-0.644535	TTN	titin
8100347	0.003909	7.70e-05	-5.6037119	1.811476	-0.7339475	SCFD2	sec1 family domain containing 2
8074748	0.003946	7.86e-05	-5.5922386	1.792197	-0.6112538	PI4KAP1///PI4KAP2///HIC2///PI4KA	phosphatidylinositol 4-kinase alpha pseudogene 1///phosphatidylinositol 4-kinase alpha pseudogene 2///hypermethylated in cancer 2///phosphatidylinositol 4-kinase alpha
8131253	0.003959	7.91e-05	-5.5885576	1.786007	-0.5243588	FOXK1	forkhead box K1
7899753	0.003973	7.98e-05	-5.5834533	1.777421	-0.69245	LCK	LCK proto-oncogene, Src family tyrosine kinase
8014551	0.003973	7.97e-05	-5.5841802	1.778644	-0.8669363	SYNRG	synergin, gamma
8128258	0.003973	8.00e-05	-5.5820404	1.775044	-0.6940788
8171136	0.003973	8.00e-05	-5.5815412	1.774204	-0.9552063	P2RY8	purinergic receptor P2Y8
8177026	0.003973	8.00e-05	-5.5815412	1.774204	-0.9552063	P2RY8	purinergic receptor P2Y8
7930226	0.004011	8.09e-05	-5.5749338	1.763082	-0.7279838	PDCD11	programmed cell death 11
8041206	0.004012	8.12e-05	-5.5731512	1.76008	-1.0101425	LBH	limb bud and heart development
7893768	0.004019	8.19e-05	-5.5680138	1.751426	-1.6033763
7895932	0.004019	8.25e-05	-5.5637724	1.744279	-0.8014512
7966760	0.004019	8.24e-05	-5.564767	1.745955	-0.6992063	FBXO21	F-box protein 21
7966938	0.004019	8.22e-05	-5.5659194	1.747897	-0.9171425	GCN1	GCN1, eIF2 alpha kinase activator homolog
8118564	0.004019	8.25e-05	-5.564039	1.744729	-0.777415	HLA-DQA2///HLA-DQA1	major histocompatibility complex, class II, DQ alpha 2///major histocompatibility complex, class II, DQ alpha 1
8164644	0.004019	8.22e-05	-5.5662376	1.748434	-0.7974213	FAM78A	family with sequence similarity 78 member A
8127051	0.00404	8.31e-05	-5.5595686	1.737193	-0.6437263	TRAM2	translocation associated membrane protein 2
8107470	0.004042	8.33e-05	-5.558554	1.735482	-0.6040475	PTMA///PTMA	prothymosin, alpha///prothymosin, alpha
8095868	0.004051	8.36e-05	-5.5564111	1.731868	-0.73009	LOC100131826	TSSP3028
7895340	0.004091	8.47e-05	-5.5489662	1.719308	-1.3248862
8088247	0.004091	8.45e-05	-5.5498423	1.720787	-0.8638375	ARHGEF3	Rho guanine nucleotide exchange factor 3
8108447	0.004095	8.49e-05	-5.5476045	1.71701	-0.5907412	CXXC5	CXXC finger protein 5
7966202	0.004112	8.53e-05	-5.5442827	1.711403	-0.6190475	KCTD10	potassium channel tetramerization domain containing 10
7945873	0.004126	8.57e-05	-5.5415733	1.706828	-0.8477288	OR7E37P///OR7E35P///MGC72080///DAPL1///OR7E47P///OR7E12P///OR7E14P	olfactory receptor family 7 subfamily E member 37 pseudogene///olfactory receptor family 7 subfamily E member 35 pseudogene///MGC72080 pseudogene///death associated protein like 1///olfactory receptor family 7 subfamily E member 47 pseudogene///olfactory receptor family 7 subfamily E member 12 pseudogene///olfactory receptor family 7 subfamily E member 14 pseudogene
8012212	0.004138	8.62e-05	-5.5382455	1.701207	-0.677835	ZBTB4	zinc finger and BTB domain containing 4
7894072	0.004141	8.65e-05	-5.5362994	1.69792	-0.8640275
8159111	0.004141	8.66e-05	-5.5361347	1.697641	-0.556005	WDR5	WD repeat domain 5
7895290	0.004145	8.71e-05	-5.5322374	1.691056	-1.4042413
7950086	0.004145	8.70e-05	-5.5329789	1.692309	-0.6964325	NUMA1	nuclear mitotic apparatus protein 1
7952116	0.004149	8.73e-05	-5.5309039	1.688802	-0.7618	BCL9L	B-cell CLL/lymphoma 9-like
8084360	0.004178	8.81e-05	-5.5259422	1.680413	-0.6720613	ABCF3	ATP binding cassette subfamily F member 3
8068902	0.004186	8.85e-05	-5.5233019	1.675948	-0.8413025	RRP1B	ribosomal RNA processing 1B
8087874	0.004199	8.89e-05	-5.5205997	1.671377	-0.81463	WDR82	WD repeat domain 82
7932227	0.004204	8.93e-05	-5.5182354	1.667377	-1.0687538	NMT2	N-myristoyltransferase 2
8110417	0.004241	9.02e-05	-5.5123635	1.657438	-1.050075	FAM153C///FAM153A///FAM153B	family with sequence similarity 153, member C///family with sequence similarity 153 member A///family with sequence similarity 153 member B
8025788	0.004264	9.08e-05	-5.5085355	1.650956	-0.6461213	SMARCA4	SWI/SNF related, matrix associated, actin dependent regulator of chromatin, subfamily a, member 4
8061725	0.004294	9.17e-05	-5.5027693	1.641188	-0.6233388	ASXL1	additional sex combs like 1, transcriptional regulator
8044499	0.004299	9.27e-05	-5.4964544	1.630485	-0.8265975	SLC20A1	solute carrier family 20 member 1
8133690	0.004323	9.34e-05	-5.4924416	1.623681	-0.63742	MDH2	malate dehydrogenase 2
7974363	0.004357	9.42e-05	-5.4871388	1.614685	-1.3979625	PTGDR	prostaglandin D2 receptor
7893886	0.004363	9.45e-05	-5.4855716	1.612026	-0.8960825
8027398	0.004372	9.49e-05	-5.4827386	1.607218	-0.705575	PLEKHF1	pleckstrin homology and FYVE domain containing 1
8010918	0.004388	9.55e-05	-5.4795564	1.601816	-0.5384825	VPS53	VPS53, GARP complex subunit
8144625	0.004404	9.60e-05	-5.476237	1.59618	-0.6938037	BLK	BLK proto-oncogene, Src family tyrosine kinase
8025697	0.004408	9.64e-05	-5.4740171	1.592409	-1.094665	ILF3	interleukin enhancer binding factor 3
7893763	0.004442	9.76e-05	-5.4667538	1.580067	-0.5967238
7898833	0.004442	9.76e-05	-5.4665271	1.579682	-0.8634088	KDM1A	lysine demethylase 1A
8014723	0.004442	9.75e-05	-5.467622	1.581543	-0.43983	PIP4K2B	phosphatidylinositol-5-phosphate 4-kinase type 2 beta
7993371	0.004455	9.88e-05	-5.4595713	1.567855	-0.5675088	NOMO3///NOMO2///NOMO1	NODAL modulator 3///NODAL modulator 2///NODAL modulator 1
7993511	0.004455	9.88e-05	-5.4595713	1.567855	-0.5675088	NOMO3///NOMO2///NOMO1	NODAL modulator 3///NODAL modulator 2///NODAL modulator 1
7999791	0.004455	9.88e-05	-5.4595713	1.567855	-0.5675088	NOMO3///NOMO2///NOMO1	NODAL modulator 3///NODAL modulator 2///NODAL modulator 1
8033162	0.004455	9.85e-05	-5.461509	1.571151	-0.5641775	KHSRP	KH-type splicing regulatory protein
8162729	0.004455	9.85e-05	-5.461707	1.571487	-0.564935	TRIM14	tripartite motif containing 14
7895676	0.004492	9.99e-05	-5.4536129	1.557719	-0.7923413
7979455	0.004492	1.00e-04	-5.45299	1.556659	-0.7650313	RTN1	reticulon 1
8021783	0.004518	1.01e-04	-5.4489212	1.549734	-0.6029988	ZNF236	zinc finger protein 236
7966356	0.004527	1.01e-04	-5.4470197	1.546497	-0.6526538	HVCN1	hydrogen voltage gated channel 1
8175102	0.004538	1.02e-04	-5.4441288	1.541574	-0.5244413	ENOX2	ecto-NOX disulfide-thiol exchanger 2
8082100	0.004549	1.02e-04	-5.4419195	1.537811	-1.0990163	PARP14	poly(ADP-ribose) polymerase family member 14
8116130	0.004559	1.02e-04	-5.43989	1.534354	-1.03973	FAM153C///FAM153A///FAM153B	family with sequence similarity 153, member C///family with sequence similarity 153 member A///family with sequence similarity 153 member B
8008139	0.004599	1.03e-04	-5.4333893	1.523276	-0.63372	UBE2Z	ubiquitin conjugating enzyme E2 Z
7915101	0.004623	1.04e-04	-5.429145	1.51604	-0.7166913	INPP5B	inositol polyphosphate-5-phosphatase B
8125850	0.004623	1.04e-04	-5.4288595	1.515553	-0.551985	C6orf106	chromosome 6 open reading frame 106
7928800	0.00463	1.06e-04	-5.4205917	1.50145	-0.7423938	CCSER2	coiled-coil serine rich protein 2
8180363	0.004638	1.06e-04	-5.4186672	1.498165	-0.7006325	MPRIP	myosin phosphatase Rho interacting protein
7977373	0.004669	1.07e-04	-5.4132486	1.488915	-0.7002025	MTA1	metastasis associated 1
8026106	0.00467	1.07e-04	-5.41244	1.487535	-0.619615	CALR	calreticulin
7999614	0.004719	1.09e-04	-5.404536	1.474033	-0.8788438	PKD1P6-NPIPP1///NPIPA8///NPIPA7///NPIPA5///NPIPA2///NPIPA3///PKD1P1///PKD1P2///NPIPA1///PKD1	PKD1P6-NPIPP1 readthrough///nuclear pore complex interacting protein family member A8///nuclear pore complex interacting protein family member A7///nuclear pore complex interacting protein family member A5///nuclear pore complex interacting protein family member A2///nuclear pore complex interacting protein family member A3///polycystin 1, transient receptor potential channel interacting pseudoge…
8003991	0.004719	1.09e-04	-5.404232	1.473513	-0.5066775	MINK1	misshapen like kinase 1
8051075	0.004729	1.10e-04	-5.4005863	1.467283	-0.7049	GTF3C2	general transcription factor IIIC subunit 2
8051464	0.004729	1.10e-04	-5.3993468	1.465164	-0.6836213	HEATR5B	HEAT repeat containing 5B
8143781	0.004729	1.10e-04	-5.3998282	1.465987	-0.6937038	GIMAP6	GTPase, IMAP family member 6
8149986	0.004729	1.10e-04	-5.3992916	1.465069	-0.5648138	ZNF395	zinc finger protein 395
7902205	0.00475	1.11e-04	-5.395282	1.458214	-0.799715	IL12RB2	interleukin 12 receptor subunit beta 2
8009533	0.004775	1.11e-04	-5.3907482	1.450459	-0.5435638	COG1	component of oligomeric golgi complex 1
7895052	0.004812	1.12e-04	-5.3856658	1.441762	-1.1231425
7895088	0.004825	1.13e-04	-5.3812711	1.434239	-0.5754938
8029814	0.004825	1.13e-04	-5.3829531	1.437119	-0.5359375	PPP5C	protein phosphatase 5 catalytic subunit
8136645	0.004825	1.13e-04	-5.3811736	1.434072	-1.0950163	TAS2R4	taste 2 receptor member 4
7935251	0.004826	1.14e-04	-5.3790037	1.430357	-0.74407	TCTN3	tectonic family member 3
7970111	0.004826	1.14e-04	-5.3800416	1.432134	-0.572835	ARHGEF7	Rho guanine nucleotide exchange factor 7
8008700	0.004848	1.15e-04	-5.3747818	1.423126	-0.5899988	FLJ11710	uncharacterized protein FLJ11710
8045171	0.004848	1.15e-04	-5.3748802	1.423294	-0.5727913	IMP4	IMP4 homolog, U3 small nucleolar ribonucleoprotein
8093230	0.004863	1.15e-04	-5.3716183	1.417706	-0.4611413	RUBCN	RUN and cysteine rich domain containing beclin 1 interacting protein
7998174	0.004867	1.15e-04	-5.3704411	1.415688	-0.5659413	LUC7L	LUC7 like
8040753	0.004875	1.16e-04	-5.3683263	1.412064	-0.5028388	TMEM214	transmembrane protein 214
7992828	0.004905	1.17e-04	-5.3637365	1.404195	-1.1200525	IL32	interleukin 32
8000869	0.004918	1.17e-04	-5.3608917	1.399317	-0.9029288	SEPT1	septin 1
8144699	0.004918	1.17e-04	-5.3615597	1.400462	-0.63147
8059413	0.004923	1.18e-04	-5.3595018	1.396933	-1.1960587	DOCK10	dedicator of cytokinesis 10
7895419	0.00494	1.18e-04	-5.3568805	1.392436	-0.7325925
7912412	0.004948	1.19e-04	-5.3551683	1.389498	-0.6498625	MTOR	mechanistic target of rapamycin
8031176	0.004959	1.19e-04	-5.3532329	1.386177	-0.6194188	LENG8	leukocyte receptor cluster member 8
8143188	0.005	1.20e-04	-5.3478276	1.376899	-0.6365837	CREB3L2	cAMP responsive element binding protein 3 like 2
8085946	0.005006	1.20e-04	-5.3464653	1.374559	-0.73831	EOMES	eomesodermin
8016194	0.005016	1.21e-04	-5.344636	1.371418	-0.4824	MAP3K14	mitogen-activated protein kinase kinase kinase 14
7995843	0.005021	1.21e-04	-5.3426103	1.367939	-0.9645338	NUP93	nucleoporin 93
7958352	0.005069	1.23e-04	-5.3357655	1.356178	-0.6658637	BTBD11	BTB domain containing 11
7895328	0.00507	1.23e-04	-5.3332626	1.351876	-0.8079363
7972487	0.00507	1.23e-04	-5.3325115	1.350584	-1.0672475	DOCK9	dedicator of cytokinesis 9
8010848	0.00507	1.23e-04	-5.3329834	1.351396	-0.6381725	TBCD	tubulin folding cofactor D
8109368	0.00507	1.23e-04	-5.3321637	1.349987	-0.7683162	G3BP1	G3BP stress granule assembly factor 1
8006479	0.005096	1.24e-04	-5.3284233	1.343555	-0.7925337	LIG3	DNA ligase 3
8173217	0.005096	1.24e-04	-5.3277742	1.342439	-0.7329688	ARHGEF9	Cdc42 guanine nucleotide exchange factor 9
8002919	0.005118	1.25e-04	-5.3239361	1.335837	-0.6065162	KARS	lysyl-tRNA synthetase
8052798	0.005141	1.26e-04	-5.3193892	1.328013	-1.0890013	AAK1	AP2 associated kinase 1
7912086	0.005149	1.27e-04	-5.3169908	1.323885	-0.8660675	NOL9	nucleolar protein 9
7931607	0.005149	1.27e-04	-5.3164699	1.322988	-0.4901863	MTG1	mitochondrial ribosome associated GTPase 1
8075493	0.005161	1.28e-04	-5.3127102	1.316515	-0.7366438	PATZ1	POZ/BTB and AT hook containing zinc finger 1
8116297	0.005161	1.28e-04	-5.3129765	1.316973	-0.83399	HNRNPH1	heterogeneous nuclear ribonucleoprotein H1 (H)
7993359	0.005174	1.28e-04	-5.3101881	1.312171	-0.9263525	PKD1P6-NPIPP1///NPIPA8///NPIPA7///NPIPA5///NPIPB5///NPIPA2///NPIPA3///NPIPB4///PKD1P1///PDXDC2P///NPIPB3///NPIPA1///NPIPB5///NPIPB4///NPIPB3	PKD1P6-NPIPP1 readthrough///nuclear pore complex interacting protein family member A8///nuclear pore complex interacting protein family member A7///nuclear pore complex interacting protein family member A5///nuclear pore complex interacting protein family member B5///nuclear pore complex interacting protein family member A2///nuclear pore complex interacting protein family member A3///nuclear por…
8059854	0.005192	1.29e-04	-5.3068134	1.306358	-0.84101	ARL4C	ADP ribosylation factor like GTPase 4C
7913110	0.005201	1.30e-04	-5.3041385	1.301749	-0.7153887	EMC1	ER membrane protein complex subunit 1
8108050	0.005201	1.30e-04	-5.3037724	1.301118	-1.1159088	TCF7	transcription factor 7 (T-cell specific, HMG-box)
8040340	0.005217	1.30e-04	-5.3010175	1.29637	-1.0187175	LPIN1	lipin 1
8109201	0.005217	1.31e-04	-5.2999149	1.29447	-0.4842513	HMGXB3	HMG-box containing 3
8114320	0.005217	1.31e-04	-5.2999879	1.294595	-0.4874763	HNRNPA0	heterogeneous nuclear ribonucleoprotein A0
7978366	0.00522	1.31e-04	-5.2984507	1.291945	-1.1706838	GZMB	granzyme B
8132897	0.005229	1.31e-04	-5.2966054	1.288764	-0.5018662	LANCL2	LanC like 2
8030881	0.005245	1.32e-04	-5.2934821	1.283378	-0.5131388	PPP2R1A	protein phosphatase 2 scaffold subunit Aalpha
7910752	0.005285	1.34e-04	-5.2861986	1.270812	-0.9327563	MTR	5-methyltetrahydrofolate-homocysteine methyltransferase
7983143	0.005301	1.35e-04	-5.2800875	1.260262	-0.6213875	STARD9	StAR related lipid transfer domain containing 9
8043666	0.005301	1.35e-04	-5.2802294	1.260507	-0.4859038	CNNM3	cyclin and CBS domain divalent metal cation transport mediator 3
8049088	0.005305	1.36e-04	-5.2789877	1.258363	-0.5546413	COPS7B	COP9 signalosome subunit 7B
7913001	0.005338	1.37e-04	-5.2735226	1.248924	-0.705095	UBR4	ubiquitin protein ligase E3 component n-recognin 4
7948113	0.005354	1.37e-04	-5.2711467	1.244819	-0.64891	MGC72080///OR7E5P///DAPL1///OR7E14P	MGC72080 pseudogene///olfactory receptor family 7 subfamily E member 5 pseudogene///death associated protein like 1///olfactory receptor family 7 subfamily E member 14 pseudogene
7983843	0.005377	1.38e-04	-5.2673788	1.238307	-0.703735	TCF12	transcription factor 12
7973054	0.005386	1.39e-04	-5.265741	1.235476	-0.6712488
8098880	0.00544	1.41e-04	-5.2582959	1.222602	-0.519875	CTBP1	C-terminal binding protein 1
8000205	0.005466	1.42e-04	-5.2547729	1.216507	-0.9255675	PKD1P6-NPIPP1///NPIPA8///NPIPA7///NPIPB9///NPIPA5///NPIPB5///NPIPB6///NPIPA2///NPIPA3///NPIPB4///PKD1P1///PDXDC2P///NPIPB3///NPIPA1///NPIPB5///NPIPB4///NPIPB3	PKD1P6-NPIPP1 readthrough///nuclear pore complex interacting protein family member A8///nuclear pore complex interacting protein family member A7///nuclear pore complex interacting protein family member B9///nuclear pore complex interacting protein family member A5///nuclear pore complex interacting protein family member B5///nuclear pore complex interacting protein family member B6///nuclear por…
7930956	0.005526	1.43e-04	-5.2479172	1.204642	-0.6639188	SEC23IP	SEC23 interacting protein
8021727	0.005526	1.43e-04	-5.247337	1.203638	-0.7580763	CNDP2	CNDP dipeptidase 2 (metallopeptidase M20 family)
8000676	0.00553	1.44e-04	-5.2462134	1.201692	-0.9361787	PKD1P6-NPIPP1///NPIPA8///NPIPA7///NPIPB9///NPIPA5///NPIPB5///NPIPB6///NPIPA2///NPIPA3///NPIPB4///PKD1P1///PDXDC2P///NPIPB3///NPIPA1///NPIPB5///NPIPB4///NPIPB3	PKD1P6-NPIPP1 readthrough///nuclear pore complex interacting protein family member A8///nuclear pore complex interacting protein family member A7///nuclear pore complex interacting protein family member B9///nuclear pore complex interacting protein family member A5///nuclear pore complex interacting protein family member B5///nuclear pore complex interacting protein family member B6///nuclear por…
8054945	0.005549	1.44e-04	-5.2436396	1.197235	-0.6643088	BIN1	bridging integrator 1
7935474	0.00555	1.45e-04	-5.2429308	1.196008	-0.6549263	MMS19	MMS19 homolog, cytosolic iron-sulfur assembly component
7906021	0.005567	1.45e-04	-5.2404691	1.191744	-0.73064	MSTO2P///MSTO1	misato family member 2, pseudogene///misato 1, mitochondrial distribution and morphology regulator
8105144	0.005615	1.47e-04	-5.2338972	1.180357	-0.6833663
7893574	0.005621	1.47e-04	-5.2324842	1.177908	-0.7936312
7901219	0.00564	1.48e-04	-5.2277801	1.169752	-0.5595213	NSUN4	NOP2/Sun RNA methyltransferase family member 4
8093539	0.00564	1.48e-04	-5.2281898	1.170462	-0.4090913	WHSC1	Wolf-Hirschhorn syndrome candidate 1
8101376	0.00564	1.49e-04	-5.226824	1.168094	-0.8123625	SEC31A	SEC31 homolog A, COPII coat complex component
8159992	0.005709	1.51e-04	-5.2185134	1.153677	-0.7376825	ERMP1	endoplasmic reticulum metallopeptidase 1
7906622	0.005754	1.52e-04	-5.2128274	1.143807	-0.8855563	LY9	lymphocyte antigen 9
8044669	0.005777	1.53e-04	-5.2092954	1.137674	-0.5913413	RABL2A///RABL2B	RAB, member of RAS oncogene family-like 2A///RAB, member of RAS oncogene family-like 2B
7909175	0.005791	1.55e-04	-5.2026578	1.126144	-0.6392013	SRGAP2	SLIT-ROBO Rho GTPase activating protein 2
7921652	0.005791	1.56e-04	-5.2008984	1.123087	-0.7828775	SLAMF1	signaling lymphocytic activation molecule family member 1
7972069	0.005791	1.56e-04	-5.2000059	1.121536	-0.9364525	MYCBP2	MYC binding protein 2, E3 ubiquitin protein ligase
7987584	0.005791	1.55e-04	-5.2015964	1.1243	-0.650095	INO80	INO80 complex subunit
8005235	0.005791	1.54e-04	-5.2051766	1.13052	-0.655685
8033392	0.005791	1.56e-04	-5.2003338	1.122106	-0.4856325	XAB2	XPA binding protein 2
8048120	0.005791	1.55e-04	-5.2050272	1.130261	-1.02243	ATIC	5-aminoimidazole-4-carboxamide ribonucleotide formyltransferase/IMP cyclohydrolase
8114861	0.005791	1.54e-04	-5.2053458	1.130814	-0.8989988	LARS	leucyl-tRNA synthetase
8154793	0.005791	1.56e-04	-5.2011697	1.123558	-0.7893212	NFX1	nuclear transcription factor, X-box binding 1
7957890	0.005793	1.57e-04	-5.1972137	1.116682	-0.80898	UTP20	UTP20, small subunit processome component
7980098	0.005793	1.57e-04	-5.1977228	1.117567	-0.5366275	ALDH6A1	aldehyde dehydrogenase 6 family member A1
8009796	0.005793	1.57e-04	-5.1963773	1.115228	-0.5799913	TMEM94	transmembrane protein 94
8082086	0.005793	1.56e-04	-5.1984425	1.118818	-1.3199463	PARP15	poly(ADP-ribose) polymerase family member 15
8085350	0.005793	1.57e-04	-5.1968304	1.116016	-1.0050725	TAMM41	TAM41 mitochondrial translocator assembly and maintenance homolog
7993349	0.005798	1.57e-04	-5.1952737	1.11331	-0.9209825	PKD1P6-NPIPP1///NPIPA8///NPIPA7///NPIPA5///NPIPB5///NPIPA2///NPIPA3///NPIPB4///PKD1P1///PDXDC2P///NPIPB3///NPIPA1///NPIPB5///NPIPB4///NPIPB3	PKD1P6-NPIPP1 readthrough///nuclear pore complex interacting protein family member A8///nuclear pore complex interacting protein family member A7///nuclear pore complex interacting protein family member A5///nuclear pore complex interacting protein family member B5///nuclear pore complex interacting protein family member A2///nuclear pore complex interacting protein family member A3///nuclear por…
7993478	0.005814	1.58e-04	-5.1930396	1.109425	-0.56234	ABCC1	ATP binding cassette subfamily C member 1
8020647	0.005878	1.60e-04	-5.1857011	1.09666	-0.701395	TTC39C	tetratricopeptide repeat domain 39C
7903742	0.005884	1.60e-04	-5.1844189	1.094429	-1.24632	GSTM4	glutathione S-transferase mu 4
8041826	0.005902	1.61e-04	-5.1821217	1.090431	-0.5326663	TTC7A	tetratricopeptide repeat domain 7A
8010832	0.005919	1.62e-04	-5.1789478	1.084907	-0.5992063	FN3KRP	fructosamine 3 kinase related protein
8161211	0.005919	1.62e-04	-5.179084	1.085144	-0.744035	PAX5	paired box 5
7995069	0.005927	1.62e-04	-5.1772229	1.081904	-0.8355987	FUS	FUS RNA binding protein
7994026	0.005939	1.63e-04	-5.1742604	1.076745	-0.9368487	PKD1P6-NPIPP1///NPIPA8///NPIPA7///NPIPB9///NPIPA5///NPIPB5///NPIPB6///NPIPA2///NPIPA3///NPIPB4///PKD1P1///PDXDC2P///NPIPB3///NPIPA1///NPIPB5///NPIPB4///NPIPB3	PKD1P6-NPIPP1 readthrough///nuclear pore complex interacting protein family member A8///nuclear pore complex interacting protein family member A7///nuclear pore complex interacting protein family member B9///nuclear pore complex interacting protein family member A5///nuclear pore complex interacting protein family member B5///nuclear pore complex interacting protein family member B6///nuclear por…
8002421	0.005939	1.63e-04	-5.1749641	1.07797	-0.5880275	VAC14	Vac14, PIKFYVE complex component
8077171	0.005954	1.64e-04	-5.1718648	1.072572	-0.53436	RABL2A///RABL2B	RAB, member of RAS oncogene family-like 2A///RAB, member of RAS oncogene family-like 2B
8108954	0.005954	1.64e-04	-5.1716029	1.072116	-0.861555	TCERG1	transcription elongation regulator 1
8033479	0.005971	1.65e-04	-5.1693684	1.068224	-0.6524262	ELAVL1	ELAV like RNA binding protein 1
7914834	0.006008	1.66e-04	-5.1653437	1.061211	-0.5085038	PSMB2	proteasome subunit beta 2
8014454	0.006026	1.66e-04	-5.1630673	1.057243	-0.555525	MYO19	myosin XIX
7937533	0.006031	1.67e-04	-5.1615548	1.054606	-0.4163038	AP2A2	adaptor related protein complex 2 alpha 2 subunit
8013696	0.006031	1.67e-04	-5.1613438	1.054238	-0.6399713	KIAA0100	KIAA0100
8000131	0.006063	1.68e-04	-5.1565256	1.045837	-0.93094	PKD1P6-NPIPP1///NPIPA8///NPIPA7///NPIPB9///NPIPA5///NPIPB5///NPIPB6///NPIPA2///NPIPA3///NPIPB4///PKD1P1///PDXDC2P///NPIPB3///NPIPA1///NPIPB5///NPIPB4///NPIPB3	PKD1P6-NPIPP1 readthrough///nuclear pore complex interacting protein family member A8///nuclear pore complex interacting protein family member A7///nuclear pore complex interacting protein family member B9///nuclear pore complex interacting protein family member A5///nuclear pore complex interacting protein family member B5///nuclear pore complex interacting protein family member B6///nuclear por…
8116724	0.006063	1.69e-04	-5.15536	1.043804	-0.8972625	FARS2	phenylalanyl-tRNA synthetase 2, mitochondrial
8131013	0.006063	1.69e-04	-5.1553009	1.043701	-0.6885913	SUN1	Sad1 and UNC84 domain containing 1
8140269	0.006101	1.70e-04	-5.150026	1.034499	-0.6992575	PMS2P9///PMS2P7///PMS2P6///DTX2P1-UPK3BP1-PMS2P11///LOC441259///PMS2///PMS2P3///PMS2P5///PMS2P4///PMS2P2///PMS2P1///PMS2P6///PMS2P3///PMS2P2///PMS2P1	PMS1 homolog 2, mismatch repair system component pseudogene 9///PMS1 homolog 2, mismatch repair system component pseudogene 7///PMS1 homolog 2, mismatch repair system component pseudogene 6///DTX2P1-UPK3BP1-PMS2P11 readthrough, transcribed pseudogene///PMS1 homolog 2, mismatch repair system component pseudogene///PMS1 homolog 2, mismatch repair system component///PMS1 homolog 2, mismatch repair s…
7994559	0.006125	1.71e-04	-5.1471806	1.029533	-1.1228925	NPIPB9///NPIPB5///NPIPB6///PDXDC2P///NPIPB3///NPIPB5///NPIPB4///NPIPB3	nuclear pore complex interacting protein family member B9///nuclear pore complex interacting protein family member B5///nuclear pore complex interacting protein family member B6///pyridoxal dependent decarboxylase domain containing 2, pseudogene///nuclear pore complex interacting protein family member B3///nuclear pore complex interacting protein family member B5///nuclear pore complex interactin…
7908816	0.006131	1.72e-04	-5.1460625	1.027582	-0.51512	LGR6	leucine rich repeat containing G protein-coupled receptor 6
8065403	0.006148	1.72e-04	-5.1438482	1.023716	-0.4673738	CST3	cystatin C
7893632	0.006157	1.73e-04	-5.1412912	1.019252	-0.7040175
7964119	0.006157	1.73e-04	-5.1412852	1.019241	-0.9511313	STAT2	signal transducer and activator of transcription 2
7970376	0.006157	1.73e-04	-5.1416493	1.019877	-0.725955	CHAMP1	chromosome alignment maintaining phosphoprotein 1
7993433	0.006188	1.75e-04	-5.136035	1.010072	-0.6271875	LOC102724985///PDXDC1	pyridoxal-dependent decarboxylase domain-containing protein 1///pyridoxal dependent decarboxylase domain containing 1
8029856	0.006188	1.74e-04	-5.1377529	1.013073	-0.6140662	ARHGAP35	Rho GTPase activating protein 35
8078386	0.006192	1.75e-04	-5.1344656	1.00733	-0.6734138	GPD1L	glycerol-3-phosphate dehydrogenase 1-like
8123609	0.006192	1.75e-04	-5.1345894	1.007547	-0.7225088	SERPINB9	serpin family B member 9
8180390	0.00624	1.77e-04	-5.1295418	0.998726	-0.753895
7894662	0.006253	1.77e-04	-5.1278263	0.995728	-1.2740788
7911335	0.006269	1.78e-04	-5.1245761	0.990046	-0.9322038
8165694	0.006269	1.78e-04	-5.1245761	0.990046	-0.9322038
7997352	0.006273	1.79e-04	-5.1236294	0.988391	-0.3891237	WWOX	WW domain containing oxidoreductase
8104590	0.006316	1.80e-04	-5.118625	0.979638	-0.4947538	LOC100130744	uncharacterized LOC100130744
8144047	0.006329	1.81e-04	-5.1162804	0.975537	-0.70318	PAXIP1	PAX interacting protein 1
8057771	0.006348	1.82e-04	-5.1140397	0.971616	-1.0679263	STAT4	signal transducer and activator of transcription 4
7915207	0.006373	1.83e-04	-5.1107106	0.96579	-0.59838	PABPC4	poly(A) binding protein cytoplasmic 4
7958375	0.006373	1.83e-04	-5.110755	0.965868	-0.9464063
7959039	0.006399	1.84e-04	-5.1066707	0.958718	-0.6310388	FBXW8	F-box and WD repeat domain containing 8
8059689	0.006412	1.85e-04	-5.1047002	0.955267	-0.94383	NCL	nucleolin
8092095	0.006412	1.85e-04	-5.1025878	0.951568	-1.02319	TNIK	TRAF2 and NCK interacting kinase
7893364	0.006459	1.88e-04	-5.0964134	0.940751	-1.091495
7893485	0.006459	1.89e-04	-5.0933236	0.935336	-1.1409088
7896456	0.006459	1.88e-04	-5.0948162	0.937952	-0.7749875
7926096	0.006459	1.88e-04	-5.0959307	0.939905	-0.62582	TAF3	TATA-box binding protein associated factor 3
7950082	0.006459	1.89e-04	-5.0927128	0.934265	-0.6679125	LOC100133315	transient receptor potential cation channel, subfamily C, member 2-like
8048175	0.006459	1.88e-04	-5.0950148	0.9383	-0.430505	SMARCAL1	SWI/SNF related, matrix associated, actin dependent regulator of chromatin, subfamily a like 1
8076307	0.006459	1.88e-04	-5.094626	0.937619	-0.57248	RANGAP1	Ran GTPase activating protein 1
7936884	0.006494	1.90e-04	-5.0890862	0.927908	-0.848945	FAM53B	family with sequence similarity 53 member B
8165752	0.006531	1.92e-04	-5.0842716	0.919465	-1.6224225	IL3RA	interleukin 3 receptor subunit alpha
8176323	0.006531	1.92e-04	-5.0842716	0.919465	-1.6224225	IL3RA	interleukin 3 receptor subunit alpha
8100328	0.006574	1.93e-04	-5.0799843	0.911944	-0.4647812	USP46	ubiquitin specific peptidase 46
7994371	0.006587	1.94e-04	-5.0783275	0.909037	-1.0279625	NPIPB9///NPIPB5///NPIPB6///PDXDC2P///NPIPB3	nuclear pore complex interacting protein family member B9///nuclear pore complex interacting protein family member B5///nuclear pore complex interacting protein family member B6///pyridoxal dependent decarboxylase domain containing 2, pseudogene///nuclear pore complex interacting protein family member B3
7925978	0.006646	1.97e-04	-5.0688758	0.892445	-0.7990163	FAM208B	family with sequence similarity 208 member B
8149315	0.006646	1.97e-04	-5.0692298	0.893067	-0.9904288
8017437	0.006658	1.98e-04	-5.0671838	0.889474	-0.6614062	FTSJ3	FtsJ homolog 3
8016414	0.006671	1.99e-04	-5.0637038	0.883361	-1.061735	SKAP1	src kinase associated phosphoprotein 1
8074606	0.006671	1.99e-04	-5.0642051	0.884242	-0.7786337	USP41///USP18	ubiquitin specific peptidase 41///ubiquitin specific peptidase 18
8139113	0.006671	1.99e-04	-5.0636428	0.883254	-0.7880013
8156319	0.006671	1.99e-04	-5.0633188	0.882685	-0.6664325	OR7E37P///MGC72080///OR7E5P///DAPL1///OR7E24///OR7E47P///OR7E12P///OR7E14P	olfactory receptor family 7 subfamily E member 37 pseudogene///MGC72080 pseudogene///olfactory receptor family 7 subfamily E member 5 pseudogene///death associated protein like 1///olfactory receptor family 7 subfamily E member 24///olfactory receptor family 7 subfamily E member 47 pseudogene///olfactory receptor family 7 subfamily E member 12 pseudogene///olfactory receptor family 7 subfamily E …
7953812	0.006704	2.00e-04	-5.0600392	0.876922	-0.7749475	PHC1	polyhomeotic homolog 1
8138145	0.006711	2.01e-04	-5.0588385	0.874812	-0.6977487	OR7E37P///MGC72080///DAPL1///OR7E47P	olfactory receptor family 7 subfamily E member 37 pseudogene///MGC72080 pseudogene///death associated protein like 1///olfactory receptor family 7 subfamily E member 47 pseudogene
7946380	0.006741	2.02e-04	-5.0558446	0.86955	-0.6319913	TRIM66	tripartite motif containing 66
7903753	0.006742	2.02e-04	-5.0543331	0.866893	-0.5069963	ERVK11-1///GSTM2	endogenous retrovirus group K11 member 1///glutathione S-transferase mu 2 (muscle)
7948744	0.006742	2.02e-04	-5.0540731	0.866436	-0.7142375	GANAB	glucosidase II alpha subunit
8014871	0.006742	2.02e-04	-5.0551501	0.868329	-0.5413763	PGAP3	post-GPI attachment to proteins 3
8000284	0.006745	2.03e-04	-5.0521736	0.863096	-0.6689775	GGA2	golgi associated, gamma adaptin ear containing, ARF binding protein 2
8098789	0.006745	2.03e-04	-5.0523448	0.863397	-0.4417163	GAK	cyclin G associated kinase
7944739	0.006764	2.04e-04	-5.0500457	0.859355	-0.6507737	CRTAM	cytotoxic and regulatory T-cell molecule
7952145	0.006782	2.05e-04	-5.047414	0.854726	-0.5152963	HYOU1	hypoxia up-regulated 1
8138824	0.006804	2.06e-04	-5.0448564	0.850227	-1.1509825	SCRN1	secernin 1
7990620	0.006883	2.09e-04	-5.0358966	0.834458	-0.632195	TSPAN3	tetraspanin 3
7898192	0.006998	2.13e-04	-5.0242288	0.813908	-0.4942762	DNAJC16	DnaJ heat shock protein family (Hsp40) member C16
7939242	0.006998	2.13e-04	-5.0249378	0.815157	-0.5371112	CAPRIN1	cell cycle associated protein 1
8171516	0.006998	2.14e-04	-5.0238881	0.813308	-0.7342588	RBBP7	RB binding protein 7, chromatin remodeling factor
7913805	0.007011	2.14e-04	-5.0215829	0.809245	-0.8279675	RUNX3	runt related transcription factor 3
8114658	0.007011	2.15e-04	-5.0212064	0.808582	-0.8264288	DIAPH1	diaphanous related formin 1
8165709	0.007011	2.14e-04	-5.0217136	0.809475	-0.696035
7895361	0.007064	2.18e-04	-5.0134265	0.794866	-0.8214838
7895414	0.007064	2.17e-04	-5.0159178	0.799259	-0.99876
7909545	0.007064	2.17e-04	-5.0147094	0.797128	-0.9438175	TRAF5	TNF receptor associated factor 5
7953200	0.007064	2.19e-04	-5.0100221	0.788861	-1.0669787	CCND2	cyclin D2
7996064	0.007064	2.16e-04	-5.0163996	0.800108	-0.70246	ADGRG5	adhesion G protein-coupled receptor G5
8053484	0.007064	2.18e-04	-5.0119074	0.792186	-0.6131813	ST3GAL5	ST3 beta-galactoside alpha-2,3-sialyltransferase 5
8134777	0.007064	2.18e-04	-5.0111489	0.790849	-0.7613275	PVRIG	poliovirus receptor related immunoglobulin domain containing
7918593	0.007067	2.20e-04	-5.0085573	0.786277	-0.6581463	RHOC	ras homolog family member C
7959361	0.007067	2.20e-04	-5.0081672	0.785589	-0.554505	MLXIP	MLX interacting protein
8145201	0.007067	2.19e-04	-5.0091486	0.78732	-0.7047675	CCAR2	cell cycle and apoptosis regulator 2
8023656	0.007068	2.20e-04	-5.0075137	0.784436	-0.4703338	KDSR	3-ketodihydrosphingosine reductase
8140239	0.007074	2.20e-04	-5.0064791	0.78261	-0.7166288	PMS2P9///PMS2P7///PMS2P6///DTX2P1-UPK3BP1-PMS2P11///LOC441259///PMS2///PMS2P3///PMS2P5///PMS2P4///PMS2P2///PMS2P1///PMS2P6///PMS2P3///PMS2P2///PMS2P1	PMS1 homolog 2, mismatch repair system component pseudogene 9///PMS1 homolog 2, mismatch repair system component pseudogene 7///PMS1 homolog 2, mismatch repair system component pseudogene 6///DTX2P1-UPK3BP1-PMS2P11 readthrough, transcribed pseudogene///PMS1 homolog 2, mismatch repair system component pseudogene///PMS1 homolog 2, mismatch repair system component///PMS1 homolog 2, mismatch repair s…
8012423	0.007103	2.22e-04	-5.0026372	0.77583	-0.727815	CTC1	CTS telomere maintenance complex component 1
8009995	0.007104	2.23e-04	-5.0004213	0.771919	-0.5652363	UNK	unkempt family zinc finger
8071049	0.007104	2.23e-04	-5.0005105	0.772077	-0.7372863	LINC00328	long intergenic non-protein coding RNA 328
8125857	0.007104	2.22e-04	-5.0012532	0.773388	-0.7591212
7980680	0.007119	2.23e-04	-4.9987359	0.768944	-0.6360538	FOXN3	forkhead box N3
7892983	0.007136	2.24e-04	-4.9963419	0.764717	-0.5864938
8158568	0.007151	2.25e-04	-4.994643	0.761717	-0.4877663	USP20	ubiquitin specific peptidase 20
7975815	0.007195	2.27e-04	-4.9907406	0.754824	-0.6178238	TTLL5	tubulin tyrosine ligase like 5
8014257	0.007203	2.27e-04	-4.9895589	0.752736	-0.990315	SLFN12L	schlafen family member 12 like
8041617	0.007203	2.28e-04	-4.9884982	0.750862	-0.5904263	MTA3	metastasis associated 1 family member 3
7895547	0.007262	2.30e-04	-4.9834264	0.741899	-0.9396625
8029831	0.007306	2.31e-04	-4.9795958	0.735128	-0.3944837	CALM3///CALM3	calmodulin 3///calmodulin 3
7969794	0.007321	2.32e-04	-4.9779334	0.732188	-1.0176713	LOC100132099	FRSS1829
8124469	0.007409	2.35e-04	-4.9697075	0.717638	-0.7724525	LINC00680-GUSBP4///LOC100133050///GUSBP9///GUSBP1///GUSBP3///LOC653080///GUSBP2///GUSBP11///SMA5///SMA4///GUSB///GUSBP3///SMA5///SMA4	LINC00680-GUSBP4 readthrough///glucuronidase beta pseudogene///glucuronidase, beta pseudogene 9///glucuronidase, beta pseudogene 1///glucuronidase, beta pseudogene 3///glucuronidase beta pseudogene///glucuronidase, beta pseudogene 2///glucuronidase, beta pseudogene 11///glucuronidase beta pseudogene///glucuronidase beta pseudogene///glucuronidase beta///glucuronidase, beta pseudogene 3///glucuron…
7934653	0.007426	2.36e-04	-4.9674852	0.713706	-0.7053	POLR3A	RNA polymerase III subunit A
8124305	0.007426	2.36e-04	-4.9673937	0.713544	-0.692335
8109507	0.007427	2.37e-04	-4.9668172	0.712524	-1.0707638	ITK	IL2 inducible T-cell kinase
8003679	0.007495	2.39e-04	-4.9606991	0.701694	-0.5748663	RPA1	replication protein A1
8017547	0.007536	2.41e-04	-4.9567426	0.694688	-0.541575	ICAM2	intercellular adhesion molecule 2
8008213	0.007576	2.44e-04	-4.9506527	0.6839	-0.6391038	KAT7	lysine acetyltransferase 7
8075217	0.007592	2.44e-04	-4.9489064	0.680805	-0.7313188	AP1B1	adaptor related protein complex 1 beta 1 subunit
7994187	0.0076	2.45e-04	-4.9471515	0.677695	-1.0429012	TNRC6A	trinucleotide repeat containing 6A
8168280	0.007619	2.47e-04	-4.9438975	0.671927	-0.4699575	NONO	non-POU domain containing, octamer-binding
7895697	0.007635	2.50e-04	-4.9371285	0.659925	-0.85927
7976160	0.007635	2.48e-04	-4.9398484	0.664748	-0.5797575	TDP1	tyrosyl-DNA phosphodiesterase 1
7983274	0.007635	2.50e-04	-4.9375273	0.660632	-0.7907475	PDIA3P1///PDIA3	protein disulfide isomerase family A member 3 pseudogene 1///protein disulfide isomerase family A member 3
7984620	0.007635	2.50e-04	-4.9374003	0.660407	-0.6959175
8028791	0.007635	2.49e-04	-4.9395143	0.664156	-0.5272137	PLD3	phospholipase D family member 3
8125649	0.007635	2.49e-04	-4.9393339	0.663836	-0.5461275	VPS52	VPS52, GARP complex subunit
8132964	0.007635	2.50e-04	-4.9372703	0.660176	-0.6400625	SUMF2	sulfatase modifying factor 2
8136614	0.007635	2.49e-04	-4.938027	0.661518	-0.750605	AGK	acylglycerol kinase
8164373	0.007635	2.48e-04	-4.9408734	0.666566	-0.5121525	CIZ1	CDKN1A interacting zinc finger protein 1
8178917	0.007635	2.49e-04	-4.9393339	0.663836	-0.5461275	VPS52	VPS52, GARP complex subunit
7920594	0.007741	2.54e-04	-4.9279711	0.643677	-0.67343	PYGO2	pygopus family PHD finger 2
7900235	0.007744	2.54e-04	-4.9270227	0.641994	-0.8886813	MACF1	microtubule-actin crosslinking factor 1
7983132	0.007744	2.55e-04	-4.9259038	0.640008	-0.6455538	STARD9	StAR related lipid transfer domain containing 9
7981242	0.00776	2.56e-04	-4.9240449	0.636708	-0.88221	BCL11B	B-cell CLL/lymphoma 11B
7963851	0.007776	2.57e-04	-4.9219473	0.632984	-1.2440463	TESPA1	thymocyte expressed, positive selection associated 1
8043349	0.007782	2.57e-04	-4.9210271	0.63135	-0.845875	ANAPC1	anaphase promoting complex subunit 1
7900336	0.007789	2.58e-04	-4.9200264	0.629573	-0.7237188
7966488	0.007805	2.59e-04	-4.9177466	0.625524	-0.4858225	HECTD4	HECT domain E3 ubiquitin protein ligase 4
8075483	0.007805	2.58e-04	-4.9182119	0.62635	-0.6978188	PIK3IP1	phosphoinositide-3-kinase interacting protein 1
7899813	0.007823	2.61e-04	-4.9132062	0.617458	-0.6542088	RBBP4	RB binding protein 4, chromatin remodeling factor
7925364	0.007823	2.61e-04	-4.9131034	0.617275	-0.8455113	HEATR1	HEAT repeat containing 1
7994889	0.007823	2.61e-04	-4.912583	0.616351	-0.666525	SRCAP	Snf2-related CREBBP activator protein
8006984	0.007823	2.60e-04	-4.913845	0.618593	-0.4264188	PSMD3	proteasome 26S subunit, non-ATPase 3
8040090	0.007823	2.60e-04	-4.9143468	0.619484	-0.7970288	RNF144A	ring finger protein 144A
8053584	0.007823	2.60e-04	-4.9145206	0.619793	-1.1781325	CD8A	CD8a molecule
8072494	0.007823	2.61e-04	-4.9135315	0.618036	-0.6429662	SFI1	SFI1 centrin binding protein
8074780	0.007836	2.62e-04	-4.9101689	0.612061	-0.6940513	YPEL1	yippee like 1
8098581	0.007836	2.62e-04	-4.9105638	0.612762	-0.6503913	SNX25	sorting nexin 25
7931778	0.007848	2.64e-04	-4.9054029	0.603589	-0.5289288	PITRM1	pitrilysin metallopeptidase 1
8022320	0.007848	2.64e-04	-4.9067151	0.605922	-1.1527238	NPIPB9///NPIPB5///NPIPB6///NPIPB3	nuclear pore complex interacting protein family member B9///nuclear pore complex interacting protein family member B5///nuclear pore complex interacting protein family member B6///nuclear pore complex interacting protein family member B3
8095585	0.007848	2.64e-04	-4.9058247	0.604339	-0.5275875	SLC4A4	solute carrier family 4 member 4
8100210	0.007848	2.64e-04	-4.9058692	0.604418	-1.164345	TXK	TXK tyrosine kinase
8158783	0.007848	2.64e-04	-4.9061863	0.604982	-0.6781425	NUP214	nucleoporin 214
7895276	0.00787	2.66e-04	-4.9021803	0.597859	-0.8071363
7953428	0.00787	2.66e-04	-4.9018213	0.597221	-1.1218813	CD4	CD4 molecule
8145470	0.00787	2.67e-04	-4.9010596	0.595867	-0.6900163	DPYSL2	dihydropyrimidinase like 2
8159702	0.00787	2.67e-04	-4.9008941	0.595572	-0.5254225	EHMT1	euchromatic histone lysine methyltransferase 1
8133095	0.007885	2.67e-04	-4.8994098	0.592933	-0.520955	INTS4P2///INTS4P1///INTS4	integrator complex subunit 4 pseudogene 2///integrator complex subunit 4 pseudogene 1///integrator complex subunit 4
8027778	0.007891	2.68e-04	-4.8984847	0.591287	-0.5269	FXYD5	FXYD domain containing ion transport regulator 5
7896651	0.00791	2.70e-04	-4.8933537	0.582159	-0.6584588
7924760	0.00791	2.69e-04	-4.8952379	0.585512	-0.5514588	ITPKB	inositol-trisphosphate 3-kinase B
7967473	0.00791	2.70e-04	-4.8942303	0.583719	-0.6723175	EIF2B1	eukaryotic translation initiation factor 2B subunit alpha
8021312	0.00791	2.70e-04	-4.8932835	0.582034	-0.63383	WDR7	WD repeat domain 7
8090448	0.00791	2.70e-04	-4.8945278	0.584248	-0.6731975	RUVBL1///RUVBL1	RuvB like AAA ATPase 1///RuvB like AAA ATPase 1
8119858	0.00791	2.70e-04	-4.8949315	0.584966	-0.60615	POLH	DNA polymerase eta
8149387	0.00791	2.70e-04	-4.8948845	0.584883	-0.5548075	FAM86HP///FAM86B1///FAM86C1	family with sequence similarity 86, member A pseudogene///family with sequence similarity 86 member B1///family with sequence similarity 86 member C1
8092457	0.007921	2.71e-04	-4.8915005	0.578861	-0.5102662	ALG3	ALG3, alpha-1,3- mannosyltransferase
7948379	0.007935	2.72e-04	-4.8900925	0.576356	-0.4317138	OSBP	oxysterol binding protein
7892861	0.00794	2.72e-04	-4.8892216	0.574806	-0.7726588
8167912	0.007998	2.75e-04	-4.884717	0.566787	-0.4987038	KLF8	Kruppel like factor 8
7914563	0.008075	2.78e-04	-4.8784957	0.555708	-0.7374725	YARS	tyrosyl-tRNA synthetase
8180339	0.008112	2.79e-04	-4.8754853	0.550345	-0.5617313	ST6GALNAC6	ST6 N-acetylgalactosaminide alpha-2,6-sialyltransferase 6
8112865	0.008121	2.80e-04	-4.8744539	0.548507	-0.6125338	SERINC5	serine incorporator 5
8011275	0.008135	2.80e-04	-4.8729972	0.545911	-0.8292025	METTL16	methyltransferase like 16
8032137	0.008185	2.83e-04	-4.8686919	0.538239	-0.4003513	TMEM259	transmembrane protein 259
8114536	0.008206	2.84e-04	-4.866763	0.5348	-0.4621125	TMEM173	transmembrane protein 173
7896720	0.008212	2.85e-04	-4.864797	0.531295	-1.2036463
7904287	0.008212	2.84e-04	-4.8655234	0.53259	-0.8169987	CD2	CD2 molecule
7951133	0.008212	2.85e-04	-4.8644535	0.530682	-1.00245	MAML2///MAML2	mastermind like transcriptional coactivator 2///mastermind like transcriptional coactivator 2
8137257	0.008212	2.85e-04	-4.8651552	0.531934	-0.9116713	GIMAP1-GIMAP5///GIMAP5	GIMAP1-GIMAP5 readthrough///GTPase, IMAP family member 5
7997239	0.008262	2.88e-04	-4.85876	0.520529	-1.1152513	NPIPB9///NPIPB5///NPIPB6///PDXDC2P///NPIPB3	nuclear pore complex interacting protein family member B9///nuclear pore complex interacting protein family member B5///nuclear pore complex interacting protein family member B6///pyridoxal dependent decarboxylase domain containing 2, pseudogene///nuclear pore complex interacting protein family member B3
8087833	0.008266	2.89e-04	-4.8573943	0.518092	-0.5780038	DUSP7	dual specificity phosphatase 7
8162514	0.008266	2.89e-04	-4.8572899	0.517906	-0.5338337	FANCC	Fanconi anemia complementation group C
8155268	0.008315	2.91e-04	-4.8533495	0.510876	-0.6545163	POLR1E	RNA polymerase I subunit E
7900710	0.008318	2.91e-04	-4.8526731	0.509669	-0.423495	SZT2	seizure threshold 2 homolog (mouse)
8112570	0.00835	2.93e-04	-4.8495662	0.504124	-0.4900675	MRPS27///MRPS27	mitochondrial ribosomal protein S27///mitochondrial ribosomal protein S27
7920725	0.008354	2.93e-04	-4.8483946	0.502032	-0.47305	SCAMP3	secretory carrier membrane protein 3
7892893	0.008363	2.94e-04	-4.8473476	0.500163	-0.656705
7919971	0.008401	2.96e-04	-4.8427219	0.491904	-0.7549087	RFX5	regulatory factor X5
7982957	0.008401	2.96e-04	-4.8425017	0.491511	-0.8659175	MGA	MGA, MAX dimerization protein
8116128	0.008401	2.96e-04	-4.842659	0.491791	-0.5568413	LOC202181	SUMO interacting motifs containing 1 pseudogene
7893547	0.008419	2.97e-04	-4.8408647	0.488587	-0.7720187
8150036	0.008472	2.99e-04	-4.8370008	0.481685	-0.6091625	KIF13B	kinesin family member 13B
8173269	0.008476	3.00e-04	-4.836223	0.480295	-0.67862	LAS1L	LAS1 like, ribosome biogenesis factor
7909815	0.008481	3.00e-04	-4.8354439	0.478903	-0.5205813	IARS2	isoleucyl-tRNA synthetase 2, mitochondrial
7927233	0.008492	3.01e-04	-4.8338146	0.475992	-0.683465	FAM21A///FAM21C	family with sequence similarity 21 member A///family with sequence similarity 21 member C
8127109	0.008526	3.03e-04	-4.8303113	0.469731	-0.511365	ICK	intestinal cell (MAK-like) kinase
7892652	0.008561	3.05e-04	-4.8269794	0.463775	-0.85872
8066117	0.008561	3.05e-04	-4.8266442	0.463176	-0.579015	SAMHD1	SAM and HD domain containing deoxynucleoside triphosphate triphosphohydrolase 1
8115076	0.008561	3.05e-04	-4.8261518	0.462295	-0.908305	CSF1R	colony stimulating factor 1 receptor
7904881	0.008566	3.06e-04	-4.8253373	0.460839	-0.7859388	PDIA3P1///PDIA3	protein disulfide isomerase family A member 3 pseudogene 1///protein disulfide isomerase family A member 3
7969835	0.008575	3.06e-04	-4.824288	0.458963	-0.7346525	PCCA	propionyl-CoA carboxylase alpha subunit
7896520	0.008584	3.07e-04	-4.8228455	0.456383	-0.7183513
8018600	0.008584	3.08e-04	-4.8220555	0.454971	-0.7113413	SRP68	signal recognition particle 68
8030366	0.008584	3.07e-04	-4.8225876	0.455922	-0.8702338	SNORD35A	small nucleolar RNA, C/D box 35A
8033075	0.008702	3.13e-04	-4.8125535	0.437971	-0.4325625	RANBP3	RAN binding protein 3
7895758	0.008735	3.15e-04	-4.809573	0.432637	-1.2514425
8071823	0.008749	3.16e-04	-4.8075493	0.429014	-0.6102238	CABIN1	calcineurin binding protein 1
8138842	0.008749	3.16e-04	-4.8073345	0.428629	-0.7239013	NOD1	nucleotide binding oligomerization domain containing 1
8077376	0.008751	3.16e-04	-4.8067598	0.427601	-0.854705	ITPR1	inositol 1,4,5-trisphosphate receptor type 1
7899774	0.008788	3.19e-04	-4.8026134	0.420176	-0.5668562	HDAC1	histone deacetylase 1
8122660	0.008834	3.21e-04	-4.7988547	0.413444	-0.7335575	UST	uronyl 2-sulfotransferase
7896702	0.008838	3.21e-04	-4.798158	0.412196	-1.0370875
7982290	0.008892	3.24e-04	-4.7944103	0.405481	-0.60382
8010161	0.008915	3.25e-04	-4.7925303	0.402112	-0.6701413	SEPT9	septin 9
7892764	0.008927	3.26e-04	-4.7904389	0.398364	-1.0601738
8023415	0.008927	3.26e-04	-4.7910606	0.399478	-0.6808525	TCF4	transcription factor 4
8180123	0.008927	3.26e-04	-4.7905143	0.398499	-0.5477825	VPS52	VPS52, GARP complex subunit
8054614	0.008937	3.27e-04	-4.7893864	0.396477	-0.7887325	ANAPC1P1///LOC285074///ANAPC1	anaphase promoting complex subunit 1 pseudogene 1///anaphase promoting complex subunit 1 pseudogene///anaphase promoting complex subunit 1
8026272	0.008954	3.28e-04	-4.7874265	0.392964	-0.492985	IL27RA	interleukin 27 receptor subunit alpha
8084303	0.008954	3.28e-04	-4.7876634	0.393389	-0.60038	EIF2B5	eukaryotic translation initiation factor 2B subunit epsilon
7896231	0.008982	3.30e-04	-4.7839296	0.386694	-0.71114
8000537	0.009024	3.33e-04	-4.779546	0.378832	-1.1107313	NPIPB9///NPIPB5///NPIPB6///PDXDC2P///NPIPB3	nuclear pore complex interacting protein family member B9///nuclear pore complex interacting protein family member B5///nuclear pore complex interacting protein family member B6///pyridoxal dependent decarboxylase domain containing 2, pseudogene///nuclear pore complex interacting protein family member B3
8145922	0.009024	3.33e-04	-4.7789148	0.3777	-0.9996138	DDHD2	DDHD domain containing 2
8036045	0.009088	3.36e-04	-4.7739977	0.368878	-0.5213913	ZNF792	zinc finger protein 792
8061447	0.009096	3.37e-04	-4.7730311	0.367144	-0.5738075	PYGB	phosphorylase, glycogen; brain
7959638	0.009098	3.37e-04	-4.7719991	0.365292	-0.5846788	TCTN2	tectonic family member 2
8068401	0.009098	3.37e-04	-4.772223	0.365694	-0.5713575	CBR1	carbonyl reductase 1
8062319	0.009103	3.38e-04	-4.7712436	0.363936	-0.4333675	TGIF2	TGFB induced factor homeobox 2
7912956	0.00911	3.38e-04	-4.7704318	0.362479	-0.5164675	RCC2	regulator of chromosome condensation 2
7948332	0.009173	3.42e-04	-4.7646813	0.352155	-0.7933038	LPXN	leupaxin
7996759	0.009173	3.42e-04	-4.7639963	0.350925	-0.7176813
8180306	0.009173	3.41e-04	-4.7658279	0.354214	-0.812895	WDR82	WD repeat domain 82
8152606	0.009179	3.43e-04	-4.7627549	0.348696	-0.4336837	SNTB1	syntrophin beta 1
7892562	0.009225	3.46e-04	-4.758648	0.34132	-0.97858
7963750	0.009225	3.45e-04	-4.7586914	0.341398	-0.8506938	CBX5	chromobox 5
8075063	0.009225	3.46e-04	-4.7578823	0.339945	-0.629695	HPS4	HPS4, biogenesis of lysosomal organelles complex 3 subunit 2
7903803	0.009231	3.47e-04	-4.7566259	0.337687	-0.49685	AHCYL1	adenosylhomocysteinase like 1
7964033	0.009245	3.48e-04	-4.7549374	0.334654	-0.52522	ANKRD52	ankyrin repeat domain 52
8043791	0.009304	3.52e-04	-4.7488143	0.32365	-0.5047488	INPP4A	inositol polyphosphate-4-phosphatase type I A
8160953	0.009304	3.52e-04	-4.7492259	0.324389	-0.4655663	PIGO	phosphatidylinositol glycan anchor biosynthesis class O
8126402	0.009364	3.55e-04	-4.7444802	0.315858	-0.8198463	TRERF1	transcriptional regulating factor 1
8060758	0.009507	3.61e-04	-4.7340285	0.297059	-0.44536	PRNP	prion protein
8109407	0.009519	3.62e-04	-4.7329134	0.295052	-0.370985	GALNT10	polypeptide N-acetylgalactosaminyltransferase 10
8014298	0.009538	3.64e-04	-4.7297024	0.289273	-0.4876038	HEATR9	HEAT repeat containing 9
8081710	0.009538	3.65e-04	-4.7292106	0.288388	-1.0894	SIDT1	SID1 transmembrane family member 1
8124813	0.009538	3.64e-04	-4.7309176	0.29146	-0.6730863	MDC1	mediator of DNA damage checkpoint 1
8140258	0.009538	3.66e-04	-4.7277342	0.285731	-0.6887488	PMS2P9///PMS2P7///PMS2P6///DTX2P1-UPK3BP1-PMS2P11///LOC441259///PMS2///PMS2P3///PMS2P5///PMS2P4///PMS2P2///PMS2P1///PMS2P6///PMS2P3///PMS2P2///PMS2P1	PMS1 homolog 2, mismatch repair system component pseudogene 9///PMS1 homolog 2, mismatch repair system component pseudogene 7///PMS1 homolog 2, mismatch repair system component pseudogene 6///DTX2P1-UPK3BP1-PMS2P11 readthrough, transcribed pseudogene///PMS1 homolog 2, mismatch repair system component pseudogene///PMS1 homolog 2, mismatch repair system component///PMS1 homolog 2, mismatch repair s…
8178404	0.009538	3.64e-04	-4.7309176	0.29146	-0.6730863	MDC1	mediator of DNA damage checkpoint 1
7957665	0.009545	3.67e-04	-4.7256249	0.281934	-0.4905263	ELK3	ELK3, ETS transcription factor
7979743	0.009545	3.66e-04	-4.7266204	0.283726	-0.42385	RDH11	retinol dehydrogenase 11 (all-trans/9-cis/11-cis)
8116335	0.009639	3.72e-04	-4.718424	0.268966	-0.5653213	C5orf45	chromosome 5 open reading frame 45
8003283	0.00972	3.77e-04	-4.7113177	0.256163	-0.5849838	KLHDC4	kelch domain containing 4
8047659	0.009724	3.78e-04	-4.709803	0.253433	-0.504805	ABI2	abl-interactor 2
8076547	0.009724	3.78e-04	-4.7099013	0.253611	-0.3995863	TTLL1	tubulin tyrosine ligase like 1
7893215	0.009737	3.79e-04	-4.7082502	0.250635	-0.6653012
7992692	0.009776	3.82e-04	-4.7039716	0.242922	-0.9258525	SRRM2	serine/arginine repetitive matrix 2
8000501	0.009776	3.81e-04	-4.7047276	0.244285	-1.123605	NPIPB9///NPIPB5///NPIPB6///PDXDC2P///NPIPB3	nuclear pore complex interacting protein family member B9///nuclear pore complex interacting protein family member B5///nuclear pore complex interacting protein family member B6///pyridoxal dependent decarboxylase domain containing 2, pseudogene///nuclear pore complex interacting protein family member B3
8134992	0.009776	3.82e-04	-4.7041358	0.243218	-0.5276875	SRRT	serrate, RNA effector molecule
8166525	0.009791	3.83e-04	-4.7022939	0.239897	-0.61826	POLA1	DNA polymerase alpha 1, catalytic subunit
7996685	0.009805	3.84e-04	-4.7006406	0.236916	-0.5709363	EDC4	enhancer of mRNA decapping 4
8071466	0.009805	3.85e-04	-4.7003031	0.236307	-0.3961675	LZTR1	leucine zipper like transcription regulator 1
8072710	0.009805	3.85e-04	-4.7002824	0.23627	-0.6671913	APOL6	apolipoprotein L6
7916403	0.009833	3.86e-04	-4.6976981	0.231609	-1.1084363	SSBP3	single stranded DNA binding protein 3
7894012	0.009882	3.89e-04	-4.6943703	0.225606	-0.799115
7914296	0.009883	3.89e-04	-4.6936917	0.224381	-0.77058	PUM1///PUM1	pumilio RNA binding family member 1///pumilio RNA binding family member 1
8080320	0.009883	3.89e-04	-4.6934869	0.224012	-0.427445	NISCH	nischarin
8158725	0.009989	3.94e-04	-4.6868892	0.212106	-0.4769463	ABL1	ABL proto-oncogene 1, non-receptor tyrosine kinase
7892902	0.00999	3.95e-04	-4.6864198	0.211258	-0.8843163
8041179	0.010004	3.96e-04	-4.6848191	0.208369	-0.8650588	CLIP4	CAP-Gly domain containing linker protein family member 4
8028916	0.010031	3.97e-04	-4.6829506	0.204995	-0.59844	SNRPA	small nuclear ribonucleoprotein polypeptide A
8004431	0.010042	3.98e-04	-4.6819244	0.203143	-0.656985	POLR2A	RNA polymerase II subunit A
7982350	0.010057	4.00e-04	-4.6796003	0.198946	-0.6083313	GOLGA8R///GOLGA8O///GOLGA8N	golgin A8 family member R///golgin A8 family member O///golgin A8 family member N
7987139	0.010057	4.00e-04	-4.6796003	0.198946	-0.6083313	GOLGA8R///GOLGA8O///GOLGA8N	golgin A8 family member R///golgin A8 family member O///golgin A8 family member N
8054254	0.010057	4.00e-04	-4.6790736	0.197995	-0.918325	AFF3	AF4/FMR2 family member 3
8032418	0.01008	4.01e-04	-4.6773895	0.194953	-0.4740713	AP3D1	adaptor related protein complex 3 delta 1 subunit
7952325	0.01014	4.05e-04	-4.672524	0.186164	-0.5217375	HSPA8	heat shock protein family A (Hsp70) member 8
8011680	0.010151	4.06e-04	-4.671148	0.183678	-1.014795	ALOX15	arachidonate 15-lipoxygenase
8138647	0.010164	4.07e-04	-4.6700441	0.181683	-0.4226	C7orf31	chromosome 7 open reading frame 31
7938128	0.010174	4.07e-04	-4.6691061	0.179988	-0.9919775	DNHD1	dynein heavy chain domain 1
7918255	0.010175	4.08e-04	-4.6686646	0.179191	-0.7029325	CLCC1	chloride channel CLIC like 1
8072242	0.010179	4.08e-04	-4.6677257	0.177494	-0.46905	NF2	neurofibromin 2
8129099	0.010179	4.08e-04	-4.6676388	0.177337	-0.5169725	TSPYL1	TSPY like 1
8080226	0.010188	4.09e-04	-4.6667106	0.175659	-0.5469763	DNAH1	dynein axonemal heavy chain 1
7921677	0.01019	4.10e-04	-4.665509	0.173487	-0.7967075	CD244	CD244 molecule
7995242	0.01019	4.10e-04	-4.6657098	0.17385	-0.498695	CLUHP3	clustered mitochondria homolog pseudogene 3
8131709	0.010194	4.11e-04	-4.6647854	0.172179	-0.6797287	SP4	Sp4 transcription factor
8090715	0.010212	4.12e-04	-4.6622344	0.167568	-0.78656	NPHP3-ACAD11///ACAD11	NPHP3-ACAD11 readthrough (NMD candidate)///acyl-CoA dehydrogenase family member 11
8031720	0.01023	4.14e-04	-4.6608335	0.165035	-0.43926	ZNF543	zinc finger protein 543
8118580	0.010244	4.15e-04	-4.6595275	0.162673	-0.4775813	BRD2	bromodomain containing 2
8053533	0.01026	4.16e-04	-4.6576212	0.159226	-0.6150838	IMMT	inner membrane mitochondrial protein
8079334	0.01026	4.17e-04	-4.6560751	0.15643	-0.72401	LIMD1	LIM domains containing 1
8131140	0.01026	4.17e-04	-4.656282	0.156804	-0.7275875	LOC101927181	uncharacterized LOC101927181
7895289	0.010381	4.24e-04	-4.6476805	0.141243	-0.9262362
7944096	0.010385	4.24e-04	-4.6471163	0.140222	-0.65795	RNF214	ring finger protein 214
8116532	0.010387	4.25e-04	-4.6464502	0.139017	-0.6670625	SNORD95	small nucleolar RNA, C/D box 95
8143633	0.010387	4.25e-04	-4.6461731	0.138515	-0.7467388	ARHGEF34P///OR2A7///OR2A25///OR2A4	Rho guanine nucleotide exchange factor 34, pseudogene///olfactory receptor family 2 subfamily A member 7///olfactory receptor family 2 subfamily A member 25///olfactory receptor family 2 subfamily A member 4
8173457	0.010393	4.25e-04	-4.6454655	0.137235	-0.598495	ZMYM3	zinc finger MYM-type containing 3
7927323	0.010412	4.27e-04	-4.644098	0.134759	-0.7491675	FAM21A///FAM21C	family with sequence similarity 21 member A///family with sequence similarity 21 member C
7930537	0.010414	4.27e-04	-4.6435971	0.133853	-0.4541625	TCF7L2	transcription factor 7 like 2
7910416	0.010435	4.29e-04	-4.6412949	0.129685	-0.446705	URB2	URB2 ribosome biogenesis 2 homolog (S. cerevisiae)
7993946	0.010515	4.34e-04	-4.6351571	0.118571	-0.589655	EEF2K	eukaryotic elongation factor 2 kinase
7895077	0.010524	4.35e-04	-4.6335491	0.115659	-0.9684388
8082408	0.010524	4.35e-04	-4.6338459	0.116197	-0.4519713	SEC61A1	Sec61 translocon alpha 1 subunit
7928491	0.010543	4.36e-04	-4.6315743	0.112082	-0.7502713	KAT6B	lysine acetyltransferase 6B
8075263	0.010572	4.40e-04	-4.627185	0.10413	-0.4734763	NIPSNAP1	nipsnap homolog 1 (C. elegans)
8021001	0.010575	4.41e-04	-4.6265316	0.102946	-0.5298338	KIAA1328	KIAA1328
8146171	0.010575	4.41e-04	-4.6258433	0.101698	-0.5297288	IKBKB	inhibitor of kappa light polypeptide gene enhancer in B-cells, kinase beta
7896205	0.010581	4.42e-04	-4.6248516	0.099901	-0.5146987
7991258	0.010581	4.42e-04	-4.6242538	0.098818	-0.39975	POLG	DNA polymerase gamma, catalytic subunit
8016590	0.010581	4.43e-04	-4.6239704	0.098304	-0.6255312	FAM117A	family with sequence similarity 117 member A
8071566	0.010607	4.44e-04	-4.6222837	0.095247	-0.6236838	PPIL2	peptidylprolyl isomerase like 2
8165644	0.010636	4.46e-04	-4.6196125	0.090405	-1.0826438
7989277	0.010637	4.47e-04	-4.6191677	0.089598	-0.5315288	MYO1E	myosin IE
7975747	0.010671	4.49e-04	-4.6163129	0.084422	-0.462015	DLST	dihydrolipoamide S-succinyltransferase
8028286	0.01068	4.50e-04	-4.6154664	0.082887	-0.4722275	SIPA1L3	signal induced proliferation associated 1 like 3
8118833	0.010711	4.52e-04	-4.612747	0.077956	-0.8074188	UHRF1BP1	UHRF1 binding protein 1
8167790	0.010798	4.57e-04	-4.6071984	0.067891	-0.6283475	TSR2	TSR2, ribosome maturation factor
8070239	0.010816	4.58e-04	-4.6059037	0.065542	-0.6335413	HLCS	holocarboxylase synthetase
8123695	0.010816	4.59e-04	-4.6049317	0.063778	-0.54186	ECI2	enoyl-CoA delta isomerase 2
8170971	0.010816	4.58e-04	-4.6055256	0.064856	-0.6156587	DKC1	dyskerin pseudouridine synthase 1
7892954	0.010821	4.60e-04	-4.6027769	0.059867	-0.8517262
7953111	0.010821	4.62e-04	-4.6006958	0.056091	-0.6870063	ITFG2	integrin alpha FG-GAP repeat containing 2
7960575	0.010821	4.60e-04	-4.6029886	0.060252	-0.56385	NOP2	NOP2 nucleolar protein
7961022	0.010821	4.60e-04	-4.6037858	0.061699	-0.5165188	PTMA///PTMA	prothymosin, alpha///prothymosin, alpha
8020806	0.010821	4.62e-04	-4.6013804	0.057333	-0.6355363	RNF125	ring finger protein 125
8062557	0.010821	4.61e-04	-4.60228	0.058966	-0.6780938	PPP1R16B	protein phosphatase 1 regulatory subunit 16B
8065903	0.010821	4.61e-04	-4.6018952	0.058267	-0.8562213
8164304	0.010821	4.61e-04	-4.6014985	0.057547	-0.5135038	ST6GALNAC6	ST6 N-acetylgalactosaminide alpha-2,6-sialyltransferase 6
8164336	0.010821	4.62e-04	-4.6010866	0.0568	-0.6260163	DPM2	dolichyl-phosphate mannosyltransferase subunit 2, regulatory
8154733	0.010864	4.65e-04	-4.5970347	0.049445	-0.6605838	ACO1	aconitase 1
8133275	0.010905	4.69e-04	-4.5931225	0.042341	-0.6916038	POM121C///POM121///PMS2P3	POM121 transmembrane nucleoporin C///POM121 transmembrane nucleoporin///PMS1 homolog 2, mismatch repair system component pseudogene 3
7963212	0.010927	4.70e-04	-4.5916658	0.039696	-0.5185288	SLC11A2	solute carrier family 11 member 2
7984922	0.010949	4.72e-04	-4.589437	0.035648	-0.4537875	MPI	mannose phosphate isomerase
8145293	0.010949	4.72e-04	-4.5896795	0.036088	-0.9315925	ADAM28	ADAM metallopeptidase domain 28
7969881	0.011014	4.75e-04	-4.5853459	0.028216	-0.765055	TPP2	tripeptidyl peptidase 2
8012961	0.011014	4.76e-04	-4.5850964	0.027763	-0.5735738	NCOR1	nuclear receptor corepressor 1
7929677	0.011088	4.80e-04	-4.5798228	0.01818	-0.597255	PI4K2A	phosphatidylinositol 4-kinase type 2 alpha
8001693	0.011101	4.82e-04	-4.5782678	0.015354	-0.6889712	CNOT1	CCR4-NOT transcription complex subunit 1
8143441	0.011135	4.84e-04	-4.5758342	0.01093	-0.9412863	KIAA1147	KIAA1147
7895203	0.011159	4.85e-04	-4.5742426	0.008037	-1.0955537
8136095	0.011159	4.86e-04	-4.5739595	0.007522	-0.549345	AHCYL2	adenosylhomocysteinase like 2
8158269	0.011164	4.86e-04	-4.5733215	0.006362	-0.4346175	ODF2	outer dense fiber of sperm tails 2
7894293	0.011172	4.87e-04	-4.572583	0.005019	-0.9092688
8133504	0.011197	4.88e-04	-4.5709851	0.002114	-0.9851038	GTF2I	general transcription factor IIi
8004184	0.011211	4.89e-04	-4.5699717	0.000271	-0.8187663	XAF1	XIAP associated factor 1
7986789	0.011224	4.91e-04	-4.5682126	-0.002928	-0.5074963	ATP10A	ATPase phospholipid transporting 10A (putative)
8043322	0.011224	4.91e-04	-4.568482	-0.002438	-0.6519725	ANAPC1P1///ANAPC1	anaphase promoting complex subunit 1 pseudogene 1///anaphase promoting complex subunit 1
8143054	0.011226	4.91e-04	-4.5677685	-0.003736	-0.7592263	AKR1B1	aldo-keto reductase family 1 member B
8021181	0.011262	4.93e-04	-4.5656302	-0.007625	-0.8106275	SCARNA17	small Cajal body-specific RNA 17
8075332	0.011262	4.94e-04	-4.5649258	-0.008906	-0.46137	TBC1D10A	TBC1 domain family member 10A
8162313	0.011262	4.93e-04	-4.5652677	-0.008285	-1.118325	IARS	isoleucyl-tRNA synthetase
7901466	0.011263	4.95e-04	-4.5641093	-0.010392	-0.5583075	FAM159A	family with sequence similarity 159 member A
7927560	0.011263	4.94e-04	-4.5644714	-0.009733	-0.7075713	FAM21A///FAM21C	family with sequence similarity 21 member A///family with sequence similarity 21 member C
7894421	0.011303	4.97e-04	-4.5614609	-0.01521	-1.3782638
8085984	0.011303	4.97e-04	-4.5617339	-0.014713	-0.6668763	OSBPL10	oxysterol binding protein like 10
8076836	0.011332	4.99e-04	-4.559743	-0.018336	-0.416845	BRD1	bromodomain containing 1
8179519	0.011352	5.01e-04	-4.5573106	-0.022762	-1.0429863	HLA-DPB1	major histocompatibility complex, class II, DP beta 1
8073799	0.011399	5.03e-04	-4.554532	-0.02782	-0.5838562	ATXN10	ataxin 10
8140280	0.011399	5.04e-04	-4.5543625	-0.028128	-0.6500625	PMS2P9///PMS2P7///PMS2P6///DTX2P1-UPK3BP1-PMS2P11///LOC441259///PMS2///PMS2P3///PMS2P5///PMS2P4///PMS2P2///PMS2P1///PMS2P6///PMS2P3///PMS2P2///PMS2P1	PMS1 homolog 2, mismatch repair system component pseudogene 9///PMS1 homolog 2, mismatch repair system component pseudogene 7///PMS1 homolog 2, mismatch repair system component pseudogene 6///DTX2P1-UPK3BP1-PMS2P11 readthrough, transcribed pseudogene///PMS1 homolog 2, mismatch repair system component pseudogene///PMS1 homolog 2, mismatch repair system component///PMS1 homolog 2, mismatch repair s…
7990400	0.011436	5.06e-04	-4.5522358	-0.032	-0.5771887	ULK3	unc-51 like kinase 3
8041763	0.011446	5.07e-04	-4.5509086	-0.034416	-0.56695	PRKCE	protein kinase C epsilon
8043583	0.011446	5.07e-04	-4.5506921	-0.03481	-0.6315463	STARD7-AS1	STARD7 antisense RNA 1
8133754	0.011446	5.07e-04	-4.5511151	-0.03404	-0.6507875	LOC105375355///PMS2P9///PMS2P7///PMS2P6///DTX2P1-UPK3BP1-PMS2P11///LOC441259///DTX2///PMS2///PMS2P3///PMS2P5///PMS2P4///PMS2P2///PMS2P1///PMS2P6///PMS2P3///PMS2P2///PMS2P1	uroplakin-3b///PMS1 homolog 2, mismatch repair system component pseudogene 9///PMS1 homolog 2, mismatch repair system component pseudogene 7///PMS1 homolog 2, mismatch repair system component pseudogene 6///DTX2P1-UPK3BP1-PMS2P11 readthrough, transcribed pseudogene///PMS1 homolog 2, mismatch repair system component pseudogene///deltex E3 ubiquitin ligase 2///PMS1 homolog 2, mismatch repair system…
7959927	0.011465	5.09e-04	-4.5490295	-0.037837	-0.47909	SFSWAP	splicing factor SWAP homolog
7947652	0.011479	5.10e-04	-4.5476445	-0.040359	-0.4532925	AMBRA1	autophagy and beclin 1 regulator 1
8180179	0.011494	5.11e-04	-4.5462169	-0.042959	-0.495525	DAXX	death domain associated protein
8018937	0.011499	5.12e-04	-4.5455311	-0.044208	-0.4709563	USP36	ubiquitin specific peptidase 36
8054978	0.011499	5.12e-04	-4.5450875	-0.045016	-0.552915	ERCC3	ERCC excision repair 3, TFIIH core complex helicase subunit
8112491	0.011499	5.13e-04	-4.5448989	-0.04536	-0.7286612	LINC00680-GUSBP4///LOC100133050///GUSBP9///GUSBP1///GUSBP3///LOC653080///GUSBP2///GUSBP11///SMA5///SMA4///GUSB///GUSBP3///SMA5///SMA4	LINC00680-GUSBP4 readthrough///glucuronidase beta pseudogene///glucuronidase, beta pseudogene 9///glucuronidase, beta pseudogene 1///glucuronidase, beta pseudogene 3///glucuronidase beta pseudogene///glucuronidase, beta pseudogene 2///glucuronidase, beta pseudogene 11///glucuronidase beta pseudogene///glucuronidase beta pseudogene///glucuronidase beta///glucuronidase, beta pseudogene 3///glucuron…
8152079	0.011546	5.16e-04	-4.5416199	-0.051332	-0.5777775	PABPC1	poly(A) binding protein cytoplasmic 1
8093494	0.011575	5.18e-04	-4.5395712	-0.055065	-0.7293338	CRIPAK	cysteine rich PAK1 inhibitor
7972888	0.011589	5.19e-04	-4.5381886	-0.057584	-0.8004363	PCID2	PCI domain containing 2
8180359	0.011589	5.19e-04	-4.538483	-0.057047	-0.6047325	PDE4DIP	phosphodiesterase 4D interacting protein
8000329	0.011604	5.20e-04	-4.5367744	-0.060161	-0.471225	PALB2	partner and localizer of BRCA2
8057744	0.011616	5.21e-04	-4.5358301	-0.061881	-1.0129075	STAT1	signal transducer and activator of transcription 1
8043236	0.011619	5.22e-04	-4.5352621	-0.062916	-1.393935	GNLY	granulysin
8117922	0.011619	5.22e-04	-4.534638	-0.064054	-0.448885	PRR3	proline rich 3
7896319	0.01162	5.23e-04	-4.5336738	-0.065811	-0.80524
7974257	0.01162	5.23e-04	-4.5334851	-0.066155	-0.5190463	ATP5S	ATP synthase, H+ transporting, mitochondrial Fo complex subunit s (factor B)
7982271	0.01162	5.23e-04	-4.533507	-0.066115	-0.5134263	GOLGA8M///GOLGA8K///GOLGA8T///GOLGA8J///GOLGA8IP	golgin A8 family member M///golgin A8 family member K///golgin A8 family member T///golgin A8 family member J///golgin A8 family member I, pseudogene
8129558	0.011636	5.25e-04	-4.5323977	-0.068137	-0.6895463	ARHGEF34P///OR2A7///OR2A25///OR2A4	Rho guanine nucleotide exchange factor 34, pseudogene///olfactory receptor family 2 subfamily A member 7///olfactory receptor family 2 subfamily A member 25///olfactory receptor family 2 subfamily A member 4
7896059	0.011653	5.26e-04	-4.5312681	-0.070196	-0.8807075
7953351	0.011656	5.29e-04	-4.5282396	-0.075717	-0.641915	NCAPD2	non-SMC condensin I complex subunit D2
8002289	0.011656	5.28e-04	-4.5292335	-0.073905	-0.4400225	TERF2	telomeric repeat binding factor 2
8117929	0.011656	5.29e-04	-4.5282396	-0.075717	-0.7711463	ABCF1	ATP binding cassette subfamily F member 1
8125483	0.011656	5.27e-04	-4.5298113	-0.072852	-0.6205225	TAP2	transporter 2, ATP binding cassette subfamily B member
8177797	0.011656	5.29e-04	-4.5282396	-0.075717	-0.7711463	ABCF1	ATP binding cassette subfamily F member 1
8179112	0.011656	5.29e-04	-4.5282396	-0.075717	-0.7711463	ABCF1	ATP binding cassette subfamily F member 1
8072847	0.011678	5.30e-04	-4.5268808	-0.078194	-0.4502225	SH3BP1	SH3 domain binding protein 1
7925130	0.011722	5.32e-04	-4.5244914	-0.082551	-0.8717075	TARBP1	TAR (HIV-1) RNA binding protein 1
7905043	0.011751	5.34e-04	-4.5228465	-0.085551	-0.4258613	FAM231A///FAM231D///LOC388692	family with sequence similarity 231 member A///family with sequence similarity 231 member D///uncharacterized LOC388692
7899703	0.011763	5.35e-04	-4.5215836	-0.087854	-0.4503738	TXLNA	taxilin alpha
8073909	0.011763	5.35e-04	-4.5218396	-0.087387	-0.435705	TBC1D22A	TBC1 domain family member 22A
7894459	0.011888	5.42e-04	-4.5145136	-0.100752	-0.58811
8163807	0.011888	5.42e-04	-4.5144686	-0.100834	-0.3489587	PHF19	PHD finger protein 19
7941214	0.011929	5.45e-04	-4.5121263	-0.105108	-0.6165712	POLA2	DNA polymerase alpha 2, accessory subunit
8081838	0.011929	5.45e-04	-4.5119346	-0.105458	-0.7798862	ARHGAP31	Rho GTPase activating protein 31
7930031	0.011939	5.46e-04	-4.510753	-0.107615	-0.6565388	GBF1	golgi brefeldin A resistant guanine nucleotide exchange factor 1
7894845	0.011955	5.48e-04	-4.5093509	-0.110173	-0.73135
8065612	0.011955	5.47e-04	-4.5094786	-0.10994	-0.50965	NOL4L	nucleolar protein 4 like
8020630	0.01196	5.48e-04	-4.5087331	-0.111301	-1.03665	TTC39C	tetratricopeptide repeat domain 39C
7977621	0.011962	5.49e-04	-4.5083195	-0.112056	-0.4891013	NDRG2	NDRG family member 2
8051814	0.011979	5.50e-04	-4.5072042	-0.114092	-0.7057875	ZFP36L2	ZFP36 ring finger protein like 2
7896249	0.012005	5.54e-04	-4.5025944	-0.122508	-0.5698575
7899455	0.012005	5.54e-04	-4.5032264	-0.121354	-0.8976488	PHACTR4	phosphatase and actin regulator 4
8008682	0.012005	5.55e-04	-4.5025319	-0.122622	-0.6244488	MSI2	musashi RNA binding protein 2
8010949	0.012005	5.53e-04	-4.5038871	-0.120148	-0.583155	GLOD4	glyoxalase domain containing 4
8045301	0.012005	5.52e-04	-4.5049433	-0.118219	-0.52407	LOC150776///SMPD4	sphingomyelin phosphodiesterase 4, neutral membrane (neutral sphingomyelinase-3) pseudogene///sphingomyelin phosphodiesterase 4
8064100	0.012005	5.51e-04	-4.5055006	-0.117202	-0.740115	PPDPF	pancreatic progenitor cell differentiation and proliferation factor
8087691	0.012005	5.53e-04	-4.5038145	-0.12028	-0.57275	CACNA2D2	calcium voltage-gated channel auxiliary subunit alpha2delta 2
8094533	0.012005	5.54e-04	-4.502678	-0.122355	-1.4623813	DTHD1	death domain containing 1
8107934	0.012005	5.54e-04	-4.5027096	-0.122298	-0.4039588	C5orf56	chromosome 5 open reading frame 56
8005903	0.012008	5.55e-04	-4.5020276	-0.123543	-0.7508462	SUPT6H	SPT6 homolog, histone chaperone
7945521	0.012028	5.57e-04	-4.5004635	-0.126399	-0.4386963	PDDC1	Parkinson disease 7 domain containing 1
8121130	0.012028	5.57e-04	-4.5001181	-0.12703	-1.0125325
8105331	0.012077	5.60e-04	-4.4975702	-0.131683	-1.2877313	GZMK	granzyme K
8153021	0.012095	5.61e-04	-4.4964269	-0.133772	-0.5204375	ST3GAL1	ST3 beta-galactoside alpha-2,3-sialyltransferase 1
7967149	0.012121	5.62e-04	-4.4949452	-0.136478	-0.5890638	ANAPC5	anaphase promoting complex subunit 5
8013450	0.012121	5.63e-04	-4.4943966	-0.13748	-0.4087563	LGALS9C///LGALS9B///LGALS9	galectin 9C///galectin 9B///galectin 9
8034482	0.012134	5.64e-04	-4.4929728	-0.140082	-0.5098675	TNPO2	transportin 2
7894176	0.012146	5.65e-04	-4.492074	-0.141724	-0.978025
8011245	0.01222	5.71e-04	-4.4868409	-0.151287	-0.6239088	TSR1	TSR1, ribosome maturation factor
8122986	0.01222	5.71e-04	-4.4867429	-0.151466	-0.6262263	SNX9	sorting nexin 9
8029029	0.012229	5.72e-04	-4.4860071	-0.152811	-0.7379087	HNRNPUL1	heterogeneous nuclear ribonucleoprotein U like 1
8160722	0.012406	5.82e-04	-4.4765694	-0.170065	-0.449785	UBAP2	ubiquitin associated protein 2
8165680	0.012419	5.83e-04	-4.4753615	-0.172274	-1.0872813
8154635	0.012422	5.84e-04	-4.4748678	-0.173177	-0.46662	MTAP	methylthioadenosine phosphorylase
7951140	0.012456	5.86e-04	-4.4724527	-0.177594	-1.1516638	LOC100131541	uncharacterized LOC100131541
7911897	0.012494	5.89e-04	-4.4700706	-0.181952	-0.4424	C1orf174	chromosome 1 open reading frame 174
8037913	0.012518	5.91e-04	-4.4680594	-0.185631	-0.620085	NAPA	NSF attachment protein alpha
8123524	0.012518	5.91e-04	-4.4681059	-0.185546	-0.5573713	EXOC2	exocyst complex component 2
8092905	0.012589	5.95e-04	-4.4646595	-0.191852	-0.57677	LSG1	large 60S subunit nuclear export GTPase 1
7963869	0.012607	5.97e-04	-4.4631171	-0.194675	-0.7159588	PHC1	polyhomeotic homolog 1
8102232	0.012607	5.97e-04	-4.4629899	-0.194908	-1.2227125	LEF1	lymphoid enhancer binding factor 1
7893596	0.012689	6.03e-04	-4.4576779	-0.204631	-0.6916838
7994386	0.012711	6.04e-04	-4.4564231	-0.206929	-0.5635975	ATXN2L	ataxin 2 like
8024420	0.012728	6.05e-04	-4.4553653	-0.208865	-0.5739975	SF3A2	splicing factor 3a subunit 2
8169263	0.012736	6.06e-04	-4.4547099	-0.210065	-0.68443	VSIG1	V-set and immunoglobulin domain containing 1
7895665	0.012743	6.07e-04	-4.4540651	-0.211246	-0.78671
8021368	0.012762	6.08e-04	-4.4529132	-0.213355	-1.212265
8040365	0.012769	6.09e-04	-4.4519422	-0.215133	-0.6826563	TRIB2	tribbles pseudokinase 2
8180100	0.012769	6.10e-04	-4.4516056	-0.21575	-1.1053625	HLA-DPA1	major histocompatibility complex, class II, DP alpha 1
8068350	0.012801	6.12e-04	-4.4499344	-0.218811	-0.62658
7892894	0.01282	6.14e-04	-4.447912	-0.222515	-0.8214987
8021442	0.01282	6.14e-04	-4.4476209	-0.223048	-0.55119	ZNF532	zinc finger protein 532
8133300	0.01282	6.14e-04	-4.4474796	-0.223307	-0.6630937	PMS2P9///PMS2P7///PMS2P6///DTX2P1-UPK3BP1-PMS2P11///LOC441259///PMS2///PMS2P3///PMS2P5///PMS2P2///PMS2P1///PMS2P6///PMS2P3///PMS2P2///PMS2P1	PMS1 homolog 2, mismatch repair system component pseudogene 9///PMS1 homolog 2, mismatch repair system component pseudogene 7///PMS1 homolog 2, mismatch repair system component pseudogene 6///DTX2P1-UPK3BP1-PMS2P11 readthrough, transcribed pseudogene///PMS1 homolog 2, mismatch repair system component pseudogene///PMS1 homolog 2, mismatch repair system component///PMS1 homolog 2, mismatch repair s…
7998510	0.012822	6.15e-04	-4.4470476	-0.224098	-0.4916588	CLCN7	chloride voltage-gated channel 7
8019478	0.012862	6.18e-04	-4.4443831	-0.22898	-0.4151575	CD7	CD7 molecule
7968890	0.012924	6.22e-04	-4.4407858	-0.235571	-0.3990038	DGKZ	diacylglycerol kinase zeta
7995755	0.012942	6.24e-04	-4.4390388	-0.238772	-0.699375	OGFOD1	2-oxoglutarate and iron dependent oxygenase domain containing 1
7897236	0.012957	6.25e-04	-4.4380917	-0.240508	-0.515675	KCNAB2	potassium voltage-gated channel subfamily A regulatory beta subunit 2
7934451	0.012966	6.26e-04	-4.4374135	-0.241751	-0.8094163	AGAP5///AGAP9///AGAP12P///AGAP6///AGAP11///AGAP4	ArfGAP with GTPase domain, ankyrin repeat and PH domain 5///ArfGAP with GTPase domain, ankyrin repeat and PH domain 9///ArfGAP with GTPase domain, ankyrin repeat and PH domain 12, pseudogene///ArfGAP with GTPase domain, ankyrin repeat and PH domain 6///ArfGAP with GTPase domain, ankyrin repeat and PH domain 11///ArfGAP with GTPase domain, ankyrin repeat and PH domain 4
8180317	0.013013	6.30e-04	-4.4344789	-0.24713	-0.8468412	TGIF1	TGFB induced factor homeobox 1
7986049	0.013052	6.32e-04	-4.4321901	-0.251326	-0.639375	CRTC3	CREB regulated transcription coactivator 3
7994506	0.013083	6.35e-04	-4.4302799	-0.254829	-0.5462513	NFATC2IP	nuclear factor of activated T-cells 2 interacting protein
7994415	0.013106	6.36e-04	-4.4286539	-0.25781	-0.6258212	EIF3CL///EIF3C	eukaryotic translation initiation factor 3 subunit C-like///eukaryotic translation initiation factor 3 subunit C
8000507	0.013106	6.36e-04	-4.4286539	-0.25781	-0.6258212	EIF3CL///EIF3C	eukaryotic translation initiation factor 3 subunit C-like///eukaryotic translation initiation factor 3 subunit C
8003357	0.013121	6.38e-04	-4.427734	-0.259497	-0.5972463	PIEZO1	piezo type mechanosensitive ion channel component 1
8103979	0.013135	6.39e-04	-4.4264891	-0.26178	-0.8551338	CFAP97	cilia and flagella associated protein 97
8111286	0.013138	6.40e-04	-4.4260335	-0.262616	-0.864435	DROSHA	drosha ribonuclease III
7907430	0.013209	6.43e-04	-4.4228572	-0.268442	-0.600795	FASLG	Fas ligand
8054054	0.013269	6.47e-04	-4.4200937	-0.273511	-0.9589225	ANKRD36BP2///ANKRD36///ANKRD36B	ankyrin repeat domain 36B pseudogene 2///ankyrin repeat domain 36///ankyrin repeat domain 36B
8055183	0.013274	6.47e-04	-4.4195467	-0.274515	-0.6765225	SMPD4	sphingomyelin phosphodiesterase 4
7939559	0.013355	6.54e-04	-4.4142395	-0.284253	-0.7745537	TSPAN18	tetraspanin 18
8096744	0.013355	6.54e-04	-4.4142575	-0.28422	-0.4397225	CYP2U1	cytochrome P450 family 2 subfamily U member 1
8105937	0.013355	6.53e-04	-4.4146753	-0.283453	-0.6826313	LINC00680-GUSBP4///LOC100133050///GUSBP9///GUSBP1///GUSBP3///LOC653080///GUSBP2///GUSBP11///SMA5///SMA4///GUSB///GUSBP3///SMA5///SMA4	LINC00680-GUSBP4 readthrough///glucuronidase beta pseudogene///glucuronidase, beta pseudogene 9///glucuronidase, beta pseudogene 1///glucuronidase, beta pseudogene 3///glucuronidase beta pseudogene///glucuronidase, beta pseudogene 2///glucuronidase, beta pseudogene 11///glucuronidase beta pseudogene///glucuronidase beta pseudogene///glucuronidase beta///glucuronidase, beta pseudogene 3///glucuron…
8020321	0.01336	6.55e-04	-4.4131733	-0.28621	-0.8452088
7893762	0.01338	6.57e-04	-4.4120235	-0.28832	-0.7933313
7893639	0.013441	6.62e-04	-4.4080483	-0.295617	-0.704745
7894614	0.013441	6.62e-04	-4.4077879	-0.296095	-0.9569475
7997909	0.013441	6.62e-04	-4.4076611	-0.296328	-0.5319013	SPG7	SPG7, paraplegin matrix AAA peptidase subunit
8157283	0.013441	6.62e-04	-4.4076593	-0.296331	-0.5783138	PRPF4	pre-mRNA processing factor 4
8140297	0.013443	6.63e-04	-4.4072268	-0.297125	-0.7290213	POM121C///POMZP3///POM121	POM121 transmembrane nucleoporin C///POM121 and ZP3 fusion///POM121 transmembrane nucleoporin
7906564	0.013467	6.65e-04	-4.4053859	-0.300506	-0.5034263	PEA15	phosphoprotein enriched in astrocytes 15
8103094	0.013489	6.67e-04	-4.4039965	-0.303057	-0.731135	NR3C2	nuclear receptor subfamily 3 group C member 2
8105067	0.013489	6.67e-04	-4.4038068	-0.303405	-0.5819338	PTGER4	prostaglandin E receptor 4
8049635	0.013519	6.69e-04	-4.4019383	-0.306836	-0.3998363	TRAF3IP1	TRAF3 interacting protein 1
8130891	0.01353	6.70e-04	-4.4011997	-0.308193	-0.4134013	WDR27	WD repeat domain 27
7942300	0.01354	6.71e-04	-4.4004956	-0.309486	-0.5102088	IL18BP	interleukin 18 binding protein
7894846	0.013593	6.74e-04	-4.3978476	-0.31435	-0.6429212
8061136	0.013593	6.75e-04	-4.39744	-0.315098	-0.6476138	PTMA///PTMA	prothymosin, alpha///prothymosin, alpha
7933405	0.013597	6.75e-04	-4.3969607	-0.315979	-0.8347863	AGAP5///AGAP9///AGAP12P///AGAP6///AGAP11///AGAP4	ArfGAP with GTPase domain, ankyrin repeat and PH domain 5///ArfGAP with GTPase domain, ankyrin repeat and PH domain 9///ArfGAP with GTPase domain, ankyrin repeat and PH domain 12, pseudogene///ArfGAP with GTPase domain, ankyrin repeat and PH domain 6///ArfGAP with GTPase domain, ankyrin repeat and PH domain 11///ArfGAP with GTPase domain, ankyrin repeat and PH domain 4
8180316	0.013644	6.78e-04	-4.3947707	-0.320002	-0.86661	TGIF1	TGFB induced factor homeobox 1
8118915	0.013681	6.81e-04	-4.3923705	-0.324412	-0.4401238	ZNF76	zinc finger protein 76
7893271	0.013685	6.83e-04	-4.3908519	-0.327202	-0.6500125
8011200	0.013685	6.83e-04	-4.3909548	-0.327013	-0.568425	SMYD4	SET and MYND domain containing 4
8070961	0.013685	6.84e-04	-4.3902992	-0.328218	-0.5832125	LSS	lanosterol synthase (2,3-oxidosqualene-lanosterol cyclase)
8145136	0.013685	6.84e-04	-4.3905948	-0.327675	-0.8142525	PPP3CC	protein phosphatase 3 catalytic subunit gamma
8165705	0.013685	6.83e-04	-4.3910355	-0.326865	-0.5695763
8011861	0.01371	6.86e-04	-4.3890102	-0.330587	-0.4949125	DHX33	DEAH-box helicase 33
8014008	0.013745	6.89e-04	-4.3866832	-0.334863	-0.5910638	BLMH	bleomycin hydrolase
8125734	0.013745	6.88e-04	-4.386813	-0.334625	-0.4584887	DAXX	death domain associated protein
7961151	0.013831	6.94e-04	-4.3827236	-0.342142	-1.4248187	KLRC4-KLRK1///KLRK1	KLRC4-KLRK1 readthrough///killer cell lectin like receptor K1
7980309	0.013831	6.94e-04	-4.3827348	-0.342121	-0.6432763	C14orf1	chromosome 14 open reading frame 1
7903393	0.013847	6.95e-04	-4.3814867	-0.344416	-0.569545	S1PR1	sphingosine-1-phosphate receptor 1
7953333	0.013847	6.95e-04	-4.3814388	-0.344504	-0.843095	CD27	CD27 molecule
8133633	0.013863	6.97e-04	-4.3805049	-0.346221	-0.49001	NSUN5P2///NSUN5P1///NSUN5	NOP2/Sun RNA methyltransferase family member 5 pseudogene 2///NOP2/Sun RNA methyltransferase family member 5 pseudogene 1///NOP2/Sun RNA methyltransferase family member 5
7933252	0.013865	6.97e-04	-4.3801084	-0.34695	-0.85464	AGAP5///AGAP9///AGAP12P///AGAP6///AGAP11///AGAP4	ArfGAP with GTPase domain, ankyrin repeat and PH domain 5///ArfGAP with GTPase domain, ankyrin repeat and PH domain 9///ArfGAP with GTPase domain, ankyrin repeat and PH domain 12, pseudogene///ArfGAP with GTPase domain, ankyrin repeat and PH domain 6///ArfGAP with GTPase domain, ankyrin repeat and PH domain 11///ArfGAP with GTPase domain, ankyrin repeat and PH domain 4
7997712	0.013869	6.98e-04	-4.3796638	-0.347768	-0.656185	IRF8	interferon regulatory factor 8
7983021	0.013918	7.01e-04	-4.377453	-0.351833	-0.4157488	PLA2G4B///JMJD7///JMJD7-PLA2G4B	phospholipase A2 group IVB///jumonji domain containing 7///JMJD7-PLA2G4B readthrough
7989725	0.013933	7.03e-04	-4.3755924	-0.355254	-0.5037163	PDCD7	programmed cell death 7
8124691	0.013947	7.05e-04	-4.3744192	-0.357412	-0.7621538	HCG8	HLA complex group 8
7901804	0.01401	7.08e-04	-4.3717185	-0.36238	-0.8080575	PATJ	PATJ, crumbs cell polarity complex component
7925792	0.01401	7.09e-04	-4.3709925	-0.363715	-0.7184175	ZMYND11	zinc finger MYND-type containing 11
8062576	0.014076	7.13e-04	-4.3679465	-0.369319	-0.5218438	DHX35	DEAH-box helicase 35
8008664	0.014114	7.17e-04	-4.36525	-0.37428	-0.600475	AKAP1	A-kinase anchoring protein 1
8062286	0.014115	7.18e-04	-4.3645671	-0.375537	-0.4348888	AAR2	AAR2 splicing factor homolog
8069399	0.014115	7.18e-04	-4.3646407	-0.375402	-0.481005	DIP2A	disco interacting protein 2 homolog A
8005458	0.014164	7.21e-04	-4.3624295	-0.379471	-0.4090013	LGALS9C///LGALS9B///LGALS9	galectin 9C///galectin 9B///galectin 9
8010512	0.01417	7.22e-04	-4.361584	-0.381027	-0.6785975	RPTOR	regulatory associated protein of MTOR complex 1
8016909	0.01417	7.21e-04	-4.3618764	-0.380489	-0.4634588	MKS1	Meckel syndrome, type 1
7929990	0.0142	7.24e-04	-4.3595979	-0.384682	-0.5515613	PPRC1	peroxisome proliferator-activated receptor gamma, coactivator-related 1
8141425	0.0142	7.25e-04	-4.359111	-0.385579	-0.370145	TAF6	TATA-box binding protein associated factor 6
8133531	0.014347	7.35e-04	-4.3518905	-0.398872	-0.68753	PMS2P9///PMS2P7///PMS2P6///DTX2P1-UPK3BP1-PMS2P11///LOC441259///PMS2///PMS2P3///PMS2P5///PMS2P4///PMS2P2///PMS2P1///PMS2P6///PMS2P3///PMS2P2///PMS2P1	PMS1 homolog 2, mismatch repair system component pseudogene 9///PMS1 homolog 2, mismatch repair system component pseudogene 7///PMS1 homolog 2, mismatch repair system component pseudogene 6///DTX2P1-UPK3BP1-PMS2P11 readthrough, transcribed pseudogene///PMS1 homolog 2, mismatch repair system component pseudogene///PMS1 homolog 2, mismatch repair system component///PMS1 homolog 2, mismatch repair s…
8119627	0.014371	7.37e-04	-4.350625	-0.401202	-0.4960562	PPP2R5D	protein phosphatase 2 regulatory subunit B'delta
7915408	0.014379	7.38e-04	-4.3500354	-0.402288	-0.6342813	FOXJ3	forkhead box J3
8124654	0.014382	7.38e-04	-4.3495896	-0.403109	-0.4972725	GABBR1	gamma-aminobutyric acid type B receptor subunit 1
7903334	0.014395	7.41e-04	-4.3476093	-0.406756	-0.505255	CDC14A	cell division cycle 14A
7921319	0.014395	7.41e-04	-4.34789	-0.406239	-0.7809263	FCRL1	Fc receptor like 1
7927305	0.014395	7.40e-04	-4.348465	-0.40518	-0.6508088	AGAP5///AGAP9///AGAP12P///AGAP6///AGAP11///AGAP4	ArfGAP with GTPase domain, ankyrin repeat and PH domain 5///ArfGAP with GTPase domain, ankyrin repeat and PH domain 9///ArfGAP with GTPase domain, ankyrin repeat and PH domain 12, pseudogene///ArfGAP with GTPase domain, ankyrin repeat and PH domain 6///ArfGAP with GTPase domain, ankyrin repeat and PH domain 11///ArfGAP with GTPase domain, ankyrin repeat and PH domain 4
7953135	0.014395	7.41e-04	-4.3475597	-0.406848	-0.4389325	TULP3	tubby like protein 3
8119169	0.014395	7.40e-04	-4.34823	-0.405613	-0.5855875	TBC1D22B	TBC1 domain family member 22B
7993195	0.014441	7.44e-04	-4.3455665	-0.410519	-0.5634488	CIITA	class II major histocompatibility complex transactivator
7947969	0.014443	7.44e-04	-4.3451629	-0.411263	-0.8005475	FNBP4	formin binding protein 4
8050869	0.014465	7.46e-04	-4.344044	-0.413324	-0.4801638
8074789	0.014492	7.48e-04	-4.342434	-0.41629	-0.8859725
7895856	0.014517	7.51e-04	-4.3402237	-0.420362	-1.147505
7948534	0.014517	7.52e-04	-4.3399859	-0.4208	-0.7676538	DDB1	damage specific DNA binding protein 1
8005313	0.014517	7.52e-04	-4.3396468	-0.421425	-0.3767938	DRG2	developmentally regulated GTP binding protein 2
8092534	0.014517	7.53e-04	-4.3393689	-0.421937	-0.5154588	TMEM41A	transmembrane protein 41A
8139100	0.014517	7.50e-04	-4.340878	-0.419157	-1.2457525	TARP///TRGC2	TCR gamma alternate reading frame protein///T cell receptor gamma constant 2
8171182	0.014517	7.52e-04	-4.3395651	-0.421576	-0.5310062	PRKX	protein kinase, X-linked
7895330	0.014559	7.58e-04	-4.3352265	-0.429571	-0.4788625
7995492	0.014559	7.58e-04	-4.335413	-0.429227	-0.51814	ADCY7	adenylate cyclase 7
8076137	0.014559	7.56e-04	-4.336587	-0.427064	-0.4906175	SUN2	Sad1 and UNC84 domain containing 2
8098870	0.014559	7.58e-04	-4.3356214	-0.428843	-0.7045237	SPON2	spondin 2
8158862	0.014568	7.60e-04	-4.3341222	-0.431606	-0.6067263	SNORD62B///SNORD62A	small nucleolar RNA, C/D box 62B///small nucleolar RNA, C/D box 62A
8158864	0.014568	7.60e-04	-4.3341222	-0.431606	-0.6067263	SNORD62B///SNORD62A	small nucleolar RNA, C/D box 62B///small nucleolar RNA, C/D box 62A
7933427	0.014571	7.62e-04	-4.3325393	-0.434524	-0.7905187	AGAP5///AGAP9///AGAP12P///AGAP6///AGAP11///AGAP4	ArfGAP with GTPase domain, ankyrin repeat and PH domain 5///ArfGAP with GTPase domain, ankyrin repeat and PH domain 9///ArfGAP with GTPase domain, ankyrin repeat and PH domain 12, pseudogene///ArfGAP with GTPase domain, ankyrin repeat and PH domain 6///ArfGAP with GTPase domain, ankyrin repeat and PH domain 11///ArfGAP with GTPase domain, ankyrin repeat and PH domain 4
8066038	0.014571	7.61e-04	-4.3335572	-0.432648	-0.6192513	SLA2	Src like adaptor 2
8077458	0.014571	7.62e-04	-4.3328984	-0.433862	-0.4731338	EDEM1	ER degradation enhancing alpha-mannosidase like protein 1
7896240	0.014579	7.63e-04	-4.3318883	-0.435724	-0.8159675
7900510	0.014601	7.66e-04	-4.3300634	-0.439088	-0.60616	CTPS1	CTP synthase 1
8007799	0.014601	7.67e-04	-4.3295604	-0.440015	-0.560065	MGC57346	ADP-ribosylation factor pseudogene
8024282	0.014601	7.66e-04	-4.3297636	-0.439641	-0.4106525	DAZAP1	DAZ associated protein 1
7979721	0.014628	7.68e-04	-4.3282723	-0.44239	-0.836015	TMEM229B	transmembrane protein 229B
7899519	0.014635	7.69e-04	-4.3277105	-0.443426	-0.4181225	YTHDF2	YTH N6-methyladenosine RNA binding protein 2
8150537	0.014641	7.70e-04	-4.3272099	-0.444349	-0.5377525	SLC20A2	solute carrier family 20 member 2
7961031	0.014723	7.75e-04	-4.3236241	-0.450961	-0.8521313	LOC642846///DDX12P///DDX11	DEAD/H (Asp-Glu-Ala-Asp/His) box polypeptide 11-like///DEAD/H-box helicase 12, pseudogene///DEAD/H-box helicase 11
7983206	0.01475	7.78e-04	-4.3218148	-0.454298	-0.663185	TUBGCP4	tubulin gamma complex associated protein 4
8054045	0.01475	7.78e-04	-4.3215726	-0.454744	-0.4534575	FAHD2B///FAHD2A	fumarylacetoacetate hydrolase domain containing 2B///fumarylacetoacetate hydrolase domain containing 2A
8046306	0.014823	7.83e-04	-4.3185067	-0.460399	-0.652315	GORASP2	golgi reassembly stacking protein 2
8169419	0.014852	7.86e-04	-4.3163171	-0.464438	-0.8091013	ALG13	ALG13, UDP-N-acetylglucosaminyltransferase subunit
8177669	0.014852	7.85e-04	-4.3165718	-0.463969	-0.67111	LINC00680-GUSBP4///LOC100133050///GUSBP9///GUSBP1///GUSBP3///GUSBP2///SMA5///SMA4///GUSBP3///SMA5///SMA4	LINC00680-GUSBP4 readthrough///glucuronidase beta pseudogene///glucuronidase, beta pseudogene 9///glucuronidase, beta pseudogene 1///glucuronidase, beta pseudogene 3///glucuronidase, beta pseudogene 2///glucuronidase beta pseudogene///glucuronidase beta pseudogene///glucuronidase, beta pseudogene 3///glucuronidase beta pseudogene///glucuronidase beta pseudogene
7895770	0.014904	7.89e-04	-4.314101	-0.468527	-0.568105
7896200	0.014919	7.93e-04	-4.3117704	-0.472827	-0.81083
7936614	0.014919	7.92e-04	-4.312516	-0.471452	-0.70657	EIF3A	eukaryotic translation initiation factor 3 subunit A
7940775	0.014919	7.92e-04	-4.3119425	-0.47251	-0.8133088	RARRES3///RARRES3	retinoic acid receptor responder 3///retinoic acid receptor responder 3
8061919	0.014919	7.93e-04	-4.3118151	-0.472745	-0.344285	CBFA2T2	CBFA2/RUNX1 translocation partner 2
8180237	0.014919	7.91e-04	-4.3126438	-0.471216	-0.5680775	METTL2B	methyltransferase like 2B
7892915	0.014923	7.94e-04	-4.3110082	-0.474234	-1.27206
7957167	0.014923	7.97e-04	-4.308928	-0.478073	-0.537025	TMEM19	transmembrane protein 19
7962455	0.014923	7.96e-04	-4.3091913	-0.477587	-1.3893063	NELL2	neural EGFL like 2
8123507	0.014923	7.96e-04	-4.3094516	-0.477106	-0.4969475	TBP	TATA-box binding protein
8145085	0.014923	7.94e-04	-4.3106804	-0.474839	-0.4765875	POLR3D	RNA polymerase III subunit D
8160682	0.014923	7.93e-04	-4.3111809	-0.473915	-0.60833	NOL6	nucleolar protein 6
7989132	0.014934	7.98e-04	-4.3079381	-0.4799	-0.8592775	RFX7	regulatory factor X7
8081254	0.015006	8.04e-04	-4.3044892	-0.486265	-0.6101875
7930498	0.015007	8.04e-04	-4.3038731	-0.487403	-0.6973325	ACSL5	acyl-CoA synthetase long-chain family member 5
8062545	0.015007	8.04e-04	-4.3038822	-0.487386	-0.483895	ACTR5	ARP5 actin-related protein 5 homolog
7954077	0.015016	8.06e-04	-4.3031893	-0.488665	-0.4388988	FAM234B	family with sequence similarity 234 member B
8139392	0.015016	8.06e-04	-4.3029529	-0.489102	-0.4731988	DDX56	DEAD-box helicase 56
7953483	0.015059	8.09e-04	-4.301156	-0.492419	-0.482915	USP5	ubiquitin specific peptidase 5
8076056	0.015082	8.10e-04	-4.3000463	-0.494468	-0.4697688	LOC400927-CSNK1E///CSNK1E	LOC400927-CSNK1E readthrough///casein kinase 1 epsilon
7904482	0.015099	8.12e-04	-4.2991341	-0.496152	-0.583975	SRGAP2C///SRGAP2B///SRGAP2	SLIT-ROBO Rho GTPase activating protein 2C///SLIT-ROBO Rho GTPase activating protein 2B///SLIT-ROBO Rho GTPase activating protein 2
8036613	0.015102	8.12e-04	-4.2987442	-0.496872	-0.5479313	HNRNPL	heterogeneous nuclear ribonucleoprotein L
8131143	0.015119	8.14e-04	-4.2978364	-0.498548	-0.6354013	LFNG	LFNG O-fucosylpeptide 3-beta-N-acetylglucosaminyltransferase
7952641	0.015148	8.16e-04	-4.2963906	-0.501218	-0.502405	ARHGAP32	Rho GTPase activating protein 32
8165610	0.015149	8.17e-04	-4.2955938	-0.50269	-0.4358387	DPH7///DPH7	diphthamide biosynthesis 7///diphthamide biosynthesis 7
7941511	0.015181	8.19e-04	-4.2941442	-0.505367	-0.6321613	SF3B2	splicing factor 3b subunit 2
7990165	0.015181	8.20e-04	-4.2938932	-0.50583	-0.5244088	PARP6	poly(ADP-ribose) polymerase family member 6
8116740	0.015322	8.28e-04	-4.2884168	-0.515946	-0.465515	RREB1	ras responsive element binding protein 1
7912112	0.015332	8.30e-04	-4.2871792	-0.518232	-0.5518038	DNAJC11	DnaJ heat shock protein family (Hsp40) member C11
7938683	0.015374	8.34e-04	-4.2848483	-0.522539	-0.5728238	OR7E37P///MGC72080///OR7E5P///DAPL1///OR7E47P///OR7E12P///OR7E14P	olfactory receptor family 7 subfamily E member 37 pseudogene///MGC72080 pseudogene///olfactory receptor family 7 subfamily E member 5 pseudogene///death associated protein like 1///olfactory receptor family 7 subfamily E member 47 pseudogene///olfactory receptor family 7 subfamily E member 12 pseudogene///olfactory receptor family 7 subfamily E member 14 pseudogene
7913705	0.015375	8.34e-04	-4.2845145	-0.523156	-0.8182263	CNR2	cannabinoid receptor 2
7900979	0.015385	8.36e-04	-4.2835566	-0.524926	-0.4612263	RNF220	ring finger protein 220
7915801	0.015385	8.37e-04	-4.2829881	-0.525977	-0.5445088	POMGNT1	protein O-linked mannose N-acetylglucosaminyltransferase 1 (beta 1,2-)
8004699	0.015385	8.37e-04	-4.2827941	-0.526335	-0.5171725	CHD3	chromodomain helicase DNA binding protein 3
8179504	0.015385	8.37e-04	-4.2827105	-0.526489	-0.481665	BRD2	bromodomain containing 2
7933574	0.015425	8.40e-04	-4.2810437	-0.52957	-0.8074575	AGAP5///AGAP9///AGAP12P///AGAP6///AGAP11///AGAP4	ArfGAP with GTPase domain, ankyrin repeat and PH domain 5///ArfGAP with GTPase domain, ankyrin repeat and PH domain 9///ArfGAP with GTPase domain, ankyrin repeat and PH domain 12, pseudogene///ArfGAP with GTPase domain, ankyrin repeat and PH domain 6///ArfGAP with GTPase domain, ankyrin repeat and PH domain 11///ArfGAP with GTPase domain, ankyrin repeat and PH domain 4
7938111	0.015427	8.40e-04	-4.2806609	-0.530277	-0.5199688	TIMM10B	translocase of inner mitochondrial membrane 10 homolog B (yeast)
7946211	0.015477	8.44e-04	-4.2784871	-0.534295	-0.5178788	RRP8	ribosomal RNA processing 8, methyltransferase, homolog (yeast)
7997059	0.015477	8.44e-04	-4.2783733	-0.534505	-0.7276525	DDX19A	DEAD-box helicase 19A
7906995	0.01551	8.46e-04	-4.2769594	-0.537119	-0.3368938	UCK2	uridine-cytidine kinase 2
7920057	0.015547	8.53e-04	-4.2725848	-0.545206	-0.6093838	TDRKH	tudor and KH domain containing
7956220	0.015547	8.53e-04	-4.2726432	-0.545098	-0.4791338	NABP2	nucleic acid binding protein 2
8125671	0.015547	8.52e-04	-4.2731735	-0.544118	-0.4100975	WDR46	WD repeat domain 46
8178826	0.015547	8.54e-04	-4.2724865	-0.545388	-1.0976787	HLA-DQB2///HLA-DQB1	major histocompatibility complex, class II, DQ beta 2///major histocompatibility complex, class II, DQ beta 1
8178939	0.015547	8.52e-04	-4.2731735	-0.544118	-0.4100975	WDR46	WD repeat domain 46
8180022	0.015547	8.54e-04	-4.2724865	-0.545388	-1.0976787	HLA-DQB2///HLA-DQB1	major histocompatibility complex, class II, DQ beta 2///major histocompatibility complex, class II, DQ beta 1
8062349	0.015557	8.57e-04	-4.270113	-0.549776	-0.5595938	RPN2	ribophorin II
8100902	0.015557	8.56e-04	-4.2709618	-0.548207	-0.60591	ANKRD17	ankyrin repeat domain 17
8105991	0.015557	8.57e-04	-4.2701189	-0.549765	-0.6619813	LINC00680-GUSBP4///LOC100133050///GUSBP9///GUSBP1///GUSBP3///GUSBP2///SMA5///SMA4///GUSBP3///SMA5///SMA4	LINC00680-GUSBP4 readthrough///glucuronidase beta pseudogene///glucuronidase, beta pseudogene 9///glucuronidase, beta pseudogene 1///glucuronidase, beta pseudogene 3///glucuronidase, beta pseudogene 2///glucuronidase beta pseudogene///glucuronidase beta pseudogene///glucuronidase, beta pseudogene 3///glucuronidase beta pseudogene///glucuronidase beta pseudogene
8110678	0.015557	8.57e-04	-4.2701486	-0.54971	-0.4579838	CCDC127	coiled-coil domain containing 127
8178220	0.015557	8.56e-04	-4.2708723	-0.548372	-0.90713	HLA-DPB1	major histocompatibility complex, class II, DP beta 1
7919251	0.015563	8.58e-04	-4.2696443	-0.550643	-0.7610813	GPR89A///GPR89B	G protein-coupled receptor 89A///G protein-coupled receptor 89B
8112560	0.015638	8.63e-04	-4.2668089	-0.555886	-0.66404	LINC00680-GUSBP4///LOC100133050///GUSBP9///GUSBP1///GUSBP3///GUSBP2///SMA5///SMA4///GUSBP3///SMA5///SMA4	LINC00680-GUSBP4 readthrough///glucuronidase beta pseudogene///glucuronidase, beta pseudogene 9///glucuronidase, beta pseudogene 1///glucuronidase, beta pseudogene 3///glucuronidase, beta pseudogene 2///glucuronidase beta pseudogene///glucuronidase beta pseudogene///glucuronidase, beta pseudogene 3///glucuronidase beta pseudogene///glucuronidase beta pseudogene
7893138	0.015663	8.65e-04	-4.2656723	-0.557988	-0.8893463
7896729	0.015664	8.65e-04	-4.2652459	-0.558777	-1.5568175
7964347	0.015699	8.68e-04	-4.263316	-0.562347	-0.7975513	NEMP1	nuclear envelope integral membrane protein 1
7941537	0.015709	8.70e-04	-4.2622962	-0.564233	-0.731005	PACS1	phosphofurin acidic cluster sorting protein 1
8118594	0.015709	8.70e-04	-4.2625742	-0.563719	-0.947455	HLA-DPB1	major histocompatibility complex, class II, DP beta 1
8137414	0.015709	8.70e-04	-4.2621151	-0.564568	-0.667675	NUB1	negative regulator of ubiquitin like proteins 1
7904853	0.015752	8.74e-04	-4.259802	-0.568847	-0.7968588	GPR89A///GPR89B	G protein-coupled receptor 89A///G protein-coupled receptor 89B
7969703	0.015795	8.79e-04	-4.2572116	-0.57364	-0.651155	IPO5	importin 5
7996785	0.015863	8.83e-04	-4.2546355	-0.578406	-0.5599263	PRMT7	protein arginine methyltransferase 7
7927353	0.015925	8.90e-04	-4.2505802	-0.585911	-0.8689363	AGAP5///AGAP9///AGAP12P///AGAP6///AGAP11///AGAP4	ArfGAP with GTPase domain, ankyrin repeat and PH domain 5///ArfGAP with GTPase domain, ankyrin repeat and PH domain 9///ArfGAP with GTPase domain, ankyrin repeat and PH domain 12, pseudogene///ArfGAP with GTPase domain, ankyrin repeat and PH domain 6///ArfGAP with GTPase domain, ankyrin repeat and PH domain 11///ArfGAP with GTPase domain, ankyrin repeat and PH domain 4
7933331	0.015925	8.90e-04	-4.2505802	-0.585911	-0.8689363	AGAP5///AGAP9///AGAP12P///AGAP6///AGAP11///AGAP4	ArfGAP with GTPase domain, ankyrin repeat and PH domain 5///ArfGAP with GTPase domain, ankyrin repeat and PH domain 9///ArfGAP with GTPase domain, ankyrin repeat and PH domain 12, pseudogene///ArfGAP with GTPase domain, ankyrin repeat and PH domain 6///ArfGAP with GTPase domain, ankyrin repeat and PH domain 11///ArfGAP with GTPase domain, ankyrin repeat and PH domain 4
8133167	0.015925	8.88e-04	-4.2512419	-0.584687	-0.5471375	KCTD7	potassium channel tetramerization domain containing 7
8178199	0.015976	8.94e-04	-4.247768	-0.591117	-0.9813513	HLA-DQA2///HLA-DQA1	major histocompatibility complex, class II, DQ alpha 2///major histocompatibility complex, class II, DQ alpha 1
8179489	0.015976	8.94e-04	-4.247768	-0.591117	-0.9813513	HLA-DQA2///HLA-DQA1	major histocompatibility complex, class II, DQ alpha 2///major histocompatibility complex, class II, DQ alpha 1
7895981	0.016009	8.98e-04	-4.2457174	-0.594913	-1.7567125
8139896	0.016009	8.98e-04	-4.2456778	-0.594986	-0.84478	PMS2P9///PMS2P7///PMS2P6///DTX2P1-UPK3BP1-PMS2P11///LOC441259///PMS2///PMS2P3///PMS2P5///PMS2P4///PMS2P1///PMS2P6///PMS2P3///PMS2P2///PMS2P1	PMS1 homolog 2, mismatch repair system component pseudogene 9///PMS1 homolog 2, mismatch repair system component pseudogene 7///PMS1 homolog 2, mismatch repair system component pseudogene 6///DTX2P1-UPK3BP1-PMS2P11 readthrough, transcribed pseudogene///PMS1 homolog 2, mismatch repair system component pseudogene///PMS1 homolog 2, mismatch repair system component///PMS1 homolog 2, mismatch repair s…
7895939	0.016116	9.06e-04	-4.2411614	-0.603348	-0.5493513
7921298	0.016131	9.07e-04	-4.2400365	-0.605431	-0.7115863	FCRL2	Fc receptor like 2
7990417	0.016131	9.07e-04	-4.2403149	-0.604915	-0.4570337	SCAMP2	secretory carrier membrane protein 2
8030199	0.01615	9.10e-04	-4.2386142	-0.608065	-0.4693813	SNRNP70	small nuclear ribonucleoprotein U1 subunit 70
7989834	0.016161	9.11e-04	-4.2379881	-0.609224	-0.7326813	VWA9	von Willebrand factor A domain containing 9
7993825	0.016229	9.16e-04	-4.2352041	-0.61438	-0.97294	SNX29P1///SNX29P2///SNX29	sorting nexin 29 pseudogene 1///sorting nexin 29 pseudogene 2///sorting nexin 29
7894239	0.016299	9.21e-04	-4.2320942	-0.620141	-0.6709687
8058614	0.016299	9.20e-04	-4.2326489	-0.619114	-0.6904838	LANCL1	LanC like 1
8155169	0.016299	9.21e-04	-4.2321408	-0.620055	-0.4868313	RECK	reversion inducing cysteine rich protein with kazal motifs
8112881	0.016316	9.23e-04	-4.2311486	-0.621893	-1.5344975
8180319	0.016319	9.25e-04	-4.2302038	-0.623643	-0.7339813	TGIF1	TGFB induced factor homeobox 1
7895123	0.016371	9.28e-04	-4.2280792	-0.627579	-0.7598863
8133309	0.016376	9.30e-04	-4.2273369	-0.628955	-0.6731425	PMS2P9///PMS2P7///PMS2P6///DTX2P1-UPK3BP1-PMS2P11///LOC441259///PMS2P3///PMS2P5///PMS2P4///PMS2P2///PMS2P1///PMS2P6///PMS2P3///PMS2P2///PMS2P1	PMS1 homolog 2, mismatch repair system component pseudogene 9///PMS1 homolog 2, mismatch repair system component pseudogene 7///PMS1 homolog 2, mismatch repair system component pseudogene 6///DTX2P1-UPK3BP1-PMS2P11 readthrough, transcribed pseudogene///PMS1 homolog 2, mismatch repair system component pseudogene///PMS1 homolog 2, mismatch repair system component pseudogene 3///PMS1 homolog 2, mism…
8036840	0.016451	9.35e-04	-4.224373	-0.634447	-0.3600938	AKT2	AKT serine/threonine kinase 2
8003639	0.016459	9.36e-04	-4.2238214	-0.635469	-0.4489075	WDR81	WD repeat domain 81
7939374	0.016482	9.39e-04	-4.2221303	-0.638603	-0.8499175
8088458	0.016482	9.39e-04	-4.2217232	-0.639358	-0.56643	FHIT	fragile histidine triad
8133233	0.016492	9.41e-04	-4.2210533	-0.640599	-0.4445538	AUTS2	autism susceptibility candidate 2
8133345	0.016492	9.41e-04	-4.2208239	-0.641025	-0.4780963	WBSCR22	Williams-Beuren syndrome chromosome region 22
8111584	0.016494	9.42e-04	-4.2204933	-0.641637	-0.6321163	C5orf42	chromosome 5 open reading frame 42
7895790	0.016539	9.46e-04	-4.218254	-0.645788	-0.65007
7941136	0.016539	9.45e-04	-4.2185371	-0.645263	-0.4902175	VPS51	VPS51, GARP complex subunit
8156263	0.016568	9.48e-04	-4.2167301	-0.648613	-0.5039638	SPIN1	spindlin 1
7959786	0.016733	9.59e-04	-4.2109608	-0.659309	-0.541415	AACS	acetoacetyl-CoA synthetase
7977319	0.016745	9.60e-04	-4.2102981	-0.660538	-0.5636638	PLD4	phospholipase D family member 4
7896508	0.016924	9.72e-04	-4.2038508	-0.672496	-1.1159737
7924923	0.01694	9.77e-04	-4.2011525	-0.677501	-0.7451388	NUP133	nucleoporin 133
8074286	0.01694	9.75e-04	-4.2022363	-0.675491	-0.6558763	MICAL3	microtubule associated monooxygenase, calponin and LIM domain containing 3
8133074	0.01694	9.75e-04	-4.2022839	-0.675402	-0.495035	INTS4P2///INTS4P1///INTS4	integrator complex subunit 4 pseudogene 2///integrator complex subunit 4 pseudogene 1///integrator complex subunit 4
8146357	0.01694	9.75e-04	-4.2020593	-0.675819	-0.43773	MCM4	minichromosome maintenance complex component 4
7999634	0.016945	9.78e-04	-4.2005794	-0.678564	-0.9436313	PKD1P6-NPIPP1///NPIPA8///NPIPA7///NPIPA5///NPIPA2///NPIPA3///PKD1P1///NPIPA1	PKD1P6-NPIPP1 readthrough///nuclear pore complex interacting protein family member A8///nuclear pore complex interacting protein family member A7///nuclear pore complex interacting protein family member A5///nuclear pore complex interacting protein family member A2///nuclear pore complex interacting protein family member A3///polycystin 1, transient receptor potential channel interacting pseudoge…
7953844	0.016962	9.80e-04	-4.1996235	-0.680337	-0.9836362	LOC642846///DDX12P///DDX11	DEAD/H (Asp-Glu-Ala-Asp/His) box polypeptide 11-like///DEAD/H-box helicase 12, pseudogene///DEAD/H-box helicase 11
8102912	0.017065	9.86e-04	-4.1961816	-0.686724	-0.8328425	TBC1D9	TBC1 domain family member 9
7989516	0.017126	9.90e-04	-4.1939656	-0.690836	-0.6573037	HERC1	HECT and RLD domain containing E3 ubiquitin protein ligase family member 1
7894737	0.01713	9.92e-04	-4.1930697	-0.692498	-0.7699513
8122971	0.01713	9.91e-04	-4.1933195	-0.692035	-0.58247	ARID1B	AT-rich interaction domain 1B
7928630	0.017146	9.96e-04	-4.1906675	-0.696957	-0.44215	EIF5AL1///EIF5A	eukaryotic translation initiation factor 5A-like 1///eukaryotic translation initiation factor 5A
7958800	0.017146	9.96e-04	-4.1909539	-0.696425	-0.5706212	MAPKAPK5	mitogen-activated protein kinase-activated protein kinase 5
7984298	0.017146	9.95e-04	-4.1916728	-0.695091	-0.7493175	DIS3L	DIS3 like exosome 3'-5' exoribonuclease
8042737	0.017146	9.96e-04	-4.1908153	-0.696682	-0.6470513	ALMS1	ALMS1, centrosome and basal body associated protein
8165794	0.017146	9.94e-04	-4.1918505	-0.694761	-0.5644963	CD99	CD99 molecule
8176360	0.017146	9.94e-04	-4.1918505	-0.694761	-0.5644963	CD99	CD99 molecule
8094743	0.017203	1.00e-03	-4.1886374	-0.700725	-0.709645	RHOH	ras homolog family member H
8002347	0.017213	1.00e-03	-4.1877967	-0.702285	-0.6747262	AARS	alanyl-tRNA synthetase
8060379	0.017213	1.00e-03	-4.1878401	-0.702205	-0.7104113	PSMF1	proteasome inhibitor subunit 1
7941946	0.017269	1.01e-03	-4.185517	-0.706517	-0.4906975	NDUFV1	NADH:ubiquinone oxidoreductase core subunit V1
8180417	0.017281	1.01e-03	-4.1848753	-0.707708	-0.5188125	METTL2B	methyltransferase like 2B
7999903	0.01729	1.01e-03	-4.1841977	-0.708966	-0.5660563	KNOP1	lysine rich nucleolar protein 1
8167763	0.01729	1.01e-03	-4.1840749	-0.709194	-0.5845975	TSPYL2	TSPY like 2
8048489	0.017308	1.01e-03	-4.1832467	-0.710732	-0.4111825	ANKZF1	ankyrin repeat and zinc finger domain containing 1
8016725	0.017324	1.01e-03	-4.1825007	-0.712117	-0.52276	ANKRD40	ankyrin repeat domain 40
8125556	0.017385	1.02e-03	-4.1795425	-0.71761	-1.1074625	HLA-DPA1	major histocompatibility complex, class II, DP alpha 1
8178891	0.017385	1.02e-03	-4.1795425	-0.71761	-1.1074625	HLA-DPA1	major histocompatibility complex, class II, DP alpha 1
7944382	0.017424	1.02e-03	-4.1776053	-0.721207	-0.53069	VPS11	VPS11, CORVET/HOPS core subunit
7967736	0.017424	1.02e-03	-4.177566	-0.72128	-0.4782775	POLE	DNA polymerase epsilon, catalytic subunit
8120783	0.017504	1.03e-03	-4.1748715	-0.726284	-0.3247788	MYO6	myosin VI
7898975	0.017544	1.03e-03	-4.1734074	-0.729004	-0.587965	SRRM1	serine and arginine repetitive matrix 1
8043187	0.017629	1.04e-03	-4.1700438	-0.735252	-0.5070125	MAT2A	methionine adenosyltransferase 2A
8104621	0.017632	1.04e-03	-4.1697028	-0.735885	-0.6488663	LINC00680-GUSBP4///LOC100133050///GUSBP9///GUSBP1///GUSBP3///GUSBP2///SMA5///SMA4///GUSBP3///SMA5///SMA4	LINC00680-GUSBP4 readthrough///glucuronidase beta pseudogene///glucuronidase, beta pseudogene 9///glucuronidase, beta pseudogene 1///glucuronidase, beta pseudogene 3///glucuronidase, beta pseudogene 2///glucuronidase beta pseudogene///glucuronidase beta pseudogene///glucuronidase, beta pseudogene 3///glucuronidase beta pseudogene///glucuronidase beta pseudogene
7896003	0.017676	1.04e-03	-4.1681223	-0.738822	-0.7153188
7943827	0.017702	1.04e-03	-4.1670777	-0.740762	-0.5252225	DLAT	dihydrolipoamide S-acetyltransferase
7948565	0.017716	1.04e-03	-4.166387	-0.742046	-0.5911988	CYB561A3	cytochrome b561 family member A3
7951633	0.017749	1.05e-03	-4.1651424	-0.744358	-0.6014763	ALG9	ALG9, alpha-1,2-mannosyltransferase
8069910	0.017749	1.05e-03	-4.1648753	-0.744855	-0.6147425	SCAF4	SR-related CTD associated factor 4
8009008	0.017806	1.05e-03	-4.1626379	-0.749012	-0.4710588	METTL2A	methyltransferase like 2A
8074577	0.017806	1.05e-03	-4.1626965	-0.748903	-0.47067	PI4KAP1///PI4KAP2///PI4KA	phosphatidylinositol 4-kinase alpha pseudogene 1///phosphatidylinositol 4-kinase alpha pseudogene 2///phosphatidylinositol 4-kinase alpha
8003089	0.017811	1.05e-03	-4.1622317	-0.749767	-0.4578313	MBTPS1	membrane bound transcription factor peptidase, site 1
7918457	0.01783	1.05e-03	-4.161119	-0.751835	-0.6530038	KCNA3	potassium voltage-gated channel subfamily A member 3
8049097	0.01785	1.06e-03	-4.1602653	-0.753421	-0.5314425	DIS3L2	DIS3 like 3'-5' exoribonuclease 2
8173340	0.01792	1.06e-03	-4.1579285	-0.757764	-0.3457675	PJA1	praja ring finger ubiquitin ligase 1
8046695	0.017949	1.06e-03	-4.156619	-0.760199	-0.6913038	ITGA4	integrin subunit alpha 4
8106068	0.017949	1.06e-03	-4.1560061	-0.761338	-0.6827175	MCCC2	methylcrotonoyl-CoA carboxylase 2
8177601	0.017949	1.06e-03	-4.1560061	-0.761338	-0.6827175	MCCC2	methylcrotonoyl-CoA carboxylase 2
7953949	0.01796	1.07e-03	-4.1544854	-0.764165	-1.384175	KLRD1	killer cell lectin like receptor D1
7990092	0.01796	1.07e-03	-4.1545187	-0.764103	-0.5298563	MYO9A	myosin IXA
8088895	0.01796	1.07e-03	-4.1543702	-0.764379	-0.5069838	FAM86DP	family with sequence similarity 86, member D, pseudogene
8155327	0.018001	1.07e-03	-4.1523545	-0.768126	-0.3969575	ALDH1B1	aldehyde dehydrogenase 1 family member B1
8114691	0.018008	1.07e-03	-4.1518857	-0.768998	-0.3864813	HDAC3	histone deacetylase 3
8014768	0.018011	1.07e-03	-4.1515498	-0.769622	-0.4813825	PLXDC1	plexin domain containing 1
8080909	0.018015	1.07e-03	-4.1508876	-0.770853	-0.5479625
8022022	0.018025	1.08e-03	-4.1499278	-0.772638	-0.5297275	LPIN2	lipin 2
8114898	0.018025	1.08e-03	-4.1498172	-0.772844	-0.7200225
8164742	0.018025	1.08e-03	-4.1502613	-0.772018	-0.5024975	DDX31	DEAD-box helicase 31
7894019	0.018044	1.08e-03	-4.1487272	-0.77487	-0.5109612
7893248	0.018047	1.08e-03	-4.148334	-0.775601	-0.6235963
7915363	0.018063	1.08e-03	-4.1471742	-0.777758	-0.5703175	SCMH1	sex comb on midleg homolog 1 (Drosophila)
8070799	0.018063	1.08e-03	-4.1468473	-0.778366	-0.46937	UBE2G2	ubiquitin conjugating enzyme E2 G2
7928369	0.018294	1.10e-03	-4.1391035	-0.792769	-0.5555388	SEC24C	SEC24 homolog C, COPII coat complex component
8085531	0.018294	1.10e-03	-4.1391695	-0.792646	-0.6088638	MRPS25	mitochondrial ribosomal protein S25
7927552	0.018326	1.10e-03	-4.1379189	-0.794972	-0.79592	AGAP5///AGAP9///AGAP12P///AGAP6///AGAP11///AGAP4	ArfGAP with GTPase domain, ankyrin repeat and PH domain 5///ArfGAP with GTPase domain, ankyrin repeat and PH domain 9///ArfGAP with GTPase domain, ankyrin repeat and PH domain 12, pseudogene///ArfGAP with GTPase domain, ankyrin repeat and PH domain 6///ArfGAP with GTPase domain, ankyrin repeat and PH domain 11///ArfGAP with GTPase domain, ankyrin repeat and PH domain 4
7893028	0.018474	1.11e-03	-4.1326297	-0.804813	-1.7107587
7893476	0.018474	1.11e-03	-4.1328153	-0.804467	-1.024905
7895585	0.018474	1.11e-03	-4.1323656	-0.805304	-0.6264263
8071691	0.018487	1.11e-03	-4.131482	-0.806948	-0.53793	BCR	BCR, RhoGEF and GTPase activating protein
8132523	0.018513	1.12e-03	-4.1304961	-0.808783	-0.4598488	UBE2D4	ubiquitin conjugating enzyme E2 D4 (putative)
8158686	0.018513	1.12e-03	-4.1300777	-0.809561	-0.4273025	FUBP3	far upstream element binding protein 3
7896230	0.018595	1.13e-03	-4.126612	-0.816011	-1.048775
7895626	0.018603	1.13e-03	-4.125309	-0.818436	-0.395075
8165658	0.018603	1.13e-03	-4.1253625	-0.818337	-0.96942	MTND2P28	mitochondrially encoded NADH:ubiquinone oxidoreductase core subunit 2 pseudogene 28
8014248	0.018622	1.13e-03	-4.1245139	-0.819916	-0.9062663	SLFN13	schlafen family member 13
7994535	0.018624	1.13e-03	-4.1241964	-0.820507	-0.4008613
7899220	0.018633	1.13e-03	-4.1232481	-0.822272	-0.675695	ARID1A	AT-rich interaction domain 1A
7958895	0.018633	1.13e-03	-4.1230492	-0.822643	-0.949375	OAS3	2'-5'-oligoadenylate synthetase 3
7975045	0.018633	1.13e-03	-4.1227486	-0.823202	-0.4919887	MTHFD1	methylenetetrahydrofolate dehydrogenase, cyclohydrolase and formyltetrahydrofolate synthetase 1
8006392	0.018633	1.13e-03	-4.1226437	-0.823398	-0.4660363	PSMD11	proteasome 26S subunit, non-ATPase 11
8051135	0.018633	1.13e-03	-4.1229466	-0.822834	-0.4521587	IFT172	intraflagellar transport 172
7894469	0.018676	1.14e-03	-4.1201704	-0.828002	-0.41175
7935058	0.018676	1.14e-03	-4.1201467	-0.828046	-0.6719488	MYOF	myoferlin
8048995	0.018676	1.14e-03	-4.1211871	-0.826109	-0.5585425	ITM2C	integral membrane protein 2C
8119722	0.018676	1.14e-03	-4.1203526	-0.827662	-0.452705	CUL9	cullin 9
7900857	0.018684	1.14e-03	-4.1196693	-0.828935	-0.461	ST3GAL3	ST3 beta-galactoside alpha-2,3-sialyltransferase 3
7931081	0.018703	1.14e-03	-4.1183421	-0.831405	-0.6774575	PLEKHA1	pleckstrin homology domain containing A1
8135902	0.018854	1.15e-03	-4.1136163	-0.840205	-0.8892913	SND1-IT1	SND1 intronic transcript 1
7970905	0.018879	1.16e-03	-4.1126651	-0.841976	-0.5055813
8133331	0.018886	1.16e-03	-4.1122115	-0.842821	-0.8414625	POM121C///POM121	POM121 transmembrane nucleoporin C///POM121 transmembrane nucleoporin
8131631	0.018901	1.16e-03	-4.1112744	-0.844566	-0.7263188	HDAC9	histone deacetylase 9
8125545	0.018916	1.16e-03	-4.1098352	-0.847246	-0.5004963	HLA-DOA	major histocompatibility complex, class II, DO alpha
8137865	0.018916	1.16e-03	-4.1101875	-0.84659	-0.5073688	GNA12	G protein subunit alpha 12
7907531	0.018954	1.17e-03	-4.1070491	-0.852436	-0.598225	GPR52	G protein-coupled receptor 52
7950751	0.018954	1.17e-03	-4.1076752	-0.851269	-0.561015	SNORA70E	small nucleolar RNA, H/ACA box 70E
7999608	0.018954	1.17e-03	-4.1074208	-0.851743	-0.744555	RRN3	RRN3 homolog, RNA polymerase I transcription factor
8088468	0.018954	1.17e-03	-4.1077916	-0.851053	-0.6916513	NPCDR1	nasopharyngeal carcinoma, down-regulated 1
8165686	0.018954	1.17e-03	-4.1080294	-0.85061	-0.749975
7944991	0.018962	1.17e-03	-4.1064866	-0.853483	-0.6167625	STT3A	STT3A, catalytic subunit of the oligosaccharyltransferase complex
8117243	0.019019	1.17e-03	-4.1046717	-0.856864	-0.5333563	CARMIL1	capping protein regulator and myosin 1 linker 1
7935780	0.019072	1.18e-03	-4.1026937	-0.860549	-0.4703138	SEC31B	SEC31 homolog B, COPII coat complex component
8164883	0.019072	1.18e-03	-4.1028011	-0.860349	-0.3712538	SURF4	surfeit 4
7895719	0.019077	1.18e-03	-4.1022898	-0.861301	-0.9165838
7921637	0.019094	1.18e-03	-4.1015762	-0.862631	-0.6622137	CD84	CD84 molecule
7895890	0.019112	1.18e-03	-4.1006393	-0.864376	-0.8157238
8149365	0.01912	1.18e-03	-4.1000864	-0.865407	-0.40584	FAM86JP///FAM86HP///FAM86DP///FAM86B2///FAM86FP///FAM86C2P///FAM86B3P///EEF2KMT///FAM86B1///FAM86C1	family with sequence similarity 86, member A pseudogene///family with sequence similarity 86, member A pseudogene///family with sequence similarity 86, member D, pseudogene///family with sequence similarity 86 member B2///family with sequence similarity 86, member A pseudogene///family with sequence similarity 86, member A pseudogene///family with sequence similarity 86, member A pseudogene///euk…
7944867	0.019128	1.18e-03	-4.0996276	-0.866261	-0.8478888
8180260	0.019182	1.19e-03	-4.0979013	-0.869478	-0.3923613	BANF1	barrier to autointegration factor 1
7973116	0.019226	1.19e-03	-4.0964253	-0.872229	-0.4423625	METTL17	methyltransferase like 17
7943760	0.019288	1.20e-03	-4.0942361	-0.876308	-0.4699113	SIK2	salt inducible kinase 2
7981732	0.019363	1.20e-03	-4.0915673	-0.881282	-0.70479	LOC102723407///IGHV4-31///IGHM///IGHD///IGHA2///LOC102723407///SKAP2///IGHA2///IGHA1///IGH	putative V-set and immunoglobulin domain-containing-like protein IGHV4OR15-8///immunoglobulin heavy variable 4-31///immunoglobulin heavy constant mu///immunoglobulin heavy constant delta///immunoglobulin heavy constant alpha 2 (A2m marker)///putative V-set and immunoglobulin domain-containing-like protein IGHV4OR15-8///src kinase associated phosphoprotein 2///immunoglobulin heavy constant alpha 2…
8022342	0.019363	1.20e-03	-4.0914276	-0.881542	-0.66815	AFG3L2	AFG3 like matrix AAA peptidase subunit 2
8139456	0.019376	1.21e-03	-4.0905731	-0.883135	-0.6786275	SNORA9///SNHG15	small nucleolar RNA, H/ACA box 9///small nucleolar RNA host gene 15
7981183	0.019403	1.21e-03	-4.08959	-0.884967	-0.7459688	TCL1A	T-cell leukemia/lymphoma 1A
8110450	0.019594	1.22e-03	-4.0836971	-0.895953	-0.3308875	HNRNPAB	heterogeneous nuclear ribonucleoprotein A/B
8041542	0.019657	1.23e-03	-4.0812512	-0.900513	-0.5337	GALM	galactose mutarotase
8119993	0.019704	1.23e-03	-4.0791094	-0.904507	-0.7336675	HSP90AB1	heat shock protein 90 alpha family class B member 1
8073397	0.019737	1.23e-03	-4.0778503	-0.906855	-0.3780162	ZC3H7B	zinc finger CCCH-type containing 7B
7911539	0.01974	1.24e-03	-4.0768965	-0.908634	-0.4682638	CCNL2	cyclin L2
8110253	0.01974	1.24e-03	-4.0771222	-0.908213	-0.3814525	ZNF346	zinc finger protein 346
8168762	0.01974	1.24e-03	-4.0770765	-0.908298	-0.41224	CSTF2	cleavage stimulation factor subunit 2
8180410	0.01974	1.24e-03	-4.0767562	-0.908895	-0.431515	EIF3F	eukaryotic translation initiation factor 3 subunit F
7894470	0.019755	1.24e-03	-4.0758725	-0.910543	-0.692235
8140035	0.019765	1.24e-03	-4.0753612	-0.911497	-0.82056
8071136	0.019795	1.24e-03	-4.0738108	-0.914388	-0.3939688	PEX26	peroxisomal biogenesis factor 26
8178298	0.019911	1.25e-03	-4.0702413	-0.921046	-0.512015	GABBR1	gamma-aminobutyric acid type B receptor subunit 1
7953532	0.019924	1.25e-03	-4.0696395	-0.922169	-0.5348913	ENO2	enolase 2
8106660	0.019991	1.26e-03	-4.0671289	-0.926853	-0.8382175	RASGRF2	Ras protein specific guanine nucleotide releasing factor 2
8134821	0.019991	1.26e-03	-4.0673651	-0.926412	-0.2907325	MEPCE	methylphosphate capping enzyme
8009277	0.020003	1.26e-03	-4.0665781	-0.92788	-0.6052612	RGS9	regulator of G-protein signaling 9
8037123	0.020012	1.26e-03	-4.0660785	-0.928812	-0.4379238	POU2F2	POU class 2 homeobox 2
8164694	0.020052	1.27e-03	-4.0647885	-0.931219	-0.5590088
8048898	0.020061	1.27e-03	-4.0643086	-0.932114	-0.6256675	SP140	SP140 nuclear body protein
8163733	0.020105	1.27e-03	-4.0629009	-0.934741	-0.48957	CDK5RAP2	CDK5 regulatory subunit associated protein 2
8000636	0.020123	1.27e-03	-4.0621939	-0.93606	-1.2007038	NPIPB9///NPIPB5///NPIPB6///NPIPB3	nuclear pore complex interacting protein family member B9///nuclear pore complex interacting protein family member B5///nuclear pore complex interacting protein family member B6///nuclear pore complex interacting protein family member B3
7951535	0.020177	1.28e-03	-4.0605438	-0.939139	-0.5448137	KDELC2	KDEL motif containing 2
8054437	0.020229	1.28e-03	-4.0589304	-0.94215	-0.63863	ANAPC1P1///ANAPC1	anaphase promoting complex subunit 1 pseudogene 1///anaphase promoting complex subunit 1
7921900	0.020233	1.28e-03	-4.0585733	-0.942816	-1.1653125	SH2D1B	SH2 domain containing 1B
7904930	0.020261	1.28e-03	-4.0576101	-0.944614	-0.7433025	GPR89A///GPR89B	G protein-coupled receptor 89A///G protein-coupled receptor 89B
8066200	0.020275	1.29e-03	-4.0567853	-0.946153	-0.4286313	TTI1	TELO2 interacting protein 1
8066431	0.020376	1.29e-03	-4.0538863	-0.951564	-0.4477738	ADA	adenosine deaminase
8156610	0.020382	1.29e-03	-4.0531562	-0.952927	-0.5674612	HABP4	hyaluronan binding protein 4
8151475	0.020435	1.30e-03	-4.0511531	-0.956666	-0.3993125	TPD52///TPD52	tumor protein D52///tumor protein D52
8106393	0.020489	1.30e-03	-4.0492703	-0.960181	-0.5580838	F2R	coagulation factor II thrombin receptor
8022728	0.020502	1.31e-03	-4.0486899	-0.961264	-0.4590425	DSC1	desmocollin 1
7916747	0.020514	1.31e-03	-4.0481452	-0.962281	-0.6826825	JAK1	Janus kinase 1
7894560	0.020516	1.31e-03	-4.0478378	-0.962855	-0.7327712
8107750	0.020529	1.31e-03	-4.0469664	-0.964482	-0.4944225	PRRC1	proline rich coiled-coil 1
7895221	0.020542	1.31e-03	-4.0457042	-0.966839	-0.5307438
8117435	0.020549	1.31e-03	-4.0452207	-0.967741	-1.2079475	BTN3A2	butyrophilin subfamily 3 member A2
8011692	0.020556	1.32e-03	-4.0443612	-0.969346	-0.4570138	PELP1	proline, glutamate and leucine rich protein 1
7996860	0.020561	1.32e-03	-4.0437417	-0.970503	-0.60727	TANGO6	transport and golgi organization 6 homolog
8165684	0.020561	1.32e-03	-4.0437246	-0.970535	-1.0047488
7958455	0.020572	1.32e-03	-4.0429603	-0.971962	-0.5302988	UNG	uracil DNA glycosylase
8139433	0.020572	1.32e-03	-4.0429978	-0.971892	-0.5079438	MYO1G	myosin IG
7892843	0.020599	1.32e-03	-4.0420397	-0.973681	-0.6641488
7967794	0.020604	1.32e-03	-4.041666	-0.974379	-0.3138138	ANKLE2	ankyrin repeat and LEM domain containing 2
8112564	0.02061	1.32e-03	-4.0412536	-0.975149	-0.693755	LINC00680-GUSBP4///LOC100133050///GUSBP9///GUSBP1///GUSBP3///GUSBP2///SMA5///SMA4///GUSBP3///SMA5///SMA4	LINC00680-GUSBP4 readthrough///glucuronidase beta pseudogene///glucuronidase, beta pseudogene 9///glucuronidase, beta pseudogene 1///glucuronidase, beta pseudogene 3///glucuronidase, beta pseudogene 2///glucuronidase beta pseudogene///glucuronidase beta pseudogene///glucuronidase, beta pseudogene 3///glucuronidase beta pseudogene///glucuronidase beta pseudogene
8069057	0.020623	1.33e-03	-4.0406792	-0.976222	-0.4349025	PFKL	phosphofructokinase, liver type
7896392	0.020658	1.33e-03	-4.0393222	-0.978756	-1.1242238
7906443	0.020702	1.33e-03	-4.037955	-0.981309	-0.8357962	FCER1A	Fc fragment of IgE receptor Ia
7893061	0.020813	1.34e-03	-4.034233	-0.988261	-0.511325
7937217	0.020825	1.35e-03	-4.0327982	-0.990941	-0.3711375	ECHS1	enoyl-CoA hydratase, short chain 1
8015526	0.020825	1.35e-03	-4.0326495	-0.991219	-0.4964975	KAT2A	lysine acetyltransferase 2A
8061706	0.020834	1.35e-03	-4.0319358	-0.992552	-0.50814	POFUT1	protein O-fucosyltransferase 1
8094259	0.020842	1.35e-03	-4.0315062	-0.993355	-0.770195	LAP3	leucine aminopeptidase 3
8032926	0.02089	1.35e-03	-4.0300595	-0.996058	-0.47649	PTPRS	protein tyrosine phosphatase, receptor type S
7894681	0.020899	1.35e-03	-4.029556	-0.996998	-1.0646325
8117140	0.020964	1.36e-03	-4.0272428	-1.00132	-0.558495	CDKAL1	CDK5 regulatory subunit associated protein 1 like 1
8106516	0.021122	1.37e-03	-4.0223257	-1.010508	-0.6444837	JMY	junction mediating and regulatory protein, p53 cofactor
8073457	0.021124	1.37e-03	-4.0220346	-1.011052	-0.4992013	XRCC6	X-ray repair cross complementing 6
8050846	0.021128	1.37e-03	-4.021701	-1.011675	-0.392445	DTNB	dystrobrevin beta
7983306	0.021163	1.38e-03	-4.0203422	-1.014214	-0.374955	WDR76	WD repeat domain 76
8052331	0.021163	1.38e-03	-4.0204492	-1.014014	-0.5263175	PNPT1	polyribonucleotide nucleotidyltransferase 1
7962274	0.02118	1.38e-03	-4.0197	-1.015415	-0.3690575	KIF21A	kinesin family member 21A
8099570	0.021295	1.39e-03	-4.0163852	-1.02161	-0.647595	DCAF16	DDB1 and CUL4 associated factor 16
8112469	0.021349	1.39e-03	-4.0145807	-1.024983	-0.6908638	LINC00680-GUSBP4///LOC100133050///GUSBP9///GUSBP1///GUSBP3///GUSBP2///SMA5///SMA4///GUSBP3///SMA5///SMA4	LINC00680-GUSBP4 readthrough///glucuronidase beta pseudogene///glucuronidase, beta pseudogene 9///glucuronidase, beta pseudogene 1///glucuronidase, beta pseudogene 3///glucuronidase, beta pseudogene 2///glucuronidase beta pseudogene///glucuronidase beta pseudogene///glucuronidase, beta pseudogene 3///glucuronidase beta pseudogene///glucuronidase beta pseudogene
8066407	0.021369	1.40e-03	-4.0134163	-1.027159	-0.457825	FITM2	fat storage inducing transmembrane protein 2
8089596	0.021369	1.40e-03	-4.0133702	-1.027246	-0.6733988	CFAP44	cilia and flagella associated protein 44
8164781	0.021397	1.40e-03	-4.0121506	-1.029525	-0.47502	TSC1	tuberous sclerosis 1
8177544	0.021397	1.40e-03	-4.0119526	-1.029895	-0.6677813	LINC00680-GUSBP4///LOC100133050///GUSBP9///GUSBP1///GUSBP3///GUSBP2///SMA5///SMA4///GUSBP3///SMA5///SMA4	LINC00680-GUSBP4 readthrough///glucuronidase beta pseudogene///glucuronidase, beta pseudogene 9///glucuronidase, beta pseudogene 1///glucuronidase, beta pseudogene 3///glucuronidase, beta pseudogene 2///glucuronidase beta pseudogene///glucuronidase beta pseudogene///glucuronidase, beta pseudogene 3///glucuronidase beta pseudogene///glucuronidase beta pseudogene
8015908	0.021401	1.40e-03	-4.0111184	-1.031455	-0.3620038	LSM12	LSM12 homolog
8087640	0.021401	1.40e-03	-4.0106248	-1.032378	-0.4379538	RASSF1	Ras association domain family member 1
8103859	0.021401	1.40e-03	-4.0111073	-1.031476	-0.5951462	DCTD	dCMP deaminase
8120215	0.021401	1.40e-03	-4.010865	-1.031929	-0.61258	PAQR8	progestin and adipoQ receptor family member 8
8015969	0.021417	1.41e-03	-4.0097912	-1.033936	-0.47538	UBTF	upstream binding transcription factor, RNA polymerase I
7959251	0.021427	1.41e-03	-4.0093023	-1.03485	-0.762185	P2RX7	purinergic receptor P2X 7
7894269	0.021462	1.41e-03	-4.007909	-1.037455	-0.5127675
8067361	0.021462	1.41e-03	-4.0074069	-1.038394	-0.5229688	TAF4	TATA-box binding protein associated factor 4
8136849	0.021464	1.41e-03	-4.006958	-1.039233	-0.416035	GSTK1	glutathione S-transferase kappa 1
7991374	0.021468	1.41e-03	-4.0066255	-1.039855	-0.537195	IDH2	isocitrate dehydrogenase (NADP(+)) 2, mitochondrial
7980051	0.021503	1.42e-03	-4.0055369	-1.04189	-0.57226	ELMSAN1	ELM2 and Myb/SANT domain containing 1
7957549	0.021518	1.42e-03	-4.0047098	-1.043437	-0.443485	RN7SL737P	RNA, 7SL, cytoplasmic 737, pseudogene
8082444	0.021518	1.42e-03	-4.0047343	-1.043391	-0.605715	ACAD9	acyl-CoA dehydrogenase family member 9
8145259	0.021642	1.43e-03	-4.0012341	-1.049936	-0.6940475	CHMP7	charged multivesicular body protein 7
8050255	0.021697	1.43e-03	-3.9996479	-1.052903	-0.7265413	NOL10	nucleolar protein 10
7961252	0.021732	1.44e-03	-3.9979043	-1.056164	-0.4529325	PRH1-PRR4///PRR4	PRH1-PRR4 readthrough///proline rich 4 (lacrimal)
8068952	0.021736	1.44e-03	-3.9975234	-1.056876	-0.4141388	AGPAT3	1-acylglycerol-3-phosphate O-acyltransferase 3
7893399	0.02176	1.44e-03	-3.9967245	-1.05837	-0.6034988
7896717	0.021769	1.44e-03	-3.9960122	-1.059703	-0.73316
7958439	0.021769	1.44e-03	-3.995905	-1.059903	-0.3990925	USP30	ubiquitin specific peptidase 30
8107044	0.021769	1.44e-03	-3.9957822	-1.060133	-1.017075	ERAP2	endoplasmic reticulum aminopeptidase 2
8093330	0.021802	1.45e-03	-3.9947558	-1.062053	-1.1214988
8044745	0.021806	1.45e-03	-3.9944409	-1.062642	-0.6356163	DDX18	DEAD-box helicase 18
8125530	0.021844	1.45e-03	-3.9930461	-1.065251	-0.8399475	HLA-DMB	major histocompatibility complex, class II, DM beta
7928600	0.021904	1.46e-03	-3.9911332	-1.068829	-0.4469388	EIF5AL1///EIF5A	eukaryotic translation initiation factor 5A-like 1///eukaryotic translation initiation factor 5A
8118259	0.021935	1.46e-03	-3.9901595	-1.070651	-0.3577462	MSH5-SAPCD1///MSH5	MSH5-SAPCD1 readthrough (NMD candidate)///mutS homolog 5
8059279	0.02218	1.48e-03	-3.9834285	-1.083244	-0.3674925	EPHA4	EPH receptor A4
8137232	0.022191	1.48e-03	-3.9828556	-1.084316	-0.5616213	GIMAP8	GTPase, IMAP family member 8
8008064	0.022205	1.48e-03	-3.9821356	-1.085664	-0.45522	PNPO	pyridoxamine 5'-phosphate oxidase
7978239	0.022255	1.49e-03	-3.9807196	-1.088314	-0.3873463	RABGGTA	Rab geranylgeranyltransferase alpha subunit
7894498	0.022313	1.49e-03	-3.9789036	-1.091712	-0.6535438
7948037	0.022323	1.49e-03	-3.9782018	-1.093026	-0.6043788
7894366	0.022391	1.50e-03	-3.9762076	-1.096758	-0.9476688
8148955	0.022402	1.50e-03	-3.9756401	-1.09782	-0.4110338	C8orf33	chromosome 8 open reading frame 33
8084100	0.022478	1.51e-03	-3.9736344	-1.101574	-0.59456	USP13	ubiquitin specific peptidase 13 (isopeptidase T-3)
8040578	0.022507	1.51e-03	-3.9727263	-1.103274	-0.4275613	CENPO	centromere protein O
7946655	0.022508	1.51e-03	-3.9724149	-1.103857	-0.4685012	CSNK2A3///CSNK2A1	casein kinase 2 alpha 3///casein kinase 2 alpha 1
8083630	0.022508	1.51e-03	-3.9722454	-1.104174	-0.6703325	GFM1	G elongation factor mitochondrial 1
7970473	0.022514	1.51e-03	-3.9718796	-1.104859	-0.7548888	XPO4	exportin 4
8054077	0.022551	1.52e-03	-3.9706858	-1.107094	-0.4999375	ACTR1B	ARP1 actin-related protein 1 homolog B, centractin beta
8079662	0.022551	1.52e-03	-3.9705462	-1.107355	-0.4391388	ARIH2	ariadne RBR E3 ubiquitin protein ligase 2
7988672	0.022597	1.52e-03	-3.9690708	-1.110117	-1.2687263	HDC	histidine decarboxylase
8052762	0.022597	1.52e-03	-3.9690178	-1.110216	-0.4861112	GFPT1	glutamine--fructose-6-phosphate transaminase 1
7959205	0.022651	1.53e-03	-3.967311	-1.113412	-0.4263638	MLEC	malectin
8123274	0.0227	1.53e-03	-3.9657469	-1.11634	-0.5410725	MAP3K4	mitogen-activated protein kinase kinase kinase 4
7925531	0.023136	1.56e-03	-3.9550785	-1.136318	-0.7307563	AKT3	AKT serine/threonine kinase 3
8057732	0.023235	1.57e-03	-3.9519336	-1.142209	-0.8017037	NEMP2	nuclear envelope integral membrane protein 2
7954717	0.023364	1.58e-03	-3.9485802	-1.148491	-0.4732175	BICD1	BICD cargo adaptor 1
7900888	0.023417	1.59e-03	-3.9471702	-1.151132	-0.4745025	IPO13	importin 13
8064351	0.023468	1.59e-03	-3.94581	-1.15368	-0.5487175	CSNK2A3///CSNK2A1	casein kinase 2 alpha 3///casein kinase 2 alpha 1
8180078	0.023478	1.59e-03	-3.9453501	-1.154542	-0.834075	HLA-DMB	major histocompatibility complex, class II, DM beta
7895373	0.023495	1.59e-03	-3.9447472	-1.155671	-0.7031787
8053834	0.023508	1.59e-03	-3.9442225	-1.156655	-0.7849838	ANKRD36///ANKRD36B	ankyrin repeat domain 36///ankyrin repeat domain 36B
7952988	0.023525	1.60e-03	-3.9429225	-1.15909	-0.5569275	ERC1	ELKS/RAB6-interacting/CAST family member 1
8039909	0.023543	1.60e-03	-3.9422873	-1.16028	-0.45224	CCNL2	cyclin L2
7954655	0.023629	1.61e-03	-3.9401677	-1.164252	-0.7192725	LOC642846///DDX12P///DDX11	DEAD/H (Asp-Glu-Ala-Asp/His) box polypeptide 11-like///DEAD/H-box helicase 12, pseudogene///DEAD/H-box helicase 11
8134789	0.023698	1.61e-03	-3.9381806	-1.167976	-0.4521438	STAG3L5P-PVRIG2P-PILRB///PILRB	STAG3L5P-PVRIG2P-PILRB readthrough///paired immunoglobin-like type 2 receptor beta
8178884	0.023708	1.62e-03	-3.9372575	-1.169705	-0.7940975	HLA-DMA	major histocompatibility complex, class II, DM alpha
8180086	0.023708	1.62e-03	-3.9372575	-1.169705	-0.7940975	HLA-DMA	major histocompatibility complex, class II, DM alpha
8115886	0.023868	1.63e-03	-3.9335253	-1.1767	-0.7081738	LOC728554///THOC3	THO complex 3 pseudogene///THO complex 3
8178833	0.024026	1.64e-03	-3.9296369	-1.183988	-0.808375	HLA-DOB	major histocompatibility complex, class II, DO beta
8041283	0.024057	1.64e-03	-3.9287368	-1.185675	-0.62246	BIRC6	baculoviral IAP repeat containing 6
8150206	0.024092	1.65e-03	-3.9277441	-1.187536	-0.36459	LSM12	LSM12 homolog
8067756	0.02425	1.66e-03	-3.9236628	-1.195187	-0.4912437	UCKL1	uridine-cytidine kinase 1 like 1
8081657	0.024306	1.66e-03	-3.9222318	-1.19787	-0.5692425	CD200	CD200 molecule
7917050	0.024357	1.67e-03	-3.9206664	-1.200805	-0.7846425
8120654	0.024357	1.67e-03	-3.9209069	-1.200354	-0.439235	KCNQ5	potassium voltage-gated channel subfamily Q member 5
8066279	0.024379	1.67e-03	-3.919985	-1.202082	-0.41304	ZHX3	zinc fingers and homeoboxes 3
7948033	0.024419	1.67e-03	-3.9188981	-1.20412	-0.4539575
8112176	0.024439	1.68e-03	-3.918246	-1.205343	-1.0538325	RNU6ATAC	RNA, U6atac small nuclear (U12-dependent splicing)
7893537	0.024445	1.68e-03	-3.9175968	-1.20656	-0.5913137
7895481	0.024445	1.68e-03	-3.917202	-1.207301	-0.5021325
7919950	0.024445	1.68e-03	-3.9175896	-1.206574	-0.36037	PI4KB	phosphatidylinositol 4-kinase beta
8074988	0.024463	1.68e-03	-3.9163564	-1.208886	-0.5085688	GSTTP2///GSTTP1	glutathione S-transferase theta pseudogene 2///glutathione S-transferase theta pseudogene 1
8002249	0.024506	1.69e-03	-3.9149984	-1.211433	-0.6878725	SMPD3	sphingomyelin phosphodiesterase 3
7994826	0.0246	1.69e-03	-3.912536	-1.216051	-0.5839912	ITGAL	integrin subunit alpha L
7940857	0.024606	1.70e-03	-3.9121866	-1.216706	-0.4563813	STIP1	stress induced phosphoprotein 1
8029884	0.024614	1.70e-03	-3.9117809	-1.217467	-0.41685	SAE1	SUMO1 activating enzyme subunit 1
7902269	0.02467	1.70e-03	-3.9102705	-1.2203	-0.4790338	SRSF11	serine and arginine rich splicing factor 11
8072946	0.02467	1.70e-03	-3.9095999	-1.221557	-0.5875175	EIF3L	eukaryotic translation initiation factor 3 subunit L
8166049	0.02467	1.70e-03	-3.9101112	-1.220598	-0.4054937	PRPS2	phosphoribosyl pyrophosphate synthetase 2
7944185	0.024704	1.71e-03	-3.9085331	-1.223558	-1.01236	CD3G	CD3g molecule
8099051	0.02475	1.71e-03	-3.9071015	-1.226243	-0.6688013	NOP14	NOP14 nucleolar protein
7895515	0.024818	1.72e-03	-3.9054572	-1.229328	-0.5278138
7941364	0.024853	1.72e-03	-3.9044941	-1.231134	-0.5370575	PCNX3	pecanex homolog 3 (Drosophila)
8169240	0.024874	1.72e-03	-3.903837	-1.232367	-0.6514925	PRPS1	phosphoribosyl pyrophosphate synthetase 1
7894555	0.024926	1.73e-03	-3.9025155	-1.234846	-1.0996975
8109149	0.025102	1.74e-03	-3.898176	-1.242987	-0.5275512	PCYOX1L	prenylcysteine oxidase 1 like
7949412	0.025144	1.75e-03	-3.8962866	-1.246532	-0.5821188	LTBP3	latent transforming growth factor beta binding protein 3
7959604	0.025144	1.75e-03	-3.8964043	-1.246311	-0.3139988	DDX55	DEAD-box helicase 55
8009176	0.025144	1.75e-03	-3.8961752	-1.246741	-0.3216663	TACO1	translational activator of cytochrome c oxidase I
7996891	0.025145	1.75e-03	-3.8959371	-1.247187	-0.54872	UTP4	UTP4, small subunit processome component
8154333	0.025196	1.75e-03	-3.8943214	-1.250219	-0.5957725	KDM4C	lysine demethylase 4C
7893073	0.025211	1.76e-03	-3.893681	-1.251421	-0.5784913
8071881	0.025225	1.76e-03	-3.8931593	-1.252399	-0.4873363	SPECC1L-ADORA2A///SPECC1L	SPECC1L-ADORA2A readthrough (NMD candidate)///sperm antigen with calponin homology and coiled-coil domains 1 like
7995783	0.025277	1.76e-03	-3.8918717	-1.254816	-0.8868912	MT2A	metallothionein 2A
8012197	0.025421	1.78e-03	-3.887818	-1.262423	-0.4874738	TMEM256-PLSCR3///PLSCR3	TMEM256-PLSCR3 readthrough (NMD candidate)///phospholipid scramblase 3
8065633	0.025421	1.78e-03	-3.8881669	-1.261768	-0.6008125
8035050	0.02547	1.78e-03	-3.8865595	-1.264785	-0.6118562	RASAL3	RAS protein activator like 3
8111629	0.025568	1.79e-03	-3.8841174	-1.269368	-0.6306213	NUP155	nucleoporin 155
8010946	0.025588	1.79e-03	-3.8834871	-1.270551	-0.5362437	GEMIN4	gem nuclear organelle associated protein 4
7967358	0.02559	1.80e-03	-3.8819768	-1.273386	-0.4474737	PITPNM2	phosphatidylinositol transfer protein membrane associated 2
8021905	0.02559	1.79e-03	-3.8830815	-1.271312	-0.4536988	RBFA	ribosome binding factor A (putative)
8030339	0.02559	1.79e-03	-3.8824799	-1.272441	-0.3987888	FLT3LG	fms related tyrosine kinase 3 ligand
8050689	0.02559	1.79e-03	-3.8824818	-1.272438	-0.499995	WDCP	WD repeat and coiled coil containing
8068202	0.02559	1.79e-03	-3.8827185	-1.271994	-0.4735413	EVA1C	eva-1 homolog C
8081799	0.02559	1.80e-03	-3.8818894	-1.27355	-0.6065675	TIGIT	T-cell immunoreceptor with Ig and ITIM domains
8093643	0.025686	1.81e-03	-3.8795221	-1.277993	-0.4402863	ADD1	adducin 1
7934753	0.025691	1.81e-03	-3.8790107	-1.278953	-0.4262313	EIF5AL1///EIF5A	eukaryotic translation initiation factor 5A-like 1///eukaryotic translation initiation factor 5A
8029188	0.025691	1.81e-03	-3.8789561	-1.279056	-0.3596213	ZNF526	zinc finger protein 526
7958253	0.025693	1.81e-03	-3.8784629	-1.279982	-0.6612975	C12orf75	chromosome 12 open reading frame 75
7942957	0.025716	1.81e-03	-3.8773375	-1.282094	-0.5388912	PRSS23	protease, serine 23
8099471	0.025781	1.82e-03	-3.875796	-1.284988	-1.2401325	FGFBP2	fibroblast growth factor binding protein 2
7896714	0.025843	1.82e-03	-3.8743262	-1.287747	-0.5513788
7915567	0.025849	1.83e-03	-3.8737627	-1.288805	-0.3045888	ERI3	ERI1 exoribonuclease family member 3
8164521	0.025869	1.83e-03	-3.8731407	-1.289973	-0.5846263	SH3GLB2	SH3 domain containing GRB2 like endophilin B2
8123562	0.025873	1.83e-03	-3.8728431	-1.290532	-0.4100725	GMDS	GDP-mannose 4,6-dehydratase
7897890	0.025876	1.83e-03	-3.8725607	-1.291062	-0.6507925	VPS13D	vacuolar protein sorting 13 homolog D
7986428	0.025923	1.83e-03	-3.8714096	-1.293223	-0.3772675	LOC400464	ubiquitin conjugating enzyme E2 Q2 pseudogene
8078272	0.025943	1.84e-03	-3.8707813	-1.294403	-0.702575	NR1D2	nuclear receptor subfamily 1 group D member 2
8112940	0.025948	1.84e-03	-3.8701397	-1.295607	-0.5344375	SSBP2	single stranded DNA binding protein 2
8139356	0.025967	1.84e-03	-3.8694081	-1.296981	-0.45048	NUDCD3	NudC domain containing 3
8115524	0.025976	1.84e-03	-3.8690162	-1.297717	-0.4200388	CLINT1	clathrin interactor 1
7893571	0.025988	1.84e-03	-3.8685589	-1.298576	-0.62223
7976239	0.026111	1.85e-03	-3.8654393	-1.304433	-0.4190588	PTMA	prothymosin, alpha
8083429	0.026118	1.86e-03	-3.8649497	-1.305353	-0.468695	MBNL1	muscleblind like splicing regulator 1
8115756	0.026181	1.86e-03	-3.8629565	-1.309096	-0.4578963	KCNMB1	potassium calcium-activated channel subfamily M regulatory beta subunit 1
8132617	0.026181	1.86e-03	-3.8631087	-1.30881	-0.5023725	ZMIZ2	zinc finger MIZ-type containing 2
8075637	0.026218	1.87e-03	-3.8620038	-1.310885	-0.3647475	LARGE1	LARGE xylosyl- and glucuronyltransferase 1
8135268	0.026323	1.88e-03	-3.8592568	-1.316044	-0.5908638	EIF4B	eukaryotic translation initiation factor 4B
7960666	0.026334	1.88e-03	-3.8588281	-1.316849	-0.4770563	ZNF384	zinc finger protein 384
8178193	0.026452	1.89e-03	-3.8562916	-1.321613	-0.692115	HLA-DRA///HLA-DQA1	major histocompatibility complex, class II, DR alpha///major histocompatibility complex, class II, DQ alpha 1
8167965	0.02652	1.89e-03	-3.854517	-1.324946	-0.6125325	MSN	moesin
8037389	0.026571	1.90e-03	-3.8530766	-1.327652	-0.378855	SMG9	SMG9, nonsense mediated mRNA decay factor
7949545	0.026632	1.91e-03	-3.8514444	-1.330718	-0.4568713	EIF1AD	eukaryotic translation initiation factor 1A domain containing
8008052	0.026684	1.91e-03	-3.8499947	-1.333441	-0.536625	SP2	Sp2 transcription factor
8113120	0.026701	1.91e-03	-3.849017	-1.335278	-0.5463763
8165707	0.026701	1.91e-03	-3.849017	-1.335278	-0.5463763
7893316	0.026765	1.92e-03	-3.8467993	-1.339444	-0.88919
8056821	0.026765	1.92e-03	-3.8466921	-1.339646	-0.4508925
8019988	0.026962	1.94e-03	-3.8422292	-1.348031	-0.629755	PTPRM	protein tyrosine phosphatase, receptor type M
7925161	0.027022	1.95e-03	-3.8406476	-1.351002	-0.3640888	IRF2BP2	interferon regulatory factor 2 binding protein 2
8096556	0.027049	1.95e-03	-3.8399002	-1.352407	-0.6299463	METAP1	methionyl aminopeptidase 1
8065889	0.027077	1.95e-03	-3.8387717	-1.354527	-0.4762875	UQCC1	ubiquinol-cytochrome c reductase complex assembly factor 1
7894230	0.027156	1.96e-03	-3.8365344	-1.358731	-0.443
7966098	0.027156	1.96e-03	-3.8364806	-1.358833	-0.6095825	SART3	squamous cell carcinoma antigen recognized by T-cells 3
7894665	0.027236	1.97e-03	-3.8339455	-1.363597	-0.7364312
7966638	0.027236	1.97e-03	-3.8341024	-1.363302	-0.473185	RBM19	RNA binding motif protein 19
8152215	0.027264	1.97e-03	-3.8329939	-1.365385	-0.4747087	KLF10	Kruppel like factor 10
8077441	0.027285	1.98e-03	-3.8321528	-1.366966	-0.5141225	BHLHE40	basic helix-loop-helix family member e40
8139107	0.027285	1.98e-03	-3.8323194	-1.366653	-1.1856037
8125537	0.027317	1.98e-03	-3.8313394	-1.368495	-0.762165	HLA-DMA	major histocompatibility complex, class II, DM alpha
7894666	0.027349	1.98e-03	-3.8302959	-1.370456	-0.519625
7894720	0.027349	1.98e-03	-3.8303185	-1.370413	-0.4452025
8006573	0.027715	2.01e-03	-3.8229295	-1.384302	-0.8266887	TAF15	TATA-box binding protein associated factor 15
8114211	0.027715	2.01e-03	-3.8227613	-1.384618	-0.6498025
7993167	0.02775	2.02e-03	-3.8218882	-1.386259	-0.7415713	ATF7IP2	activating transcription factor 7 interacting protein 2
8101701	0.027844	2.03e-03	-3.8190595	-1.391577	-0.6257725	PPM1K///PPM1K	protein phosphatase, Mg2+/Mn2+ dependent 1K///protein phosphatase, Mg2+/Mn2+ dependent 1K
8010212	0.02785	2.03e-03	-3.8187361	-1.392185	-0.4980688	TMC8	transmembrane channel like 8
7987027	0.028029	2.04e-03	-3.8147727	-1.399636	-0.413615	GOLGA8R///GOLGA8O///GOLGA8M///GOLGA8K///GOLGA8T///GOLGA8J///GOLGA8S///GOLGA8N///GOLGA8EP	golgin A8 family member R///golgin A8 family member O///golgin A8 family member M///golgin A8 family member K///golgin A8 family member T///golgin A8 family member J///golgin A8 family member S///golgin A8 family member N///golgin A8 family member E, pseudogene
8180034	0.028115	2.05e-03	-3.8129625	-1.40304	-0.5921875	TAP2	transporter 2, ATP binding cassette subfamily B member
7951497	0.028121	2.05e-03	-3.8126349	-1.403656	-0.5457963	NPAT	nuclear protein, coactivator of histone transcription
7896699	0.028125	2.05e-03	-3.8123424	-1.404206	-0.7095813
8018082	0.028324	2.07e-03	-3.8084857	-1.411458	-0.483355	SLC39A11	solute carrier family 39 member 11
8023766	0.028358	2.07e-03	-3.8072494	-1.413782	-0.6172263	RTTN	rotatin
8032682	0.028358	2.07e-03	-3.8073429	-1.413607	-0.3895938	MATK	megakaryocyte-associated tyrosine kinase
8119801	0.028358	2.07e-03	-3.8072125	-1.413852	-0.413485	ABCC10	ATP binding cassette subfamily C member 10
7913571	0.028608	2.10e-03	-3.8016364	-1.424338	-0.691225	HNRNPR	heterogeneous nuclear ribonucleoprotein R
8020254	0.028608	2.10e-03	-3.8015016	-1.424591	-0.573695	SEH1L	SEH1 like nucleoporin
8059071	0.028608	2.10e-03	-3.8016952	-1.424227	-0.4752	NHEJ1	non-homologous end joining factor 1
8110894	0.028641	2.10e-03	-3.8005863	-1.426313	-0.7269188	NSUN2	NOP2/Sun RNA methyltransferase family member 2
8066786	0.028653	2.10e-03	-3.8001446	-1.427144	-0.49967	ZMYND8	zinc finger MYND-type containing 8
7893650	0.028746	2.11e-03	-3.798051	-1.431081	-0.7486638
8087254	0.028747	2.11e-03	-3.79781	-1.431535	-0.5231175	IMPDH2	inosine monophosphate dehydrogenase 2
8073522	0.028806	2.12e-03	-3.7965443	-1.433915	-0.4813913	SREBF2	sterol regulatory element binding transcription factor 2
8017186	0.028826	2.12e-03	-3.7959673	-1.435	-0.51552	HEATR6	HEAT repeat containing 6
8095854	0.028905	2.13e-03	-3.7934907	-1.439659	-0.6341238	SEPT11	septin 11
8162260	0.028905	2.13e-03	-3.7936762	-1.43931	-0.7091088
8164692	0.028962	2.14e-03	-3.7922607	-1.441973	-0.5942025	RAPGEF1	Rap guanine nucleotide exchange factor 1
8099817	0.028997	2.14e-03	-3.7912813	-1.443815	-0.5230813	KLF3-AS1	KLF3 antisense RNA 1
8163825	0.028997	2.14e-03	-3.7912103	-1.443948	-0.8690712	TRAF1	TNF receptor associated factor 1
8039413	0.029079	2.15e-03	-3.7895429	-1.447085	-0.4518613	PPP6R1	protein phosphatase 6 regulatory subunit 1
7982206	0.029144	2.15e-03	-3.7881735	-1.449661	-0.4076163	GOLGA8R///GOLGA8DP///GOLGA8CP///GOLGA8O///GOLGA8M///GOLGA8K///GOLGA8T///GOLGA8J///GOLGA8S///GOLGA8N///GOLGA8EP///GOLGA8IP	golgin A8 family member R///golgin A8 family member D, pseudogene///golgin A8 family member C, pseudogene///golgin A8 family member O///golgin A8 family member M///golgin A8 family member K///golgin A8 family member T///golgin A8 family member J///golgin A8 family member S///golgin A8 family member N///golgin A8 family member E, pseudogene///golgin A8 family member I, pseudogene
8139873	0.029145	2.15e-03	-3.7879365	-1.450107	-0.4601325	LINC00174	long intergenic non-protein coding RNA 174
7988208	0.029372	2.17e-03	-3.7830872	-1.45923	-0.3999463	CATSPER2P1	cation channel sperm associated 2 pseudogene 1
7927231	0.029385	2.18e-03	-3.7822127	-1.460876	-0.6845288	AGAP5///AGAP9///AGAP12P///AGAP6///AGAP11///AGAP4	ArfGAP with GTPase domain, ankyrin repeat and PH domain 5///ArfGAP with GTPase domain, ankyrin repeat and PH domain 9///ArfGAP with GTPase domain, ankyrin repeat and PH domain 12, pseudogene///ArfGAP with GTPase domain, ankyrin repeat and PH domain 6///ArfGAP with GTPase domain, ankyrin repeat and PH domain 11///ArfGAP with GTPase domain, ankyrin repeat and PH domain 4
8066668	0.029385	2.18e-03	-3.7822358	-1.460832	-0.4969912	NCOA5	nuclear receptor coactivator 5
7894583	0.029459	2.18e-03	-3.7805036	-1.464091	-0.8963725
8136641	0.029546	2.19e-03	-3.778764	-1.467364	-0.670245	TAS2R3	taste 2 receptor member 3
7977409	0.029572	2.20e-03	-3.7778452	-1.469093	-0.39327	CRIP1	cysteine rich protein 1
8069348	0.029572	2.20e-03	-3.7776729	-1.469417	-0.3582938	PCNT	pericentrin
8110408	0.029572	2.19e-03	-3.7780796	-1.468652	-0.6325938	LOC728554///THOC3	THO complex 3 pseudogene///THO complex 3
8155246	0.029638	2.20e-03	-3.775883	-1.472785	-0.9766188
8144361	0.029661	2.21e-03	-3.775284	-1.473912	-0.4461413	MCPH1	microcephalin 1
7954006	0.029772	2.22e-03	-3.7720882	-1.479926	-0.452815	PTMA///PTMA	prothymosin, alpha///prothymosin, alpha
8011222	0.029772	2.22e-03	-3.7723744	-1.479388	-0.3582225	SMG6	SMG6, nonsense mediated mRNA decay factor
8035177	0.029772	2.22e-03	-3.7726996	-1.478776	-0.3985838	SLC35E1	solute carrier family 35 member E1
7944365	0.029822	2.22e-03	-3.7710091	-1.481957	-0.5169288	CCDC84	coiled-coil domain containing 84
8165653	0.029838	2.23e-03	-3.7705287	-1.482861	-0.7053
7893921	0.029863	2.23e-03	-3.7696113	-1.484588	-0.6643913
7896091	0.029863	2.23e-03	-3.7694705	-1.484852	-0.9238775
7900833	0.02987	2.23e-03	-3.7689534	-1.485826	-0.5128188	KDM4A	lysine demethylase 4A
8025429	0.02987	2.23e-03	-3.7689384	-1.485854	-0.5183338	HNRNPM	heterogeneous nuclear ribonucleoprotein M
7896748	0.029991	2.24e-03	-3.7664206	-1.490592	-1.1887887
7894648	0.030043	2.25e-03	-3.7649981	-1.49327	-0.8471725
7905171	0.030043	2.25e-03	-3.7648841	-1.493484	-0.48995	PRPF3	pre-mRNA processing factor 3
7929958	0.030043	2.25e-03	-3.7646967	-1.493837	-0.509295	BTRC	beta-transducin repeat containing E3 ubiquitin protein ligase
8080714	0.030058	2.25e-03	-3.7642335	-1.494709	-0.6556475	FLNB	filamin B
7982535	0.030069	2.26e-03	-3.7636202	-1.495863	-0.4782938	C15orf41	chromosome 15 open reading frame 41
8042519	0.030081	2.26e-03	-3.7630044	-1.497022	-0.5304075	PCYOX1	prenylcysteine oxidase 1
8069003	0.030146	2.27e-03	-3.7612725	-1.500282	-0.403265	PWP2	PWP2 periodic tryptophan protein homolog (yeast)
7981460	0.030166	2.27e-03	-3.7600997	-1.502489	-0.3749275	PPP1R13B	protein phosphatase 1 regulatory subunit 13B
7985402	0.030182	2.27e-03	-3.7596137	-1.503404	-0.3670788	UBE2Q2P2	ubiquitin conjugating enzyme E2 Q2 pseudogene 2
7895042	0.030304	2.29e-03	-3.7567034	-1.508882	-0.3879163
8125470	0.030329	2.29e-03	-3.7560577	-1.510098	-0.7767763	HLA-DOB	major histocompatibility complex, class II, DO beta
8137584	0.03041	2.30e-03	-3.7544786	-1.51307	-0.4828575	NOM1	nucleolar protein with MIF4G domain 1
7994565	0.030559	2.31e-03	-3.7513292	-1.518999	-0.8529813	RRN3P1///RRN3P2///RRN3	RRN3 homolog, RNA polymerase I transcription factor pseudogene 1///RRN3 homolog, RNA polymerase I transcription factor pseudogene 2///RRN3 homolog, RNA polymerase I transcription factor
8037856	0.030559	2.31e-03	-3.7514609	-1.518751	-0.402005	ZC3H4	zinc finger CCCH-type containing 4
8072529	0.030559	2.31e-03	-3.7514188	-1.518831	-0.476745	DEPDC5	DEP domain containing 5
7985482	0.030627	2.32e-03	-3.7499826	-1.521534	-0.36201	WHAMM	WAS protein homolog associated with actin, golgi membranes and microtubules
7942289	0.030728	2.33e-03	-3.7472134	-1.526748	-0.2992437	RNF121	ring finger protein 121
8013923	0.030728	2.33e-03	-3.7480445	-1.525183	-0.484565	GIT1	GIT ArfGAP 1
8021365	0.030728	2.33e-03	-3.7470318	-1.52709	-0.6439688	LOC100505549	uncharacterized LOC100505549
8180259	0.030728	2.33e-03	-3.7474193	-1.52636	-0.7277575
7965842	0.030792	2.34e-03	-3.7451393	-1.530653	-0.3991388
8073430	0.030792	2.34e-03	-3.7452157	-1.530509	-0.56076	ACO2	aconitase 2
8000200	0.030798	2.34e-03	-3.7448315	-1.531232	-0.8227575	RRN3P1///RRN3P2///RRN3	RRN3 homolog, RNA polymerase I transcription factor pseudogene 1///RRN3 homolog, RNA polymerase I transcription factor pseudogene 2///RRN3 homolog, RNA polymerase I transcription factor
7930559	0.030828	2.34e-03	-3.7439218	-1.532945	-0.5353363
7951614	0.030828	2.34e-03	-3.7440911	-1.532626	-0.4118525	PPP2R1B	protein phosphatase 2 scaffold subunit Abeta
8049271	0.030885	2.35e-03	-3.7425189	-1.535587	-0.5079088	ATG16L1	autophagy related 16 like 1
8094911	0.030885	2.35e-03	-3.7423606	-1.535885	-0.48984	ATP10D	ATPase phospholipid transporting 10D (putative)
7991640	0.030893	2.35e-03	-3.741817	-1.536908	-0.4186763	TARSL2	threonyl-tRNA synthetase like 2
7896044	0.030989	2.36e-03	-3.7397942	-1.540717	-0.5187225
8169249	0.030989	2.36e-03	-3.7398218	-1.540665	-0.5276575	MID2	midline 2
8171193	0.030996	2.36e-03	-3.7394775	-1.541313	-0.3854088
7941563	0.031037	2.37e-03	-3.7383928	-1.543356	-0.8793988
8148317	0.031107	2.38e-03	-3.7366093	-1.546714	-0.6544025	MYC	v-myc avian myelocytomatosis viral oncogene homolog
8125766	0.031121	2.38e-03	-3.7361764	-1.547529	-0.580805	BAK1	BCL2 antagonist/killer 1
7892599	0.031265	2.39e-03	-3.732969	-1.553569	-0.5979288
8084912	0.031265	2.39e-03	-3.733178	-1.553176	-0.598985	SDHAP3///SDHAP2///SDHAP1///SDHA	succinate dehydrogenase complex flavoprotein subunit A pseudogene 3///succinate dehydrogenase complex flavoprotein subunit A pseudogene 2///succinate dehydrogenase complex flavoprotein subunit A pseudogene 1///succinate dehydrogenase complex flavoprotein subunit A
8085608	0.031269	2.40e-03	-3.7326518	-1.554167	-0.5561375	HACL1	2-hydroxyacyl-CoA lyase 1
7893181	0.031309	2.40e-03	-3.7310258	-1.557229	-0.9109613
8054297	0.031309	2.40e-03	-3.7311107	-1.557069	-0.3411375	CHST10	carbohydrate sulfotransferase 10
8021047	0.031312	2.40e-03	-3.7307785	-1.557695	-0.4280713	SETBP1	SET binding protein 1
8065992	0.031319	2.41e-03	-3.7304569	-1.5583	-0.3260837	NFS1	NFS1 cysteine desulfurase
8019061	0.031424	2.42e-03	-3.7285247	-1.561939	-0.3451662	SGSH	N-sulfoglucosamine sulfohydrolase
7998033	0.031483	2.42e-03	-3.7273603	-1.564132	-0.5465675	TCF25	transcription factor 25
8001658	0.031627	2.44e-03	-3.7241812	-1.57012	-0.48581	CFAP20	cilia and flagella associated protein 20
8136293	0.031652	2.44e-03	-3.7235769	-1.571258	-0.5240938	EXOC4	exocyst complex component 4
7928208	0.031751	2.45e-03	-3.7217606	-1.574679	-0.3546225	SLC29A3	solute carrier family 29 member 3
8078818	0.031767	2.45e-03	-3.7212026	-1.57573	-0.3438938	EXOG	endo/exonuclease (5'-3'), endonuclease G-like
8178050	0.031767	2.45e-03	-3.7210936	-1.575935	-0.4391525	CSNK2B	casein kinase 2 beta
8172280	0.031795	2.46e-03	-3.7198349	-1.578306	-0.416145	SLC9A7	solute carrier family 9 member A7
7896690	0.031805	2.46e-03	-3.7189275	-1.580015	-0.705335
7997633	0.031805	2.46e-03	-3.7191443	-1.579607	-0.7682188	USP10	ubiquitin specific peptidase 10
8000244	0.031805	2.46e-03	-3.7188706	-1.580122	-0.3955737	USP31	ubiquitin specific peptidase 31
8031102	0.031892	2.47e-03	-3.7171792	-1.583308	-0.4739475	PRPF31	pre-mRNA processing factor 31
8000167	0.03199	2.48e-03	-3.7151	-1.587225	-0.5722638	BOLA2-SMG1P6///LOC101060386///SMG1P3///SMG1P1///SMG1P5///BOLA2///SMG1P2///SLC7A5P2///SMG1	BOLA2-SMG1P6 readthrough///putative uncharacterized SMG1-like protein///SMG1P3, nonsense mediated mRNA decay associated PI3K related kinase pseudogene 3///SMG1P1, nonsense mediated mRNA decay associated PI3K related kinase pseudogene 1///SMG1P5, nonsense mediated mRNA decay associated PI3K related kinase pseudogene 5///bolA family member 2///SMG1P2, nonsense mediated mRNA decay associated PI3K re…
7893240	0.032017	2.48e-03	-3.7141023	-1.589104	-0.8656188
7895976	0.032017	2.49e-03	-3.7132387	-1.590731	-1.067295
7931168	0.032017	2.49e-03	-3.7137463	-1.589775	-0.5635438	ACADSB	acyl-CoA dehydrogenase, short/branched chain
7998157	0.032017	2.49e-03	-3.7132794	-1.590655	-0.8002088	NPRL3	NPR3 like, GATOR1 complex subunit
8113512	0.032022	2.49e-03	-3.7129531	-1.591269	-0.47431	EPB41L4A	erythrocyte membrane protein band 4.1 like 4A
8075182	0.032051	2.49e-03	-3.7122791	-1.592539	-0.4640438	XBP1	X-box binding protein 1
7893173	0.032103	2.50e-03	-3.7108481	-1.595235	-0.4415388
8097128	0.032214	2.51e-03	-3.7088616	-1.598977	-0.49886	EXOSC9	exosome component 9
7895578	0.032228	2.51e-03	-3.70844	-1.599771	-0.74566
7894876	0.032262	2.51e-03	-3.7076911	-1.601182	-1.0670638
7953873	0.032269	2.52e-03	-3.7073894	-1.60175	-0.38514	OVOS///OVOS2	ovostatin///ovostatin 2
8139468	0.03228	2.52e-03	-3.7070051	-1.602474	-0.3428125	TBRG4	transforming growth factor beta regulator 4
8139128	0.03237	2.53e-03	-3.7051702	-1.605931	-0.9710613
7961546	0.0324	2.53e-03	-3.7044947	-1.607204	-0.3628088	EPS8	epidermal growth factor receptor pathway substrate 8
7893365	0.032413	2.54e-03	-3.7030984	-1.609835	-0.9018
7918703	0.032413	2.53e-03	-3.7039022	-1.60832	-0.4577263	AP4B1	adaptor related protein complex 4 beta 1 subunit
7973298	0.032413	2.54e-03	-3.7031549	-1.609728	-0.5280838	MGC40069///TRAV8-3	uncharacterized protein MGC40069///T cell receptor alpha variable 8-3
8005471	0.032413	2.53e-03	-3.7036349	-1.608824	-0.39855	RPS28	ribosomal protein S28
8126428	0.032476	2.54e-03	-3.7016986	-1.612472	-0.9345375	TRERF1	transcriptional regulating factor 1
7892967	0.03256	2.55e-03	-3.6999634	-1.615742	-0.6973038
8032057	0.032642	2.56e-03	-3.6982626	-1.618946	-0.4131613	POLRMT	RNA polymerase mitochondrial
8110166	0.032702	2.57e-03	-3.6967197	-1.621853	-0.4713913	HIGD2A	HIG1 hypoxia inducible domain family member 2A
7894226	0.032708	2.57e-03	-3.6964371	-1.622386	-0.6596713
8146285	0.032786	2.58e-03	-3.694807	-1.625457	-0.5323462	HGSNAT	heparan-alpha-glucosaminide N-acetyltransferase
8125123	0.032953	2.59e-03	-3.6918808	-1.630971	-0.428405
7896070	0.033009	2.60e-03	-3.6905136	-1.633548	-0.71708
7896512	0.033009	2.60e-03	-3.6906334	-1.633322	-0.4753275
8066964	0.03308	2.61e-03	-3.6888161	-1.636746	-0.3525062	TMEM189-UBE2V1///TMEM189///UBE2V1	TMEM189-UBE2V1 readthrough///transmembrane protein 189///ubiquitin conjugating enzyme E2 V1
7939620	0.03309	2.61e-03	-3.6882716	-1.637772	-0.3196375	LARGE2	LARGE xylosyl- and glucuronyltransferase 2
8137986	0.03309	2.61e-03	-3.6884344	-1.637466	-0.48673	RNF216	ring finger protein 216
8142096	0.033167	2.62e-03	-3.6862851	-1.641516	-0.4407525	ATXN7L1	ataxin 7 like 1
7935270	0.033202	2.63e-03	-3.6849493	-1.644033	-0.6820238	BLNK	B-cell linker
8103563	0.033254	2.63e-03	-3.6837538	-1.646286	-0.5948337	DDX60	DEXD/H-box helicase 60
7979849	0.033312	2.64e-03	-3.6824358	-1.64877	-0.4122387	DCAF5	DDB1 and CUL4 associated factor 5
7939569	0.033387	2.65e-03	-3.6807036	-1.652035	-0.3308587	PRDM11	PR/SET domain 11
7894754	0.033409	2.65e-03	-3.6797604	-1.653812	-0.6851075
7939158	0.033409	2.65e-03	-3.6795858	-1.654141	-0.6352913	QSER1	glutamine and serine rich 1
8178802	0.033415	2.66e-03	-3.6787137	-1.655785	-0.9254288	LOC105369230///HLA-DRB6///HLA-DRB5///HLA-DRB4///HLA-DRB3///HLA-DRB1///LOC105369230///HLA-DRB5///HLA-DRB4///HLA-DRB3///HLA-DRB1///HLA-DQB1	HLA class II histocompatibility antigen, DRB1-7 beta chain///major histocompatibility complex, class II, DR beta 6 (pseudogene)///major histocompatibility complex, class II, DR beta 5///major histocompatibility complex, class II, DR beta 4///major histocompatibility complex, class II, DR beta 3///major histocompatibility complex, class II, DR beta 1///HLA class II histocompatibility antigen, DRB1…
8016540	0.03343	2.66e-03	-3.6782917	-1.65658	-0.8231713	PHOSPHO1	phosphoethanolamine/phosphocholine phosphatase
7909188	0.033436	2.66e-03	-3.6779806	-1.657167	-0.4934537	IKBKE	inhibitor of kappa light polypeptide gene enhancer in B-cells, kinase epsilon
7919560	0.033436	2.67e-03	-3.6770194	-1.658978	-0.4535438	RNVU1-15	RNA, variant U1 small nuclear 15
7981798	0.033436	2.67e-03	-3.6775523	-1.657974	-0.5658812	TUBGCP5	tubulin gamma complex associated protein 5
8178841	0.033436	2.67e-03	-3.677178	-1.658679	-0.5526063	TAP2	transporter 2, ATP binding cassette subfamily B member
8179595	0.033436	2.67e-03	-3.6771993	-1.658639	-0.4874713	GABBR1	gamma-aminobutyric acid type B receptor subunit 1
8178811	0.033447	2.67e-03	-3.6766335	-1.659706	-0.896935	LOC105369230///HLA-DRB6///HLA-DRB5///HLA-DRB4///HLA-DRB3///HLA-DRB1///LOC105369230///HLA-DRB5///HLA-DRB4///HLA-DRB3///HLA-DRB1///HLA-DQB1	HLA class II histocompatibility antigen, DRB1-7 beta chain///major histocompatibility complex, class II, DR beta 6 (pseudogene)///major histocompatibility complex, class II, DR beta 5///major histocompatibility complex, class II, DR beta 4///major histocompatibility complex, class II, DR beta 3///major histocompatibility complex, class II, DR beta 1///HLA class II histocompatibility antigen, DRB1…
7893554	0.033472	2.67e-03	-3.6758931	-1.661101	-0.6186363
8143714	0.033503	2.68e-03	-3.675213	-1.662383	-0.5184975	ZNF777	zinc finger protein 777
8009685	0.033562	2.68e-03	-3.6739147	-1.66483	-0.419075	SLC9A3R1	SLC9A3 regulator 1
8118218	0.03376	2.70e-03	-3.670496	-1.671274	-0.4295263	CSNK2B	casein kinase 2 beta
7982256	0.033896	2.71e-03	-3.668229	-1.675547	-0.5694863	GOLGA8R///GOLGA8O///GOLGA8N///GOLGA8IP	golgin A8 family member R///golgin A8 family member O///golgin A8 family member N///golgin A8 family member I, pseudogene
7936100	0.034095	2.73e-03	-3.6643366	-1.682884	-0.4441025	CALHM2	calcium homeostasis modulator 2
7985662	0.034095	2.73e-03	-3.6643139	-1.682927	-0.5176038	PDE8A	phosphodiesterase 8A
8094717	0.034109	2.74e-03	-3.6636422	-1.684193	-0.634365
7919243	0.034116	2.74e-03	-3.6633356	-1.684771	-0.5243963	CD160	CD160 molecule
8086077	0.034122	2.74e-03	-3.6630578	-1.685295	-0.4763263	CLASP2	cytoplasmic linker associated protein 2
8062409	0.034126	2.74e-03	-3.6627953	-1.68579	-0.357635	CTNNBL1	catenin beta like 1
7913187	0.034181	2.75e-03	-3.6613193	-1.688572	-0.4203263	TMCO4	transmembrane and coiled-coil domains 4
8068220	0.034181	2.75e-03	-3.661288	-1.688631	-0.3797275	C21orf62-AS1	C21orf62 antisense RNA 1
7907058	0.034261	2.76e-03	-3.6596008	-1.691812	-0.3811963	POU2F1	POU class 2 homeobox 1
7960320	0.034261	2.76e-03	-3.659685	-1.691653	-0.6757863	DCP1B	decapping mRNA 1B
8000425	0.034283	2.76e-03	-3.6590803	-1.692793	-0.4331088	GTF3C1	general transcription factor IIIC subunit 1
7906671	0.03431	2.77e-03	-3.6584822	-1.69392	-0.4199138	USP21	ubiquitin specific peptidase 21
7990211	0.034316	2.77e-03	-3.6581973	-1.694457	-0.5880712	HEXA	hexosaminidase subunit alpha
8180357	0.034338	2.77e-03	-3.6574907	-1.695789	-0.4438175
8102936	0.034419	2.78e-03	-3.655686	-1.699192	-0.91517
7928890	0.034436	2.78e-03	-3.6550471	-1.700396	-0.3947213	FAM25G///FAM25BP///BMS1P4///AGAP5///FAM25C///FAM25A///AGAP9///AGAP12P///AGAP6///AGAP11///AGAP4///AGAP11	family with sequence similarity 25 member G///protein FAM25///BMS1, ribosome biogenesis factor pseudogene 4///ArfGAP with GTPase domain, ankyrin repeat and PH domain 5///family with sequence similarity 25 member C///family with sequence similarity 25 member A///ArfGAP with GTPase domain, ankyrin repeat and PH domain 9///ArfGAP with GTPase domain, ankyrin repeat and PH domain 12, pseudogene///ArfG…
7944339	0.034436	2.78e-03	-3.655077	-1.70034	-0.4145413
7923798	0.034468	2.79e-03	-3.6540486	-1.702278	-0.65477	NUCKS1	nuclear casein kinase and cyclin dependent kinase substrate 1
8007902	0.034468	2.79e-03	-3.653994	-1.702381	-0.9516825
7999149	0.034488	2.79e-03	-3.6533104	-1.70367	-0.46228	NMRAL1	NmrA like redox sensor 1
8023220	0.034498	2.80e-03	-3.6529816	-1.70429	-0.351075	SMAD7	SMAD family member 7
8063668	0.034606	2.81e-03	-3.6511726	-1.707701	-0.3402538	GNAS	GNAS complex locus
8053107	0.034666	2.81e-03	-3.6495059	-1.710843	-0.4106813	DCTN1	dynactin subunit 1
8107769	0.034683	2.82e-03	-3.6490701	-1.711664	-0.3671425	SLC12A2	solute carrier family 12 member 2
8020352	0.034733	2.82e-03	-3.6481303	-1.713436	-0.6883813
8033420	0.034801	2.83e-03	-3.6466981	-1.716137	-0.4384213	FCER2	Fc fragment of IgE receptor II
8167287	0.034801	2.83e-03	-3.6465607	-1.716396	-0.4134063	PORCN	porcupine homolog (Drosophila)
8069943	0.034804	2.83e-03	-3.6463231	-1.716844	-0.4741013	URB1	URB1 ribosome biogenesis 1 homolog (S. cerevisiae)
7951873	0.034815	2.83e-03	-3.645849	-1.717737	-0.5124638	SIK3	SIK family kinase 3
7950336	0.034936	2.85e-03	-3.6436071	-1.721964	-0.4979938	C2CD3	C2 calcium dependent domain containing 3
8167347	0.034969	2.85e-03	-3.6427372	-1.723605	-0.351685	SUV39H1	suppressor of variegation 3-9 homolog 1
7904883	0.035036	2.86e-03	-3.6412193	-1.726467	-0.6507413	CHD1L	chromodomain helicase DNA binding protein 1 like
7981192	0.035036	2.86e-03	-3.6411802	-1.72654	-0.58309	ATG2B	autophagy related 2B
8011640	0.035109	2.87e-03	-3.6395362	-1.72964	-0.4508913	MYBBP1A	MYB binding protein 1a
7980906	0.035191	2.88e-03	-3.6381375	-1.732277	-0.5790675
8007904	0.035211	2.88e-03	-3.6374682	-1.733539	-0.4753988	GOSR2	golgi SNAP receptor complex member 2
8062981	0.035211	2.88e-03	-3.6375443	-1.733396	-0.4080775	PIGT	phosphatidylinositol glycan anchor biosynthesis class T
8097262	0.035274	2.89e-03	-3.6363597	-1.73563	-0.6091963	SPATA5	spermatogenesis associated 5
8179298	0.035403	2.90e-03	-3.6339065	-1.740255	-0.4301163	CSNK2B	casein kinase 2 beta
8156026	0.03551	2.92e-03	-3.6311879	-1.745382	-0.6448775	CEP78	centrosomal protein 78
7896474	0.035535	2.92e-03	-3.6304746	-1.746727	-0.627375
7919305	0.035581	2.92e-03	-3.6296165	-1.748345	-0.6185825	PRKAB2	protein kinase AMP-activated non-catalytic subunit beta 2
7894363	0.035655	2.93e-03	-3.6283688	-1.750698	-0.5944487
7955043	0.03574	2.94e-03	-3.6265761	-1.754078	-0.4859912
7896599	0.035771	2.95e-03	-3.6259324	-1.755292	-0.8927112
7949465	0.035792	2.95e-03	-3.6254414	-1.756218	-0.5247588	RELA	RELA proto-oncogene, NF-kB subunit
8155301	0.035849	2.95e-03	-3.6244293	-1.758127	-0.4070175	TRMT10B	tRNA methyltransferase 10B
8093104	0.03594	2.96e-03	-3.6226934	-1.7614	-0.7270413	TM4SF19-TCTEX1D2///TM4SF19	TM4SF19-TCTEX1D2 readthrough (NMD candidate)///transmembrane 4 L six family member 19
8150165	0.03594	2.97e-03	-3.622558	-1.761656	-0.5721525	FUT10	fucosyltransferase 10
8154531	0.035972	2.97e-03	-3.6217327	-1.763212	-0.7562063	DENND4C	DENN domain containing 4C
8175844	0.036004	2.97e-03	-3.6210885	-1.764427	-0.3688863	IDH3G	isocitrate dehydrogenase 3 (NAD(+)) gamma
8093839	0.036112	2.99e-03	-3.6190597	-1.768253	-0.5641563	NSG1	neuron specific gene family member 1
8128409	0.036112	2.98e-03	-3.6192731	-1.767851	-0.3580825	USP45	ubiquitin specific peptidase 45
8178991	0.036122	2.99e-03	-3.6186426	-1.76904	-0.3911462	DAXX	death domain associated protein
8088001	0.03626	3.00e-03	-3.6164994	-1.773081	-0.2822825	NEK4	NIMA related kinase 4
7892570	0.036321	3.01e-03	-3.6149168	-1.776066	-1.2251075
7973036	0.036321	3.01e-03	-3.614873	-1.776149	-0.5220937	PARP2	poly(ADP-ribose) polymerase 2
8003824	0.036371	3.02e-03	-3.6138027	-1.778167	-0.2909613	CTNS	cystinosin, lysosomal cystine transporter
8174288	0.036373	3.02e-03	-3.6135762	-1.778595	-0.400755	SLC25A53	solute carrier family 25 member 53
8023377	0.036434	3.02e-03	-3.612525	-1.780577	-0.481155	MEX3C	mex-3 RNA binding family member C
8123372	0.036446	3.03e-03	-3.6121715	-1.781244	-0.3820575
8002802	0.036477	3.03e-03	-3.611459	-1.782588	-0.5637312	WDR59	WD repeat domain 59
8005549	0.036523	3.04e-03	-3.6096091	-1.786076	-0.5734375	GRAPL///GRAP	GRB2 related adaptor protein like///GRB2-related adaptor protein
8050367	0.036523	3.04e-03	-3.6090429	-1.787144	-0.6556625	NBAS	neuroblastoma amplified sequence
8051066	0.036523	3.04e-03	-3.609037	-1.787155	-0.48249	MPV17	MPV17, mitochondrial inner membrane protein
8062433	0.036523	3.04e-03	-3.6095652	-1.786159	-0.4367175	RPRD1B	regulation of nuclear pre-mRNA domain containing 1B
8100893	0.036523	3.04e-03	-3.6097054	-1.785895	-0.5049838	COX18	COX18, cytochrome c oxidase assembly factor
8016245	0.036563	3.05e-03	-3.6082817	-1.78858	-1.0161825	LRRC37A2///LRRC37A6P///LRRC37A3///LRRC37A4P///LRRC37A	leucine rich repeat containing 37 member A2///leucine rich repeat containing 37 member A6, pseudogene///leucine rich repeat containing 37 member A3///leucine rich repeat containing 37 member A4, pseudogene///leucine rich repeat containing 37A
8025395	0.036625	3.05e-03	-3.6072362	-1.790552	-0.3796375	RPS28	ribosomal protein S28
7896546	0.036648	3.06e-03	-3.6063463	-1.79223	-0.9309788
7896707	0.036648	3.06e-03	-3.6061619	-1.792578	-0.7530275
7898602	0.036648	3.06e-03	-3.6062971	-1.792323	-0.412095	OTUD3	OTU deubiquitinase 3
7935968	0.036697	3.07e-03	-3.6052837	-1.794234	-0.4826963	LDB1	LIM domain binding 1
8022817	0.036715	3.07e-03	-3.6048133	-1.795121	-0.3912925	KLHL14	kelch like family member 14
8108977	0.036715	3.07e-03	-3.6046687	-1.795394	-0.3771113
8179481	0.03673	3.07e-03	-3.6038976	-1.796849	-0.676335	HLA-DRA///HLA-DQA1	major histocompatibility complex, class II, DR alpha///major histocompatibility complex, class II, DQ alpha 1
7938133	0.036741	3.08e-03	-3.6035272	-1.797547	-0.4493988	DNHD1	dynein heavy chain domain 1
7958202	0.036771	3.08e-03	-3.6025033	-1.799478	-0.4412025	CHST11	carbohydrate (chondroitin 4) sulfotransferase 11
7984213	0.036771	3.08e-03	-3.6027352	-1.799041	-0.7005225
8030796	0.036785	3.09e-03	-3.6020239	-1.800382	-0.5270412	SIGLEC17P	sialic acid binding Ig like lectin 17, pseudogene
7982723	0.036825	3.09e-03	-3.6010977	-1.802129	-0.481735	IVD	isovaleryl-CoA dehydrogenase
7895356	0.036863	3.10e-03	-3.6000089	-1.804183	-1.1928763
8045425	0.036863	3.10e-03	-3.6001147	-1.803984	-0.5105525	R3HDM1	R3H domain containing 1
7894217	0.037003	3.11e-03	-3.5974953	-1.808924	-0.6011287
8029136	0.037003	3.11e-03	-3.597733	-1.808476	-0.6841663	CD79A	CD79a molecule
7966397	0.037027	3.12e-03	-3.5969889	-1.809879	-0.5427338	ATXN2	ataxin 2
7893840	0.037033	3.12e-03	-3.5967186	-1.810389	-0.6405125
8007919	0.037083	3.13e-03	-3.5953312	-1.813006	-1.0121375	LRRC37A2///LRRC37A6P///LRRC37A3///LRRC37A4P///LRRC37A	leucine rich repeat containing 37 member A2///leucine rich repeat containing 37 member A6, pseudogene///leucine rich repeat containing 37 member A3///leucine rich repeat containing 37 member A4, pseudogene///leucine rich repeat containing 37A
7950810	0.037091	3.13e-03	-3.5948259	-1.813959	-0.70039	SYTL2	synaptotagmin like 2
8170187	0.037091	3.13e-03	-3.5948077	-1.813994	-0.7173788	CD40LG	CD40 ligand
7961026	0.037096	3.13e-03	-3.5939985	-1.81552	-0.4036538	OVOS///OVOS2	ovostatin///ovostatin 2
8120717	0.037096	3.13e-03	-3.5942434	-1.815058	-0.3013388
8164810	0.037096	3.13e-03	-3.5940955	-1.815337	-0.4291413	RALGDS	ral guanine nucleotide dissociation stimulator
8143629	0.037103	3.14e-03	-3.5937302	-1.816026	-0.8800737	OR2A9P///OR2A20P	olfactory receptor family 2 subfamily A member 9 pseudogene///olfactory receptor family 2 subfamily A member 20 pseudogene
7893311	0.037189	3.14e-03	-3.5922693	-1.818782	-1.0101762
7976101	0.037189	3.15e-03	-3.591976	-1.819335	-0.3995363	ZC3H14	zinc finger CCCH-type containing 14
8028756	0.037189	3.15e-03	-3.5920542	-1.819187	-0.3377263	PSMC4	proteasome 26S subunit, ATPase 4
7895393	0.037206	3.15e-03	-3.5908285	-1.821499	-0.526135
7895610	0.037206	3.15e-03	-3.5906302	-1.821873	-0.395455
7917728	0.037206	3.15e-03	-3.5908406	-1.821476	-0.5635588	FAM69A	family with sequence similarity 69 member A
8035007	0.037206	3.16e-03	-3.5904681	-1.822179	-0.3483625	AKAP8	A-kinase anchoring protein 8
7896697	0.037217	3.16e-03	-3.5900756	-1.822919	-0.8410438
7971134	0.037217	3.16e-03	-3.5899514	-1.823154	-0.5532863	PROSER1	proline and serine rich 1
8042874	0.037254	3.16e-03	-3.5892533	-1.82447	-0.3795925	TTC31	tetratricopeptide repeat domain 31
7940287	0.037278	3.17e-03	-3.5883783	-1.826121	-1.015385	MS4A1	membrane spanning 4-domains A1
7990487	0.037307	3.17e-03	-3.5877995	-1.827213	-0.6633675	SIN3A	SIN3 transcription regulator family member A
8089036	0.037402	3.18e-03	-3.58594	-1.83072	-0.3310788
7956269	0.037523	3.20e-03	-3.5837284	-1.834892	-0.5049525
7973850	0.037556	3.20e-03	-3.583095	-1.836087	-0.3991938	AKAP6	A-kinase anchoring protein 6
7970455	0.037637	3.21e-03	-3.5816269	-1.838856	-0.3935038	CRYL1	crystallin lambda 1
7984779	0.037701	3.22e-03	-3.5805609	-1.840867	-0.439845	PML	promyelocytic leukemia
7897685	0.037786	3.23e-03	-3.5790485	-1.84372	-0.4557213	UBIAD1	UbiA prenyltransferase domain containing 1
7911359	0.037869	3.24e-03	-3.5775675	-1.846514	-0.5430588	NOC2L	NOC2 like nucleolar associated transcriptional repressor
8139947	0.037869	3.24e-03	-3.577548	-1.84655	-0.3987875	NSUN5P2///NSUN5P1///NSUN5	NOP2/Sun RNA methyltransferase family member 5 pseudogene 2///NOP2/Sun RNA methyltransferase family member 5 pseudogene 1///NOP2/Sun RNA methyltransferase family member 5
7912040	0.037928	3.24e-03	-3.5762783	-1.848946	-0.47541	TNFRSF25	TNF receptor superfamily member 25
7991598	0.037958	3.25e-03	-3.5754408	-1.850526	-0.88888	SNRPA1	small nuclear ribonucleoprotein polypeptide A'
8027604	0.037994	3.25e-03	-3.5747678	-1.851795	-0.3269238	KIAA0355	KIAA0355
8030403	0.03803	3.26e-03	-3.5741053	-1.853045	-0.45525	PRR12	proline rich 12
8061428	0.038103	3.27e-03	-3.5725646	-1.855951	-0.31457	ENTPD6	ectonucleoside triphosphate diphosphohydrolase 6 (putative)
7977344	0.038239	3.28e-03	-3.5703693	-1.860092	-0.4155	PACS2	phosphofurin acidic cluster sorting protein 2
7897378	0.038259	3.28e-03	-3.5699298	-1.860922	-0.5529875	PER3	period circadian clock 3
8107307	0.038295	3.29e-03	-3.5692621	-1.862181	-0.6189738	CAMK4	calcium/calmodulin dependent protein kinase IV
8055426	0.038354	3.29e-03	-3.5682913	-1.864013	-0.4388613	MCM6	minichromosome maintenance complex component 6
8095626	0.038409	3.30e-03	-3.5666502	-1.867109	-0.9430138
8096081	0.038409	3.30e-03	-3.5672356	-1.866004	-0.4645687	ENOPH1	enolase-phosphatase 1
8129963	0.038409	3.30e-03	-3.5671354	-1.866193	-0.7390862	ADAT2	adenosine deaminase, tRNA specific 2
7905329	0.03842	3.31e-03	-3.566177	-1.868001	-0.29053	MLLT11	myeloid/lymphoid or mixed-lineage leukemia; translocated to, 11
7955450	0.03842	3.31e-03	-3.5661426	-1.868066	-0.4882425	LETMD1	LETM1 domain containing 1
8007008	0.038458	3.31e-03	-3.5654601	-1.869354	-0.4009325	THRA	thyroid hormone receptor, alpha
7896329	0.038586	3.33e-03	-3.562878	-1.874225	-0.7380475
8077804	0.038586	3.33e-03	-3.5626719	-1.874613	-0.595745	TATDN2	TatD DNase domain containing 2
8131414	0.038586	3.33e-03	-3.5627838	-1.874402	-0.3827988	ZDHHC4	zinc finger DHHC-type containing 4
7948814	0.038605	3.33e-03	-3.5620947	-1.875702	-0.57043	HNRNPUL2-BSCL2///HNRNPUL2	HNRNPUL2-BSCL2 readthrough (NMD candidate)///heterogeneous nuclear ribonucleoprotein U like 2
8076374	0.038605	3.34e-03	-3.5618726	-1.876121	-0.4334375	SNU13///ANXA2	SNU13 homolog, small nuclear ribonucleoprotein (U4/U6.U5)///annexin A2
7982284	0.038652	3.34e-03	-3.5608869	-1.877981	-0.3850275	GOLGA8R///GOLGA8O///GOLGA8M///GOLGA8K///GOLGA8T///GOLGA8J///GOLGA8S///GOLGA8N	golgin A8 family member R///golgin A8 family member O///golgin A8 family member M///golgin A8 family member K///golgin A8 family member T///golgin A8 family member J///golgin A8 family member S///golgin A8 family member N
8175638	0.03877	3.35e-03	-3.5591502	-1.881257	-0.4330538	LOC642980	uncharacterized LOC642980
8014794	0.038789	3.36e-03	-3.5586949	-1.882116	-0.4297575	CACNB1	calcium voltage-gated channel auxiliary subunit beta 1
8034055	0.038789	3.36e-03	-3.5578732	-1.883666	-0.4196288	KRI1	KRI1 homolog
8160670	0.038789	3.36e-03	-3.5582864	-1.882887	-0.5153738	AQP3	aquaporin 3 (Gill blood group)
7993680	0.038874	3.37e-03	-3.5560108	-1.88718	-0.5305075	C16orf62	chromosome 16 open reading frame 62
8066254	0.038874	3.37e-03	-3.5559755	-1.887246	-0.4581887	SNHG17	small nucleolar RNA host gene 17
8165094	0.038874	3.37e-03	-3.5561144	-1.886984	-0.354435	QSOX2	quiescin sulfhydryl oxidase 2
8088776	0.038975	3.38e-03	-3.5544702	-1.890086	-0.515815	FOXP1	forkhead box P1
7922029	0.039183	3.41e-03	-3.5510148	-1.896605	-0.40264	GPA33	glycoprotein A33
7895325	0.039402	3.43e-03	-3.5476629	-1.902929	-0.7028525
8129410	0.039402	3.43e-03	-3.5474574	-1.903316	-0.8183962	THEMIS	thymocyte selection associated
8043251	0.03944	3.44e-03	-3.5465892	-1.904954	-0.6476625	PTCD3	pentatricopeptide repeat domain 3
7919556	0.03947	3.44e-03	-3.5460085	-1.90605	-0.4176288	RNVU1-15	RNA, variant U1 small nuclear 15
7937915	0.039582	3.46e-03	-3.5432698	-1.911217	-0.59696	RRM1	ribonucleotide reductase catalytic subunit M1
7922008	0.039644	3.47e-03	-3.5419807	-1.913649	-0.41233	TADA1	transcriptional adaptor 1
7964300	0.039684	3.47e-03	-3.5412849	-1.914961	-0.4518487	ZBTB39	zinc finger and BTB domain containing 39
8075924	0.039696	3.48e-03	-3.5407738	-1.915926	-0.359275	MFNG	MFNG O-fucosylpeptide 3-beta-N-acetylglucosaminyltransferase
7942824	0.039814	3.49e-03	-3.5388914	-1.919477	-0.369875	RPS28	ribosomal protein S28
7894798	0.039912	3.50e-03	-3.537278	-1.922521	-0.8946063
7936134	0.040023	3.51e-03	-3.5349865	-1.926844	-0.5667425	OBFC1	oligonucleotide/oligosaccharide binding fold containing 1
8002087	0.040023	3.51e-03	-3.535051	-1.926722	-0.6520337	RANBP10	RAN binding protein 10
8180003	0.040023	3.51e-03	-3.5349639	-1.926887	-0.87982	LOC105369230///HLA-DRB6///HLA-DRB5///HLA-DRB4///HLA-DRB3///HLA-DRB1///LOC105369230///HLA-DRB5///HLA-DRB4///HLA-DRB3///HLA-DRB1///HLA-DQB1	HLA class II histocompatibility antigen, DRB1-7 beta chain///major histocompatibility complex, class II, DR beta 6 (pseudogene)///major histocompatibility complex, class II, DR beta 5///major histocompatibility complex, class II, DR beta 4///major histocompatibility complex, class II, DR beta 3///major histocompatibility complex, class II, DR beta 1///HLA class II histocompatibility antigen, DRB1…
8060225	0.040059	3.52e-03	-3.5336269	-1.929409	-0.3846462	HDLBP	high density lipoprotein binding protein
8139592	0.040059	3.52e-03	-3.5338354	-1.929016	-0.5128363	HUS1	HUS1 checkpoint clamp component
8130539	0.040061	3.53e-03	-3.5334258	-1.929788	-0.6093113	TAGAP	T-cell activation RhoGTPase activating protein
8094688	0.040093	3.53e-03	-3.5326635	-1.931227	-0.2921525	LIAS	lipoic acid synthetase
8059565	0.040205	3.54e-03	-3.5308722	-1.934606	-0.5943713	PID1	phosphotyrosine interaction domain containing 1
8053668	0.040305	3.55e-03	-3.5294217	-1.937343	-0.4939063	EIF2AK3	eukaryotic translation initiation factor 2 alpha kinase 3
8034043	0.040397	3.56e-03	-3.5280737	-1.939886	-0.3630888	S1PR5	sphingosine-1-phosphate receptor 5
7895274	0.040455	3.57e-03	-3.5269883	-1.941934	-0.686615
8099107	0.040558	3.58e-03	-3.5255056	-1.944731	-0.5026725	LYAR	Ly1 antibody reactive
8000217	0.040562	3.58e-03	-3.5252766	-1.945163	-0.5535275	BOLA2-SMG1P6///SMG1P3///SMG1P1///SMG1P5///BOLA2///SMG1P2///SMG1	BOLA2-SMG1P6 readthrough///SMG1P3, nonsense mediated mRNA decay associated PI3K related kinase pseudogene 3///SMG1P1, nonsense mediated mRNA decay associated PI3K related kinase pseudogene 1///SMG1P5, nonsense mediated mRNA decay associated PI3K related kinase pseudogene 5///bolA family member 2///SMG1P2, nonsense mediated mRNA decay associated PI3K related kinase pseudogene 2///SMG1, nonsense me…
7958884	0.0406	3.59e-03	-3.5246207	-1.946401	-0.6233288	OAS1	2'-5'-oligoadenylate synthetase 1
8137054	0.040671	3.60e-03	-3.5230243	-1.949412	-0.6366438	CUL1	cullin 1
7893439	0.040825	3.62e-03	-3.5198519	-1.955398	-0.6219788
7894375	0.040825	3.62e-03	-3.5199486	-1.955215	-0.460855
8031536	0.040825	3.62e-03	-3.5201514	-1.954833	-0.3865662	U2AF2	U2 small nuclear RNA auxiliary factor 2
8033257	0.040825	3.62e-03	-3.5201491	-1.954837	-0.40929	C3	complement component 3
7896711	0.040899	3.63e-03	-3.5186632	-1.95764	-0.7003412
7947934	0.040899	3.63e-03	-3.5178246	-1.959222	-0.387865	MTCH2	mitochondrial carrier 2
8117161	0.04093	3.64e-03	-3.5169697	-1.960835	-0.4233838
8040985	0.041197	3.67e-03	-3.5129233	-1.968469	-0.5897225	ZNF512	zinc finger protein 512
8068810	0.041333	3.68e-03	-3.510715	-1.972636	-0.374895	SLC37A1	solute carrier family 37 member 1
7970262	0.041365	3.69e-03	-3.5099697	-1.974042	-0.52851	CUL4A	cullin 4A
8160213	0.041369	3.69e-03	-3.509567	-1.974802	-0.6688763	TTC39B	tetratricopeptide repeat domain 39B
8131111	0.041398	3.70e-03	-3.5090436	-1.975789	-0.6026287	EIF3B	eukaryotic translation initiation factor 3 subunit B
7963235	0.041555	3.72e-03	-3.5064212	-1.980736	-0.4421125	CSRNP2	cysteine and serine rich nuclear protein 2
8002692	0.041555	3.72e-03	-3.5063933	-1.980789	-0.3097613	ZFHX3	zinc finger homeobox 3
7907135	0.041627	3.72e-03	-3.5053325	-1.98279	-0.5582275	SFT2D2	SFT2 domain containing 2
8084818	0.041661	3.73e-03	-3.5045685	-1.984232	-0.6277788	CCDC50	coiled-coil domain containing 50
7912898	0.04185	3.75e-03	-3.5020731	-1.98894	-0.34871	ATP13A2	ATPase 13A2
7896493	0.041895	3.76e-03	-3.5008253	-1.991294	-0.4443988
8087669	0.041895	3.75e-03	-3.5010617	-1.990848	-0.3281775	NPRL2	NPR2-like, GATOR1 complex subunit
7949383	0.041897	3.76e-03	-3.5005339	-1.991843	-0.5382925	SYVN1	synoviolin 1
8056343	0.041897	3.76e-03	-3.5004602	-1.991982	-0.5254988	COBLL1	cordon-bleu WH2 repeat protein like 1
8042843	0.041905	3.76e-03	-3.5001884	-1.992495	-0.4521875	WDR54	WD repeat domain 54
8068788	0.041935	3.77e-03	-3.4995644	-1.993673	-0.8282975	UBASH3A	ubiquitin associated and SH3 domain containing A
8080645	0.041935	3.77e-03	-3.4994796	-1.993833	-0.4177288	APPL1	adaptor protein, phosphotyrosine interacting with PH domain and leucine zipper 1
7892841	0.042051	3.78e-03	-3.4975386	-1.997494	-0.4034025
8073135	0.042058	3.78e-03	-3.4972796	-1.997983	-0.4430063	MIEF1	mitochondrial elongation factor 1
8175052	0.042137	3.79e-03	-3.4961501	-2.000114	-0.531135	AIFM1	apoptosis inducing factor, mitochondria associated 1
7980891	0.042147	3.79e-03	-3.4958539	-2.000673	-0.70659	TC2N	tandem C2 domains, nuclear
7932554	0.042226	3.80e-03	-3.4943757	-2.003461	-0.4578138	ARHGAP21	Rho GTPase activating protein 21
7894331	0.042233	3.81e-03	-3.4941145	-2.003954	-0.5157713
8028524	0.042267	3.81e-03	-3.4935387	-2.005041	-0.5228388	ACTN4	actinin alpha 4
8063315	0.042269	3.81e-03	-3.4933372	-2.005421	-0.4928263	DDX27	DEAD-box helicase 27
7896673	0.042276	3.82e-03	-3.492509	-2.006983	-1.0778363
7999562	0.042276	3.82e-03	-3.4924024	-2.007184	-0.611815	PARN	poly(A)-specific ribonuclease
7895921	0.042336	3.82e-03	-3.4914932	-2.008899	-0.6707563
7977933	0.042425	3.83e-03	-3.4902463	-2.011252	-0.512335	SLC7A8	solute carrier family 7 member 8
8035156	0.042485	3.84e-03	-3.4892799	-2.013075	-0.4983687	CHERP	calcium homeostasis endoplasmic reticulum protein
8180345	0.042485	3.84e-03	-3.4891747	-2.013274	-0.5909113
8180318	0.042639	3.86e-03	-3.4871466	-2.0171	-0.816025	TGIF1	TGFB induced factor homeobox 1
7894379	0.042681	3.86e-03	-3.4864182	-2.018474	-0.39856
7955646	0.042681	3.86e-03	-3.4862974	-2.018702	-0.5132012	EIF4B	eukaryotic translation initiation factor 4B
7997779	0.042745	3.87e-03	-3.4851855	-2.020799	-0.37119	ZC3H18	zinc finger CCCH-type containing 18
8055208	0.042879	3.89e-03	-3.4828917	-2.025127	-0.3772038	CCDC115	coiled-coil domain containing 115
7991750	0.042974	3.90e-03	-3.4812515	-2.028221	-1.4072075	HBZ	hemoglobin subunit zeta
7894814	0.043036	3.91e-03	-3.4800009	-2.03058	-0.8265138
7955906	0.043036	3.91e-03	-3.4800524	-2.030483	-0.6628212	MIR148B	microRNA 148b
7896726	0.043092	3.92e-03	-3.4791596	-2.032167	-0.9707012
7986323	0.043107	3.92e-03	-3.4786395	-2.033148	-0.475165	LOC440311///GLTSCR2	glioma tumor suppressor candidate region gene 2 pseudogene///glioma tumor suppressor candidate region gene 2
8044154	0.043183	3.93e-03	-3.4773963	-2.035494	-0.85049	CD8B	CD8b molecule
8107066	0.043198	3.93e-03	-3.4770486	-2.03615	-0.57975	LNPEP	leucyl and cystinyl aminopeptidase
8142774	0.043222	3.94e-03	-3.4765954	-2.037005	-0.5063125	RBM28	RNA binding motif protein 28
7938348	0.043234	3.94e-03	-3.4762768	-2.037606	-0.4162325	WEE1	WEE1 G2 checkpoint kinase
7905185	0.043416	3.96e-03	-3.4734425	-2.042953	-0.6178775	RPRD2	regulation of nuclear pre-mRNA domain containing 2
8133326	0.043416	3.96e-03	-3.4735583	-2.042734	-0.9795912	POM121C///POM121	POM121 transmembrane nucleoporin C///POM121 transmembrane nucleoporin
7994006	0.0435	3.97e-03	-3.4721109	-2.045464	-0.6042913	BOLA2-SMG1P6///SMG1P3///SMG1P1///SMG1P5///BOLA2///SMG1P2///SMG1	BOLA2-SMG1P6 readthrough///SMG1P3, nonsense mediated mRNA decay associated PI3K related kinase pseudogene 3///SMG1P1, nonsense mediated mRNA decay associated PI3K related kinase pseudogene 1///SMG1P5, nonsense mediated mRNA decay associated PI3K related kinase pseudogene 5///bolA family member 2///SMG1P2, nonsense mediated mRNA decay associated PI3K related kinase pseudogene 2///SMG1, nonsense me…
7990457	0.04368	4.00e-03	-3.4688071	-2.051697	-0.4696225	MAN2C1	mannosidase alpha class 2C member 1
8122909	0.04368	4.00e-03	-3.4688866	-2.051547	-0.4887275	SCAF8	SR-related CTD associated factor 8
8125091	0.04368	4.00e-03	-3.4684721	-2.052329	-0.35702	VARS	valyl-tRNA synthetase
8178609	0.04368	4.00e-03	-3.4684721	-2.052329	-0.35702	VARS	valyl-tRNA synthetase
8127824	0.043753	4.01e-03	-3.4672706	-2.054595	-0.2937338	UBE3D	ubiquitin protein ligase E3D
7992474	0.043766	4.01e-03	-3.4668975	-2.055299	-0.3775275	TSC2	tuberous sclerosis 2
8153890	0.043786	4.02e-03	-3.4663841	-2.056268	-0.4511525	ZNF251	zinc finger protein 251
8034983	0.043879	4.03e-03	-3.4649592	-2.058956	-0.4509213	BRD4	bromodomain containing 4
8166059	0.043879	4.03e-03	-3.4650053	-2.058868	-0.4691662	TLR7	toll like receptor 7
7993310	0.043938	4.04e-03	-3.4639304	-2.060896	-0.4682962	MKL2	MKL1/myocardin like 2
7978132	0.04402	4.05e-03	-3.4626297	-2.06335	-0.3322625	IPO4	importin 4
8053158	0.044121	4.06e-03	-3.4611225	-2.066193	-0.4725213	MOGS	mannosyl-oligosaccharide glucosidase
7985444	0.044153	4.06e-03	-3.4604094	-2.067538	-0.3322825	UBE2Q2P2///LOC727751///GOLGA2P7///GOLGA2P10	ubiquitin conjugating enzyme E2 Q2 pseudogene 2///golgin A2 pseudogene///golgin A2 pseudogene 7///golgin A2 pseudogene 10
8028233	0.044168	4.07e-03	-3.4600705	-2.068177	-0.399335	HKR1///HKR1	HKR1, GLI-Kruppel zinc finger family member///HKR1, GLI-Kruppel zinc finger family member
8119974	0.044175	4.07e-03	-3.4598185	-2.068653	-0.5365063	SLC29A1	solute carrier family 29 member 1 (Augustine blood group)
7893356	0.044206	4.07e-03	-3.4592909	-2.069648	-0.6079788
8128638	0.044278	4.08e-03	-3.4582908	-2.071534	-0.4994025	SCML4	sex comb on midleg-like 4 (Drosophila)
8009301	0.044486	4.10e-03	-3.4553849	-2.077016	-0.5524875	PRKCA	protein kinase C alpha
7913655	0.044556	4.11e-03	-3.4542383	-2.079179	-0.2921963	ID3	inhibitor of DNA binding 3, HLH protein
7911870	0.044567	4.11e-03	-3.4539442	-2.079733	-0.4043488	CEP104	centrosomal protein 104
7911854	0.044627	4.12e-03	-3.4529497	-2.081609	-0.736405	TP73-AS1	TP73 antisense RNA 1
8143733	0.044627	4.12e-03	-3.4529123	-2.08168	-0.5457525	ZNF767P	zinc finger family member 767, pseudogene
8075343	0.044686	4.13e-03	-3.4519095	-2.083571	-0.6193575	SF3A1	splicing factor 3a subunit 1
7966462	0.044747	4.14e-03	-3.451041	-2.085209	-0.580045	NAA25	N(alpha)-acetyltransferase 25, NatB auxiliary subunit
7949206	0.044881	4.15e-03	-3.4493342	-2.088429	-0.3173988	MEN1	menin 1
8118548	0.045009	4.17e-03	-3.4475351	-2.091822	-0.6618363	HLA-DRA///HLA-DQA1	major histocompatibility complex, class II, DR alpha///major histocompatibility complex, class II, DQ alpha 1
7986863	0.045029	4.17e-03	-3.4469784	-2.092872	-0.6047263	HERC2	HECT and RLD domain containing E3 ubiquitin protein ligase 2
8123364	0.045074	4.18e-03	-3.4462948	-2.094162	-0.5233825	CCR6	C-C motif chemokine receptor 6
7996012	0.045099	4.18e-03	-3.4458474	-2.095006	-0.4488575	ARL2BP	ADP ribosylation factor like GTPase 2 binding protein
7897210	0.045153	4.19e-03	-3.4448989	-2.096795	-0.4914863	DFFB	DNA fragmentation factor subunit beta
7915130	0.045158	4.19e-03	-3.4445277	-2.097495	-0.5202625	SF3A3	splicing factor 3a subunit 3
8149907	0.045158	4.19e-03	-3.4443304	-2.097867	-0.3280575	TRIM35	tripartite motif containing 35
8004266	0.045177	4.20e-03	-3.4437876	-2.098891	-0.4651488	SLC16A13///JOSD1	solute carrier family 16 member 13///Josephin domain containing 1
7925823	0.045236	4.20e-03	-3.4429502	-2.10047	-0.4885812	GTPBP4	GTP binding protein 4
7893862	0.045321	4.22e-03	-3.4413075	-2.103568	-1.746465
8179638	0.045398	4.23e-03	-3.4392565	-2.107437	-0.373275	TRIM26	tripartite motif containing 26
8075956	0.045585	4.26e-03	-3.4361971	-2.113207	-1.1823238	LGALS2	galectin 2
8125172	0.045607	4.26e-03	-3.4356122	-2.11431	-0.4522462	EHMT2	euchromatic histone lysine methyltransferase 2
8179884	0.045607	4.26e-03	-3.4356122	-2.11431	-0.4522462	EHMT2	euchromatic histone lysine methyltransferase 2
8142770	0.045665	4.27e-03	-3.4348002	-2.115842	-0.7756562	MGC27345	uncharacterized protein MGC27345
8036318	0.045804	4.29e-03	-3.432906	-2.119414	-0.3668913	ZNF566	zinc finger protein 566
8173493	0.045806	4.29e-03	-3.4327167	-2.119771	-0.5845025	CXCR3	C-X-C motif chemokine receptor 3
7896322	0.045835	4.30e-03	-3.4316599	-2.121764	-0.7332838
7930996	0.045835	4.30e-03	-3.431624	-2.121832	-0.6045038	WDR11	WD repeat domain 11
8005865	0.04586	4.30e-03	-3.4308015	-2.123383	-0.38892	SARM1	sterile alpha and TIR motif containing 1
8116096	0.04586	4.30e-03	-3.4308224	-2.123344	-0.3368513	DDX41	DEAD-box helicase 41
8164034	0.045916	4.31e-03	-3.4300093	-2.124877	-0.2587825	DENND1A	DENN domain containing 1A
[truncated: 65 more rows]
